# Supplementary material for: Dynamic Outlier Slicing Allows Broader Exploration of Adaptive Divergence: A Comparison of Individual Genome and Pool‐Seq Data Linked to Humic Adaptation in Perch
Source: Mol Ecol. 2025 Jan 23;34(4):e17659. doi: 10.1111/mec.17659 (PMC11815547; doi:10.1111/mec.17659)
Supplement: Supplementary file 2 — Tables S1‐S13. [file MEC-34-e17659-s002.zip]

Archive with 4 entries (4 files):
- S1-S7_S9-S10.Supplementary_tables.xlsx
- S11-S13.Regions_under_selection_and_GO.xlsx
- S7.Full_Information_SNPs.xlsx
- S8.Full_Information_SNPs.xlsx
