# Supplementary material for: Dynamic Outlier Slicing Allows Broader Exploration of Adaptive Divergence: A Comparison of Individual Genome and Pool‐Seq Data Linked to Humic Adaptation in Perch
Source: Mol Ecol. 2025 Jan 23;34(4):e17659. doi: 10.1111/mec.17659 (PMC11815547; doi:10.1111/mec.17659)
Supplement: Supplementary file 2 — Tables S1‐S13. [file MEC-34-e17659-s002.zip › S1-S7_S9-S10.Supplementary_tables.xlsx]

## Sheet: S1. Chrom_SNP_distribution
Table S1. Distribution of the 873,788 SNPs across chromosomes and unplaced scaffolds ("Unknown").
CHROM_NCBI	CHROM_Number	N SNPs
CM020909.1	1	43551
CM020910.1	2	40925
CM020911.1	3	43578
CM020912.1	4	43284
CM020913.1	5	40298
CM020914.1	6	40188
CM020915.1	7	39103
CM020916.1	8	38639
CM020917.1	9	38317
CM020918.1	10	39681
CM020919.1	11	38128
CM020920.1	12	37117
CM020921.1	13	39530
CM020922.1	14	44447
CM020923.1	15	36920
CM020924.1	16	35093
CM020925.1	17	31342
CM020926.1	18	32092
CM020927.1	19	33102
CM020928.1	20	30468
CM020929.1	21	27724
CM020930.1	22	29923
CM020931.1	23	25937
CM020932.1	24	22535
Unknown	Unknown	1866
	Total	873788

## Sheet: S2. Diversity_stats
Table S2. Genetic diversity measurements across populations. The table includes heterozygosity; mean and standard deviation of segregating sites (S), Watterson's θ, and nucleotide diversity (Pi).
POP	Heterozygosity	S_mean	S_SD	Watterson_θ_mean	Watterson_θ_SD	Pi_mean	Pi_SD
EAAK	0.268008	217.757	218.749	0.00187476	0.00236517	0.00147899	0.00155211
EANT	0.189478	205.166	217.727	0.00165132	0.00215429	0.00129502	0.00151263
EHEI	0.156919	230.645	242.567	0.00166488	0.00221172	0.00120225	0.00152317
EHIN	0.255055	261.035	251.258	0.0019187	0.00227855	0.00148073	0.00155639
EHKI	0.188754	231.694	243.739	0.00165678	0.00219062	0.00126924	0.00150645
EKAH	0.229797	214.391	222.022	0.00177765	0.0023655	0.00136846	0.0015327
EKAR	0.233744	175.823	194.236	0.00172655	0.00238191	0.00136386	0.0015461
EKIS	0.244036	224.014	223.433	0.00179496	0.00219447	0.00143055	0.00154012
EKUU	0.222025	282.684	271.235	0.00191531	0.00231528	0.00141145	0.00157208
EKVA	0.278296	192.239	198.112	0.0018	0.0021832	0.00148822	0.00151751
ELAS	0.0231968	107.552	172.613	0.00105591	0.00202537	0.000718279	0.00131332
ELOO	0.0661493	169.092	217.337	0.00133286	0.00212479	0.000918092	0.00144722
EMAH	0.162546	131.518	165.219	0.00140687	0.00210846	0.0011322	0.00144844
EMAT	0.227504	275.422	264.369	0.00188303	0.00229301	0.00141825	0.00156467
EMEE	0.25694	270.521	255.595	0.00190092	0.00224979	0.00146593	0.00153906
ENIG	0.122663	100.296	152.846	0.00133441	0.00223718	0.00103382	0.00147501
EPAI	0.280432	329.703	296.638	0.00211136	0.00237986	0.00156988	0.0015862
EPAL	0.26603	219.287	218.405	0.00187272	0.00236143	0.00147953	0.00154729
EPAR	0.174565	239.082	248.847	0.00169832	0.00222607	0.00124979	0.00153152
EPII	0.286539	213.203	212.062	0.00186654	0.00221599	0.00152508	0.00154655
EPUH	0.253619	199.734	205.8	0.00178191	0.00228961	0.00142162	0.00154514
ESAA	0.282451	284.718	264.373	0.00206016	0.00234605	0.00157141	0.00158572
EUDR	0.147575	213.957		0.00160071	0.00215341	0.00116777	0.00150459
EUIA	0.293878	254.788	238.6	0.00199242	0.00232831	0.00156441	0.00157148
EVER	0.27951	308.702	282.961	0.00208306	0.00238156	0.00157051	0.00159334
EVII	0.149404	221.24	234.176	0.00159926	0.00215843	0.00116056	0.00148543
EVIR	0.187152	224.453	238.169	0.00163279	0.00217026	0.00126258	0.00148957
FIMU	0.233685	275.605	267.818	0.0020318	0.00254627	0.00142276	0.00158513
FIVA	0.199194	243.456	252.524	0.00186647	0.00249069	0.00132309	0.00157006
FKAL	0.232395	266.054	260.903	0.0020531	0.00258836	0.00142045	0.00157971
FLLA	0.13103	204.816	230.114	0.00163451	0.00239712	0.00111916	0.00151018
FPPE	0.172646	217.738	236.806	0.00176399	0.00248475	0.00123383	0.00152337
LTGIR	0.24993	226.14	224.87	0.00178834	0.00224496	0.00142636	0.00152446
LTILG	0.290939	273.042	252.228	0.00204352	0.00235211	0.00157507	0.00157112
LTLEI	0.269624	276.154	261.09	0.0020349	0.00244509	0.00153372	0.00158453
LTPUR	0.267024	249.17	240.42	0.00192725	0.00233349	0.00150788	0.00156111
SWABO	0.229968	198.168	208.379	0.00169935	0.00217428	0.00135921	0.00150839
SWNB	0.0980206	151.362	195.023	0.00133131	0.00210496	0.000974193	0.00142192
SWOSK	0.153418	191.452	212.717	0.00149719	0.0020736	0.00114483	0.00145196
SWSNO	0.12537	143.622	183.575	0.00138107	0.00222366	0.00103607	0.00145655
SWSTO	0.124927	139.39	177.805	0.00132707	0.00205673	0.00103046	0.00143039
SWSTR	0.199115	202.439	223.696	0.00161827	0.0022049	0.00128604	0.00151905
MEAN	0.207227	220.412	228.757	0.00173791	0.0022717	0.00131932	0.00152218
MAX	0.293878	329.703	296.638	0.00211136	0.00258836	0.00157507	0.00159334
MIN	0.0231968	100.296	152.846	0.00105591	0.00202537	0.000718279	0.00131332

## Sheet: S3. Fst_matrix
Table S3. Matrix of pairwise FST values for all population comparisons. Values were calculated using all 873,788 SNPs.
POP	EANT	EHEI	EHIN	EHKI	EVER	EKUU	ELOO	EMAT	EMEE	EPAI	EPAR	EPII	ESAA	EUDR	EUIA	EVII	EVIR	EKVA	ENIG	EKAR	FPPE	FIVA	FLLA	FKAL	FIMU	LTILG	LTLEI	LTPUR	LTGIR	EPAL	EKAH	EAAK	EKIS	ELAS	EPUH	EMAH	SWNB	SWSTR	SWSNO	SWABO	SWOSK	SWSTO
EANT	NA
EHEI	0.463782	NA
EHIN	0.295853	0.354954	NA
EHKI	0.413077	0.435282	0.308966	NA
EVER	0.25412	0.296436	0.151972	0.253824	NA
EKUU	0.353435	0.385605	0.250622	0.338871	0.185914	NA
ELOO	0.606533	0.64328	0.498128	0.595281	0.444549	0.532364	NA
EMAT	0.325479	0.392931	0.2446	0.348491	0.206054	0.298438	0.506029	NA
EMEE	0.29755	0.32893	0.193152	0.248497	0.135224	0.216049	0.485673	0.242283	NA
EPAI	0.249216	0.288699	0.150133	0.249701	0.078087	0.179431	0.430141	0.202889	0.131946	NA
EPAR	0.436236	0.455121	0.332586	0.181887	0.277568	0.361772	0.615645	0.369942	0.291892	0.270844	NA
EPII	0.256886	0.309821	0.138951	0.262173	0.0767335	0.190856	0.49351	0.19844	0.132179	0.076794	0.290074	NA
ESAA	0.233449	0.317633	0.146518	0.270997	0.106833	0.210877	0.453484	0.19862	0.158122	0.105108	0.293051	0.09203	NA
EUDR	0.477308	0.524635	0.375769	0.471414	0.331303	0.422789	0.658743	0.401301	0.363526	0.323708	0.495421	0.347587	0.333552	NA
EUIA	0.239903	0.289903	0.127447	0.24333	0.0601695	0.174349	0.457048	0.186494	0.117654	0.0592931	0.26925	0.0358937	0.0804743	0.325013	NA
EVII	0.476293	0.519657	0.373184	0.473076	0.330077	0.419649	0.652023	0.404801	0.36558	0.321488	0.495232	0.346746	0.331711	0.408571	0.324963	NA
EVIR	0.416309	0.441299	0.3084	0.330827	0.250741	0.330998	0.598649	0.351554	0.114559	0.246614	0.394317	0.26131	0.272883	0.47319	0.241395	0.47481	NA
EKVA	0.258106	0.343529	0.157021	0.287948	0.111754	0.21775	0.518305	0.207747	0.157715	0.109464	0.31379	0.0958258	0.0903637	0.368056	0.0840599	0.365489	0.288194	NA
ENIG	0.473271	0.541497	0.355984	0.478444	0.305443	0.409419	0.729441	0.38124	0.348032	0.298095	0.505181	0.312872	0.301055	0.558738	0.290575	0.557526	0.481957	0.329914	NA
EKAR	0.330596	0.426635	0.220871	0.366565	0.190648	0.299258	0.581649	0.268953	0.238644	0.187117	0.394849	0.181697	0.162899	0.429884	0.166319	0.426574	0.367974	0.186362	0.409895	NA
FPPE	0.461399	0.51051	0.355868	0.463128	0.318666	0.407732	0.64317	0.399357	0.357434	0.314219	0.487998	0.330584	0.319152	0.518381	0.310158	0.516241	0.466382	0.34704	0.528193	0.406093	NA
FIVA	0.415477	0.466038	0.314421	0.42281	0.279743	0.366756	0.594217	0.358254	0.317258	0.2764	0.446141	0.281994	0.275851	0.474453	0.264272	0.473569	0.42621	0.297703	0.472326	0.356966	0.285924	NA
FLLA	0.529185	0.570574	0.42582	0.52367	0.380938	0.465354	0.701357	0.458553	0.418552	0.37381	0.547026	0.406446	0.385748	0.579839	0.379828	0.575302	0.527875	0.427475	0.611988	0.487383	0.418447	0.317183	NA
FKAL	0.365177	0.416479	0.265327	0.373891	0.231341	0.318427	0.540162	0.309482	0.265489	0.23031	0.396865	0.226983	0.226462	0.423936	0.21241	0.425969	0.374665	0.240693	0.41066	0.296286	0.249262	0.151068	0.269693	NA
FIMU	0.359608	0.411991	0.26301	0.372138	0.231263	0.318002	0.534058	0.308371	0.266451	0.230513	0.396224	0.226337	0.224774	0.417481	0.212657	0.417484	0.373089	0.240443	0.408615	0.29369	0.235817	0.146437	0.271781	0.0689689	NA
LTILG	0.244024	0.313791	0.14121	0.270463	0.105984	0.210773	0.450693	0.192444	0.154831	0.107092	0.293328	0.0893655	0.0898869	0.330308	0.0778612	0.328037	0.270478	0.101231	0.291192	0.155561	0.309351	0.267203	0.378999	0.21705	0.216159	NA
LTLEI	0.266739	0.329873	0.185233	0.295401	0.150631	0.242224	0.425872	0.224083	0.195733	0.150545	0.312999	0.137624	0.135779	0.341737	0.126372	0.338446	0.295519	0.146661	0.313612	0.191289	0.323463	0.289081	0.37855	0.246024	0.245994	0.0883977	NA
LTPUR	0.286581	0.361683	0.19005	0.317315	0.151533	0.254311	0.493395	0.234448	0.201004	0.151156	0.339393	0.138263	0.136175	0.376423	0.125394	0.37283	0.318013	0.148825	0.3382	0.199952	0.349886	0.307962	0.4202	0.255578	0.255558	0.0893643	0.00273542	NA
LTGIR	0.323939	0.384372	0.216691	0.339976	0.18257	0.28132	0.524082	0.267012	0.225565	0.181733	0.365316	0.171534	0.17065	0.396458	0.158758	0.39651	0.341497	0.18504	0.372545	0.238647	0.329601	0.274646	0.392403	0.216118	0.186281	0.139946	0.181491	0.187577	NA
EPAL	0.289941	0.372183	0.195417	0.319626	0.151782	0.256834	0.510456	0.229126	0.196546	0.150834	0.34462	0.140444	0.140279	0.379454	0.126852	0.381605	0.320527	0.149155	0.329589	0.198111	0.35789	0.311188	0.430576	0.254992	0.255417	0.123044	0.156475	0.160333	0.200582	NA
EKAH	0.347452	0.384846	0.228952	0.328553	0.175113	0.271931	0.554747	0.282305	0.208691	0.170975	0.358524	0.174093	0.191804	0.412594	0.157246	0.408022	0.328604	0.201024	0.407068	0.280951	0.39872	0.354912	0.470288	0.30327	0.299636	0.186323	0.228821	0.238692	0.262754	0.237286	NA
EAAK	0.2914	0.345454	0.180911	0.286645	0.114728	0.221678	0.523478	0.236864	0.157022	0.110934	0.313835	0.112917	0.131607	0.376648	0.0950961	0.377356	0.285212	0.135608	0.346111	0.220969	0.358843	0.313959	0.434261	0.257401	0.257138	0.133828	0.176399	0.178646	0.213146	0.172836	0.202877	NA
EKIS	0.313012	0.377328	0.170139	0.322947	0.163017	0.260606	0.530767	0.252542	0.203057	0.162172	0.348417	0.152175	0.162122	0.398054	0.139376	0.396211	0.325211	0.168118	0.37828	0.240405	0.378195	0.33203	0.448089	0.278792	0.275956	0.155072	0.196336	0.203138	0.232604	0.208646	0.240315	0.193298	NA
ELAS	0.627682	0.666228	0.50933	0.6115	0.45231	0.544999	0.836054	0.533181	0.495922	0.438529	0.635201	0.510379	0.453645	0.682244	0.466134	0.673223	0.616649	0.531028	0.813579	0.618865	0.66214	0.608548	0.730587	0.552184	0.541742	0.46463	0.445929	0.513843	0.539579	0.539805	0.567874	0.53401	0.548367	NA
EPUH	0.310094	0.354208	0.193659	0.297795	0.13337	0.232753	0.5415	0.245183	0.164523	0.129776	0.327765	0.128584	0.155699	0.392063	0.112485	0.392384	0.295637	0.15374	0.369045	0.241725	0.374567	0.32492	0.448907	0.268705	0.268575	0.149936	0.192351	0.196803	0.226396	0.194027	0.20256	0.148976	0.202697	0.564607	NA
EMAH	0.424982	0.499705	0.316501	0.444633	0.272457	0.377697	0.67344	0.26496	0.315606	0.26741	0.469498	0.275931	0.266616	0.513581	0.256359	0.512018	0.444858	0.291667	0.527164	0.364555	0.496172	0.44311	0.57642	0.383753	0.38084	0.260702	0.286172	0.308213	0.343022	0.304299	0.367659	0.313883	0.334253	0.732138	0.329011	NA
SWNB	0.550561	0.594016	0.438308	0.541353	0.388564	0.480543	0.74761	0.466982	0.427018	0.380035	0.565184	0.42061	0.391586	0.609119	0.388903	0.601844	0.547101	0.442101	0.665292	0.502043	0.567515	0.516563	0.635661	0.459153	0.453763	0.379558	0.37567	0.421281	0.448004	0.436542	0.490177	0.451411	0.466351	0.800131	0.467917	0.613333	NA
SWSTR	0.403281	0.456081	0.301036	0.406397	0.259743	0.350365	0.59707	0.33526	0.291063	0.256597	0.43216	0.258602	0.256186	0.469409	0.243076	0.466463	0.405807	0.27482	0.465352	0.33167	0.420555	0.36933	0.484258	0.311263	0.31214	0.244344	0.26995	0.2872	0.300875	0.286686	0.340495	0.29327	0.317714	0.622259	0.304719	0.433336	0.462104	NA
SWSNO	0.508397	0.559105	0.390219	0.499223	0.34364	0.43954	0.721701	0.426921	0.383687	0.335926	0.527265	0.364094	0.344859	0.573806	0.338484	0.563256	0.504521	0.3846	0.612948	0.448737	0.520148	0.474773	0.596912	0.413365	0.406635	0.333537	0.342763	0.377537	0.398426	0.386775	0.436561	0.392518	0.415858	0.768617	0.414164	0.562516	0.602253	0.421942	NA
SWABO	0.35641	0.419233	0.249184	0.36764	0.212184	0.308364	0.567493	0.288602	0.247211	0.210063	0.393949	0.204012	0.202075	0.427671	0.190734	0.425822	0.367719	0.218313	0.41244	0.273196	0.378406	0.327408	0.453072	0.271814	0.267354	0.18888	0.22149	0.232012	0.249585	0.22676	0.289233	0.240236	0.264996	0.597182	0.255858	0.377546	0.452793	0.281832	0.400664	NA
SWOSK	0.476127	0.526456	0.369764	0.479098	0.329787	0.422801	0.662367	0.406923	0.368534	0.323489	0.504768	0.344522	0.325774	0.535165	0.322616	0.529124	0.481263	0.361787	0.554082	0.414877	0.486226	0.440215	0.55687	0.388234	0.382184	0.318438	0.330409	0.360982	0.376267	0.365719	0.417633	0.374286	0.394294	0.692764	0.394134	0.51811	0.561914	0.39959	0.516403	0.359418	NA
SWSTO	0.505793	0.554434	0.390181	0.500075	0.342878	0.438446	0.715409	0.421192	0.378563	0.335694	0.526745	0.3623	0.342755	0.56535	0.335686	0.561099	0.499403	0.38196	0.609416	0.44539	0.519724	0.464544	0.589374	0.404649	0.399133	0.333006	0.345042	0.379487	0.394955	0.38664	0.438383	0.394107	0.414623	0.768995	0.412111	0.559056	0.611274	0.412438	0.56549	0.396382	0.508288	NA

## Sheet: S4. Outlier_SNPs_poolseq
Table S4. Functional annotation of 3,557 outlier SNPs in the pool-seq dataset using SnpEff. This analysis resulted in 4,904 annotations, categorizing the SNPs based on Sequence Ontology mappings, including regions and/or effects.
SNP	CHROM	POS	CHROM_NUM	qvalue	log_qvalue	P.fluv.GENEID	Humgene	Annotation
CM020909.1_12485974	CM020909.1	12485974	1	0.041491	1.38205	PFLUV_G00003480	SYNGR1	3_prime_UTR_variant
CM020909.1_12830636	CM020909.1	12830636	1	0.018995	1.72136	PFLUV_G00003620	NA	intron_variant
CM020909.1_12830648	CM020909.1	12830648	1	0.0238331	1.62282	PFLUV_G00003620	NA	intron_variant
CM020909.1_12832234	CM020909.1	12832234	1	0.0243601	1.61332	PFLUV_G00003620	NA	5_prime_UTR_variant
CM020909.1_14487889	CM020909.1	14487889	1	0.0483796	1.31534	PFLUV_G00004360-PFLUV_G00004370	NA	intergenic_region
CM020909.1_14493203	CM020909.1	14493203	1	0.037284	1.42848	PFLUV_G00004360-PFLUV_G00004370	NA	intergenic_region
CM020909.1_14493203	CM020909.1	14493203	1	0.037284	1.42848	PFLUV_G00004370	MAD1L1	downstream_gene_variant
CM020909.1_15525974	CM020909.1	15525974	1	0.0326379	1.48628	PFLUV_G00004780	SDK1	intron_variant
CM020909.1_15913317	CM020909.1	15913317	1	0.0455693	1.34133	PFLUV_G00004800-PFLUV_G00004820	NA	intergenic_region
CM020909.1_15913444	CM020909.1	15913444	1	0.0413593	1.38343	PFLUV_G00004800-PFLUV_G00004820	NA	intergenic_region
CM020909.1_17302011	CM020909.1	17302011	1	0.0426715	1.36986	PFLUV_G00005570	NA	intron_variant
CM020909.1_17321246	CM020909.1	17321246	1	0.0440632	1.35592	PFLUV_G00005580	MRI1	intron_variant
CM020909.1_18572339	CM020909.1	18572339	1	0.0431393	1.36513	PFLUV_G00006180-PFLUV_G00006190	NA	intergenic_region
CM020909.1_18572339	CM020909.1	18572339	1	0.0431393	1.36513	PFLUV_G00006190	NA	upstream_gene_variant
CM020909.1_18572339	CM020909.1	18572339	1	0.0431393	1.36513	PFLUV_G00006180	CD300LF	downstream_gene_variant
CM020909.1_20979574	CM020909.1	20979574	1	0.0202613	1.69333	PFLUV_G00006910	PSMD12	missense_variant
CM020909.1_21013520	CM020909.1	21013520	1	0.0344185	1.46321	PFLUV_G00006930	CACNG1	intron_variant
CM020909.1_21013520	CM020909.1	21013520	1	0.0344185	1.46321	PFLUV_G00006920	HELZ	synonymous_variant
CM020909.1_21014039	CM020909.1	21014039	1	0.0406184	1.39128	PFLUV_G00006920	HELZ	intron_variant
CM020909.1_21014039	CM020909.1	21014039	1	0.0406184	1.39128	PFLUV_G00006930	CACNG1	intron_variant
CM020909.1_21028939	CM020909.1	21028939	1	0.0209155	1.67953	PFLUV_G00006920	HELZ	intron_variant
CM020909.1_21028939	CM020909.1	21028939	1	0.0209155	1.67953	PFLUV_G00006930	CACNG1	intron_variant
CM020909.1_21029046	CM020909.1	21029046	1	0.0298162	1.52555	PFLUV_G00006920	HELZ	intron_variant
CM020909.1_21029046	CM020909.1	21029046	1	0.0298162	1.52555	PFLUV_G00006930	CACNG1	intron_variant
CM020909.1_21076036	CM020909.1	21076036	1	0.0207005	1.68402	PFLUV_G00006930	CACNG1	upstream_gene_variant
CM020909.1_21076036	CM020909.1	21076036	1	0.0207005	1.68402	PFLUV_G00006930-PFLUV_G00006940	NA	intergenic_region
CM020909.1_21076238	CM020909.1	21076238	1	0.0438149	1.35838	PFLUV_G00006930	CACNG1	upstream_gene_variant
CM020909.1_21076238	CM020909.1	21076238	1	0.0438149	1.35838	PFLUV_G00006930-PFLUV_G00006940	NA	intergenic_region
CM020909.1_21080460	CM020909.1	21080460	1	0.0253966	1.59522	PFLUV_G00006930-PFLUV_G00006940	NA	intergenic_region
CM020909.1_21087490	CM020909.1	21087490	1	0.0266769	1.57386	PFLUV_G00006940	CACNG4	intron_variant
CM020909.1_21129194	CM020909.1	21129194	1	0.010824	1.96561	PFLUV_G00006950	CACNG5	intron_variant
CM020909.1_21129194	CM020909.1	21129194	1	0.010824	1.96561	PFLUV_G00006960	PRKCA	downstream_gene_variant
CM020909.1_22172984	CM020909.1	22172984	1	0.0329048	1.48274	PFLUV_G00007430	C19orf67	upstream_gene_variant
CM020909.1_22172984	CM020909.1	22172984	1	0.0329048	1.48274	PFLUV_G00007420	PKN1	upstream_gene_variant
CM020909.1_22172984	CM020909.1	22172984	1	0.0329048	1.48274	PFLUV_G00007420-PFLUV_G00007430	NA	intergenic_region
CM020909.1_22174355	CM020909.1	22174355	1	0.0170897	1.76727	PFLUV_G00007430	C19orf67	synonymous_variant
CM020909.1_22174355	CM020909.1	22174355	1	0.0170897	1.76727	PFLUV_G00007440	GIGYF2	downstream_gene_variant
CM020909.1_22174355	CM020909.1	22174355	1	0.0170897	1.76727	PFLUV_G00007420	PKN1	upstream_gene_variant
CM020909.1_22176605	CM020909.1	22176605	1	0.0473535	1.32465	PFLUV_G00007430	C19orf67	intron_variant
CM020909.1_22176605	CM020909.1	22176605	1	0.0473535	1.32465	PFLUV_G00007420	PKN1	upstream_gene_variant
CM020909.1_22176605	CM020909.1	22176605	1	0.0473535	1.32465	PFLUV_G00007440	GIGYF2	downstream_gene_variant
CM020909.1_22432874	CM020909.1	22432874	1	0.0440835	1.35572	PFLUV_G00007540	MGAT5B	intron_variant
CM020909.1_22433273	CM020909.1	22433273	1	0.0412134	1.38496	PFLUV_G00007540	MGAT5B	intron_variant
CM020909.1_22434288	CM020909.1	22434288	1	0.0343906	1.46356	PFLUV_G00007540	MGAT5B	intron_variant
CM020909.1_22553223	CM020909.1	22553223	1	0.0171215	1.76646	PFLUV_G00007540-PFLUV_G00007560	NA	intergenic_region
CM020909.1_22559198	CM020909.1	22559198	1	0.037416	1.42694	PFLUV_G00007540-PFLUV_G00007560	NA	intergenic_region
CM020909.1_22559198	CM020909.1	22559198	1	0.037416	1.42694	PFLUV_G00007560	NA	upstream_gene_variant
CM020909.1_22561227	CM020909.1	22561227	1	0.0329048	1.48274	PFLUV_G00007560	NA	intron_variant
CM020909.1_22561273	CM020909.1	22561273	1	0.0150162	1.82344	PFLUV_G00007560	NA	intron_variant
CM020909.1_22562806	CM020909.1	22562806	1	0.0173003	1.76195	PFLUV_G00007560	NA	intron_variant
CM020909.1_22563110	CM020909.1	22563110	1	0.00870862	2.06005	PFLUV_G00007560	NA	intron_variant
CM020909.1_22563721	CM020909.1	22563721	1	0.0207005	1.68402	PFLUV_G00007560	NA	intron_variant
CM020909.1_22563790	CM020909.1	22563790	1	0.0168957	1.77222	PFLUV_G00007560	NA	intron_variant
CM020909.1_22566874	CM020909.1	22566874	1	0.0142244	1.84696	PFLUV_G00007560	NA	intron_variant
CM020909.1_22568667	CM020909.1	22568667	1	0.01694	1.77109	PFLUV_G00007560	NA	intron_variant
CM020909.1_22610389	CM020909.1	22610389	1	0.0319699	1.49526	PFLUV_G00007570	RASD2	upstream_gene_variant
CM020909.1_22610389	CM020909.1	22610389	1	0.0319699	1.49526	PFLUV_G00007560-PFLUV_G00007570	NA	intergenic_region
CM020909.1_22610582	CM020909.1	22610582	1	0.0246643	1.60793	PFLUV_G00007560-PFLUV_G00007570	NA	intergenic_region
CM020909.1_22610582	CM020909.1	22610582	1	0.0246643	1.60793	PFLUV_G00007570	RASD2	upstream_gene_variant
CM020909.1_22613158	CM020909.1	22613158	1	0.049096	1.30895	PFLUV_G00007560-PFLUV_G00007570	NA	intergenic_region
CM020909.1_22613158	CM020909.1	22613158	1	0.049096	1.30895	PFLUV_G00007570	RASD2	upstream_gene_variant
CM020909.1_24807228	CM020909.1	24807228	1	0.0331667	1.4793	PFLUV_G00008490	OCIAD1	upstream_gene_variant
CM020909.1_24807228	CM020909.1	24807228	1	0.0331667	1.4793	PFLUV_G00008480-PFLUV_G00008490	NA	intergenic_region
CM020909.1_24807228	CM020909.1	24807228	1	0.0331667	1.4793	PFLUV_G00008480	SLC34A2	upstream_gene_variant
CM020909.1_25172824	CM020909.1	25172824	1	0.01694	1.77109	PFLUV_G00008620-PFLUV_G00008630	NA	intergenic_region
CM020909.1_25172824	CM020909.1	25172824	1	0.01694	1.77109	PFLUV_G00008620	NA	upstream_gene_variant
CM020909.1_25176827	CM020909.1	25176827	1	0.0193131	1.71415	PFLUV_G00008620-PFLUV_G00008630	NA	intergenic_region
CM020909.1_25176827	CM020909.1	25176827	1	0.0193131	1.71415	PFLUV_G00008620	NA	upstream_gene_variant
CM020909.1_25218746	CM020909.1	25218746	1	0.0417789	1.37904	PFLUV_G00008620-PFLUV_G00008630	NA	intergenic_region
CM020909.1_25244274	CM020909.1	25244274	1	0.00961583	2.01701	PFLUV_G00008630	GOLIM4	intron_variant
CM020909.1_25244274	CM020909.1	25244274	1	0.00961583	2.01701	PFLUV_G00008640	TYRP1	upstream_gene_variant
CM020909.1_25244483	CM020909.1	25244483	1	0.024437	1.61195	PFLUV_G00008630	GOLIM4	intron_variant
CM020909.1_25244483	CM020909.1	25244483	1	0.024437	1.61195	PFLUV_G00008640	TYRP1	upstream_gene_variant
CM020909.1_25253506	CM020909.1	25253506	1	0.0269611	1.56926	PFLUV_G00008640	TYRP1	synonymous_variant
CM020909.1_26483396	CM020909.1	26483396	1	0.00386287	2.41309	PFLUV_G00009060	KLHL5	intron_variant
CM020909.1_26487313	CM020909.1	26487313	1	0.0244992	1.61085	PFLUV_G00009060	KLHL5	intron_variant
CM020909.1_26488934	CM020909.1	26488934	1	0.013588	1.86684	PFLUV_G00009060	KLHL5	intron_variant
CM020909.1_26491983	CM020909.1	26491983	1	0.0218742	1.66007	PFLUV_G00009060	KLHL5	intron_variant
CM020909.1_26493444	CM020909.1	26493444	1	0.041218	1.38491	PFLUV_G00009060	KLHL5	3_prime_UTR_variant
CM020909.1_26499527	CM020909.1	26499527	1	0.0421597	1.3751	PFLUV_G00009060	KLHL5	downstream_gene_variant
CM020909.1_26499527	CM020909.1	26499527	1	0.0421597	1.3751	PFLUV_G00009070	WDR19	intron_variant
CM020909.1_26504785	CM020909.1	26504785	1	0.026196	1.58177	PFLUV_G00009070	WDR19	synonymous_variant
CM020909.1_26885383	CM020909.1	26885383	1	0.0473604	1.32458	PFLUV_G00009250	NCAPG	synonymous_variant
CM020909.1_27201575	CM020909.1	27201575	1	0.0143222	1.84399	PFLUV_G00009410	SERPING1	downstream_gene_variant
CM020909.1_27201575	CM020909.1	27201575	1	0.0143222	1.84399	PFLUV_G00009420	DOC2A	3_prime_UTR_variant
CM020909.1_27201576	CM020909.1	27201576	1	0.0145287	1.83777	PFLUV_G00009410	SERPING1	downstream_gene_variant
CM020909.1_27201576	CM020909.1	27201576	1	0.0145287	1.83777	PFLUV_G00009420	DOC2A	3_prime_UTR_variant
CM020909.1_27458764	CM020909.1	27458764	1	0.0393804	1.40472	PFLUV_G00009480	UGT8	upstream_gene_variant
CM020909.1_27458764	CM020909.1	27458764	1	0.0393804	1.40472	PFLUV_G00009470-PFLUV_G00009480	NA	intergenic_region
CM020909.1_27458767	CM020909.1	27458767	1	0.03823	1.4176	PFLUV_G00009480	UGT8	upstream_gene_variant
CM020909.1_27458767	CM020909.1	27458767	1	0.03823	1.4176	PFLUV_G00009470-PFLUV_G00009480	NA	intergenic_region
CM020909.1_27459335	CM020909.1	27459335	1	0.0439548	1.35699	PFLUV_G00009480	UGT8	intron_variant
CM020909.1_27459583	CM020909.1	27459583	1	0.0262472	1.58092	PFLUV_G00009480	UGT8	intron_variant
CM020909.1_27459592	CM020909.1	27459592	1	0.0253966	1.59522	PFLUV_G00009480	UGT8	intron_variant
CM020909.1_27459593	CM020909.1	27459593	1	0.0288292	1.54017	PFLUV_G00009480	UGT8	intron_variant
CM020909.1_27459791	CM020909.1	27459791	1	0.0305285	1.51529	PFLUV_G00009480	UGT8	intron_variant
CM020909.1_27460099	CM020909.1	27460099	1	0.0341235	1.46695	PFLUV_G00009480	UGT8	intron_variant
CM020909.1_27460508	CM020909.1	27460508	1	0.0247533	1.60637	PFLUV_G00009480	UGT8	intron_variant
CM020909.1_27460598	CM020909.1	27460598	1	0.031923	1.4959	PFLUV_G00009480	UGT8	intron_variant
CM020909.1_27466762	CM020909.1	27466762	1	0.0442648	1.35394	PFLUV_G00009480	UGT8	intron_variant
CM020909.1_27482611	CM020909.1	27482611	1	0.041491	1.38205	PFLUV_G00009480	UGT8	3_prime_UTR_variant
CM020909.1_27489653	CM020909.1	27489653	1	0.0340138	1.46834	PFLUV_G00009480-PFLUV_G00009490	NA	intergenic_region
CM020909.1_27605844	CM020909.1	27605844	1	0.0463642	1.33382	PFLUV_G00009510	PRSS12	intron_variant
CM020909.1_27796076	CM020909.1	27796076	1	0.023557	1.62788	PFLUV_G00009550-PFLUV_G00009560	NA	intergenic_region
CM020909.1_29465698	CM020909.1	29465698	1	0.0416847	1.38002	PFLUV_G00010190-PFLUV_G00010200	NA	intergenic_region
CM020909.1_29469396	CM020909.1	29469396	1	0.036344	1.43957	PFLUV_G00010190-PFLUV_G00010200	NA	intergenic_region
CM020909.1_29469396	CM020909.1	29469396	1	0.036344	1.43957	PFLUV_G00010200	MOGS	downstream_gene_variant
CM020909.1_29490864	CM020909.1	29490864	1	0.0359512	1.44429	PFLUV_G00010210	PDCD4	missense_variant
CM020909.1_29497759	CM020909.1	29497759	1	0.0491275	1.30868	PFLUV_G00010210-PFLUV_G00010220	NA	intergenic_region
CM020909.1_29497759	CM020909.1	29497759	1	0.0491275	1.30868	PFLUV_G00010210	PDCD4	upstream_gene_variant
CM020909.1_29497759	CM020909.1	29497759	1	0.0491275	1.30868	PFLUV_G00010220	PELP1	downstream_gene_variant
CM020909.1_29506355	CM020909.1	29506355	1	0.0361869	1.44145	PFLUV_G00010220	PELP1	intron_variant
CM020909.1_2961065	CM020909.1	2961065	1	0.0298862	1.52453	PFLUV_G00000630-PFLUV_G00000640	NA	intergenic_region
CM020909.1_2961065	CM020909.1	2961065	1	0.0298862	1.52453	PFLUV_G00000640	TMEM178A	upstream_gene_variant
CM020909.1_2968131	CM020909.1	2968131	1	0.0328905	1.48293	PFLUV_G00000640	TMEM178A	intron_variant
CM020909.1_3103428	CM020909.1	3103428	1	0.0193131	1.71415	PFLUV_G00000660	GEMIN6	intron_variant
CM020909.1_31746759	CM020909.1	31746759	1	0.0394247	1.40423	PFLUV_G00010880	FLO11	intron_variant
CM020909.1_31749087	CM020909.1	31749087	1	0.0401705	1.39609	PFLUV_G00010880	FLO11	intron_variant
CM020909.1_31749179	CM020909.1	31749179	1	0.0463511	1.33394	PFLUV_G00010880	FLO11	intron_variant
CM020909.1_32737000	CM020909.1	32737000	1	0.0350466	1.45535	PFLUV_G00011080	LRBA	intron_variant
CM020909.1_33549666	CM020909.1	33549666	1	0.0368484	1.43358	PFLUV_G00011390	SART1	synonymous_variant
CM020909.1_33549666	CM020909.1	33549666	1	0.0368484	1.43358	PFLUV_G00011400	PCM1	5_prime_UTR_variant
CM020909.1_33549666	CM020909.1	33549666	1	0.0368484	1.43358	PFLUV_G00011380	OSBP	upstream_gene_variant
CM020909.1_33560000	CM020909.1	33560000	1	0.0442648	1.35394	PFLUV_G00011400	PCM1	intron_variant
CM020909.1_33560241	CM020909.1	33560241	1	0.0319406	1.49566	PFLUV_G00011400	PCM1	intron_variant
CM020909.1_33983635	CM020909.1	33983635	1	0.0441791	1.35478	PFLUV_G00011430-PFLUV_G00011440	NA	intergenic_region
CM020909.1_34187506	CM020909.1	34187506	1	0.00564552	2.2483	PFLUV_G00011450-PFLUV_G00011460	NA	intergenic_region
CM020909.1_34191000	CM020909.1	34191000	1	0.0473604	1.32458	PFLUV_G00011450-PFLUV_G00011460	NA	intergenic_region
CM020909.1_35151320	CM020909.1	35151320	1	0.0496584	1.30401	PFLUV_G00011720-PFLUV_G00011730	NA	intergenic_region
CM020909.1_35723031	CM020909.1	35723031	1	0.0201599	1.69551	PFLUV_G00011880-PFLUV_G00011890	NA	intergenic_region
CM020909.1_35723031	CM020909.1	35723031	1	0.0201599	1.69551	PFLUV_G00011890	NA	downstream_gene_variant
CM020909.1_35723031	CM020909.1	35723031	1	0.0201599	1.69551	PFLUV_G00011880	NA	downstream_gene_variant
CM020909.1_35723031	CM020909.1	35723031	1	0.0201599	1.69551	PFLUV_G00011900	SYCE2	upstream_gene_variant
CM020909.1_37860320	CM020909.1	37860320	1	0.0323115	1.49064	PFLUV_G00012750-PFLUV_G00012760	NA	intergenic_region
CM020909.1_37940583	CM020909.1	37940583	1	0.0170897	1.76727	PFLUV_G00012780	NA	upstream_gene_variant
CM020909.1_37940583	CM020909.1	37940583	1	0.0170897	1.76727	PFLUV_G00012780-PFLUV_G00012790	NA	intergenic_region
CM020909.1_37941676	CM020909.1	37941676	1	0.0455395	1.34161	PFLUV_G00012780-PFLUV_G00012790	NA	intergenic_region
CM020909.1_37941676	CM020909.1	37941676	1	0.0455395	1.34161	PFLUV_G00012780	NA	upstream_gene_variant
CM020909.1_37997021	CM020909.1	37997021	1	0.0254966	1.59352	PFLUV_G00012810	TRIM25	3_prime_UTR_variant
CM020909.1_37997021	CM020909.1	37997021	1	0.0254966	1.59352	PFLUV_G00012820	DGKE	downstream_gene_variant
CM020909.1_38211146	CM020909.1	38211146	1	0.0492648	1.30746	PFLUV_G00012900	TEX2	intron_variant
CM020909.1_38453933	CM020909.1	38453933	1	0.00374471	2.42658	PFLUV_G00012930	AXIN2	intron_variant
CM020909.1_39361885	CM020909.1	39361885	1	0.0373154	1.42811	PFLUV_G00013220	VWA7	downstream_gene_variant
CM020909.1_39361885	CM020909.1	39361885	1	0.0373154	1.42811	PFLUV_G00013240	MUC17	synonymous_variant
CM020909.1_39363637	CM020909.1	39363637	1	0.00244049	2.61252	PFLUV_G00013240	MUC17	intron_variant
CM020909.1_39363637	CM020909.1	39363637	1	0.00244049	2.61252	PFLUV_G00013220	VWA7	downstream_gene_variant
CM020909.1_39374458	CM020909.1	39374458	1	0.00483293	2.31579	PFLUV_G00013240	MUC17	intron_variant
CM020909.1_39374458	CM020909.1	39374458	1	0.00483293	2.31579	PFLUV_G00013250	ZNF648	upstream_gene_variant
CM020909.1_39374845	CM020909.1	39374845	1	0.00671919	2.17268	PFLUV_G00013250	ZNF648	upstream_gene_variant
CM020909.1_39374845	CM020909.1	39374845	1	0.00671919	2.17268	PFLUV_G00013240	MUC17	intron_variant
CM020909.1_39376139	CM020909.1	39376139	1	0.00572977	2.24186	PFLUV_G00013240	MUC17	intron_variant
CM020909.1_39376139	CM020909.1	39376139	1	0.00572977	2.24186	PFLUV_G00013250	ZNF648	upstream_gene_variant
CM020909.1_39377539	CM020909.1	39377539	1	0.0226373	1.64518	PFLUV_G00013240	MUC17	5_prime_UTR_variant
CM020909.1_39377539	CM020909.1	39377539	1	0.0226373	1.64518	PFLUV_G00013250	ZNF648	intron_variant
CM020909.1_39711285	CM020909.1	39711285	1	0.0471621	1.32641	PFLUV_G00013280-PFLUV_G00013290	NA	intergenic_region
CM020909.1_39719040	CM020909.1	39719040	1	0.046487	1.33267	PFLUV_G00013280-PFLUV_G00013290	NA	intergenic_region
CM020909.1_39875687	CM020909.1	39875687	1	0.0303344	1.51806	PFLUV_G00013280-PFLUV_G00013290	NA	intergenic_region
CM020909.1_39931785	CM020909.1	39931785	1	0.0484763	1.31447	PFLUV_G00013290	PCDH18	missense_variant
CM020909.1_39938103	CM020909.1	39938103	1	0.0475449	1.3229	PFLUV_G00013290-PFLUV_G00013300	NA	intergenic_region
CM020909.1_39938103	CM020909.1	39938103	1	0.0475449	1.3229	PFLUV_G00013290	PCDH18	downstream_gene_variant
CM020909.1_39940121	CM020909.1	39940121	1	0.037487	1.42612	PFLUV_G00013290-PFLUV_G00013300	NA	intergenic_region
CM020909.1_39940121	CM020909.1	39940121	1	0.037487	1.42612	PFLUV_G00013290	PCDH18	downstream_gene_variant
CM020909.1_40219283	CM020909.1	40219283	1	0.0371102	1.43051	PFLUV_G00013300	NA	upstream_gene_variant
CM020909.1_40219283	CM020909.1	40219283	1	0.0371102	1.43051	PFLUV_G00013290-PFLUV_G00013300	NA	intergenic_region
CM020909.1_41584119	CM020909.1	41584119	1	0.0483796	1.31534	PFLUV_G00013600-PFLUV_G00013610	NA	intergenic_region
CM020909.1_41659579	CM020909.1	41659579	1	0.0496421	1.30415	PFLUV_G00013630	WNK4	downstream_gene_variant
CM020909.1_41659579	CM020909.1	41659579	1	0.0496421	1.30415	PFLUV_G00013620-PFLUV_G00013630	NA	intergenic_region
CM020909.1_41659579	CM020909.1	41659579	1	0.0496421	1.30415	PFLUV_G00013640	NA	downstream_gene_variant
CM020909.1_41659579	CM020909.1	41659579	1	0.0496421	1.30415	PFLUV_G00013620	NA	downstream_gene_variant
CM020909.1_41674267	CM020909.1	41674267	1	0.0461199	1.33611	PFLUV_G00013650	VPS37C	upstream_gene_variant
CM020909.1_41674267	CM020909.1	41674267	1	0.0461199	1.33611	PFLUV_G00013640	NA	upstream_gene_variant
CM020909.1_41674267	CM020909.1	41674267	1	0.0461199	1.33611	PFLUV_G00013640-PFLUV_G00013650	NA	intergenic_region
CM020909.1_41694265	CM020909.1	41694265	1	0.00200633	2.6976	PFLUV_G00013650	VPS37C	downstream_gene_variant
CM020909.1_41694265	CM020909.1	41694265	1	0.00200633	2.6976	PFLUV_G00013660	CD5	upstream_gene_variant
CM020909.1_41694265	CM020909.1	41694265	1	0.00200633	2.6976	PFLUV_G00013650-PFLUV_G00013660	NA	intergenic_region
CM020909.1_44639166	CM020909.1	44639166	1	0.0456993	1.34009	PFLUV_G00014050-PFLUV_G00014070	NA	intergenic_region
CM020909.1_44968339	CM020909.1	44968339	1	0.0427152	1.36942	PFLUV_G00014080-PFLUV_G00014090	NA	intergenic_region
CM020909.1_4784360	CM020909.1	4784360	1	0.0188515	1.72465	PFLUV_G00001050	NA	intron_variant
CM020909.1_4784362	CM020909.1	4784362	1	0.0188746	1.72412	PFLUV_G00001050	NA	intron_variant
CM020909.1_4796975	CM020909.1	4796975	1	0.00364394	2.43843	PFLUV_G00001050	NA	intron_variant
CM020909.1_7305631	CM020909.1	7305631	1	0.0215604	1.66634	PFLUV_G00002250-PFLUV_G00002260	NA	intergenic_region
CM020909.1_7831651	CM020909.1	7831651	1	0.03286	1.48333	PFLUV_G00002400-PFLUV_G00002420	NA	intergenic_region
CM020909.1_7857999	CM020909.1	7857999	1	0.0266043	1.57505	PFLUV_G00002400-PFLUV_G00002420	NA	intergenic_region
CM020909.1_7858000	CM020909.1	7858000	1	0.0239147	1.62134	PFLUV_G00002400-PFLUV_G00002420	NA	intergenic_region
CM020909.1_7859510	CM020909.1	7859510	1	0.0340813	1.46748	PFLUV_G00002400-PFLUV_G00002420	NA	intergenic_region
CM020909.1_7914183	CM020909.1	7914183	1	0.0474341	1.32391	PFLUV_G00002430	IFNGR1	3_prime_UTR_variant
CM020909.1_7914183	CM020909.1	7914183	1	0.0474341	1.32391	PFLUV_G00002440	LTV1	3_prime_UTR_variant
CM020909.1_8563358	CM020909.1	8563358	1	0.0286552	1.5428	PFLUV_G00002660	MRPL45	intron_variant
CM020909.1_8563358	CM020909.1	8563358	1	0.0286552	1.5428	PFLUV_G00002650	NPEPPS	upstream_gene_variant
CM020909.1_8867261	CM020909.1	8867261	1	0.0494185	1.30611	PFLUV_G00002800	HK1	intron_variant
CM020909.1_8869357	CM020909.1	8869357	1	0.0350466	1.45535	PFLUV_G00002800	HK1	intron_variant
CM020909.1_9469692	CM020909.1	9469692	1	0.0427152	1.36942	PFLUV_G00002930-PFLUV_G00002940	NA	intergenic_region
CM020909.1_9470921	CM020909.1	9470921	1	0.0409821	1.38741	PFLUV_G00002930-PFLUV_G00002940	NA	intergenic_region
CM020909.1_9471091	CM020909.1	9471091	1	0.0460486	1.33678	PFLUV_G00002930-PFLUV_G00002940	NA	intergenic_region
CM020910.1_11689912	CM020910.1	11689912	2	0.0326575	1.48602	PFLUV_G00016760-PFLUV_G00016770	NA	intergenic_region
CM020910.1_12675280	CM020910.1	12675280	2	0.0382068	1.41786	PFLUV_G00017070	SLC8A2	intron_variant
CM020910.1_12675363	CM020910.1	12675363	2	0.0470824	1.32714	PFLUV_G00017070	SLC8A2	intron_variant
CM020910.1_12920235	CM020910.1	12920235	2	0.0469266	1.32858	PFLUV_G00017090	ACTN4	intron_variant
CM020910.1_1318166	CM020910.1	1318166	2	0.0298862	1.52453	PFLUV_G00014880-PFLUV_G00014890	NA	intergenic_region
CM020910.1_13207835	CM020910.1	13207835	2	0.020019	1.69856	PFLUV_G00017210-PFLUV_G00017220	NA	intergenic_region
CM020910.1_13605246	CM020910.1	13605246	2	0.0472899	1.32523	PFLUV_G00017370	SPTBN4	intron_variant
CM020910.1_13605284	CM020910.1	13605284	2	0.0319699	1.49526	PFLUV_G00017370	SPTBN4	intron_variant
CM020910.1_13605488	CM020910.1	13605488	2	0.0473604	1.32458	PFLUV_G00017370	SPTBN4	intron_variant
CM020910.1_13656337	CM020910.1	13656337	2	0.0395034	1.40337	PFLUV_G00017370	SPTBN4	intron_variant
CM020910.1_13656363	CM020910.1	13656363	2	0.0442648	1.35394	PFLUV_G00017370	SPTBN4	intron_variant
CM020910.1_13660261	CM020910.1	13660261	2	0.0409327	1.38793	PFLUV_G00017370	SPTBN4	intron_variant
CM020910.1_13668138	CM020910.1	13668138	2	0.0497019	1.30363	PFLUV_G00017370	SPTBN4	intron_variant
CM020910.1_13704677	CM020910.1	13704677	2	0.0461894	1.33546	PFLUV_G00017390	BLVRB	intron_variant
CM020910.1_14427035	CM020910.1	14427035	2	0.0276384	1.55849	PFLUV_G00017580	SBDS	downstream_gene_variant
CM020910.1_14427035	CM020910.1	14427035	2	0.0276384	1.55849	PFLUV_G00017600	CLDN3	upstream_gene_variant
CM020910.1_14427035	CM020910.1	14427035	2	0.0276384	1.55849	PFLUV_G00017600-PFLUV_G00017610	NA	intergenic_region
CM020910.1_16553610	CM020910.1	16553610	2	0.0193131	1.71415	PFLUV_G00018230-PFLUV_G00018240	NA	intergenic_region
CM020910.1_16592045	CM020910.1	16592045	2	0.0431072	1.36545	PFLUV_G00018260	UBASH3B	downstream_gene_variant
CM020910.1_16592045	CM020910.1	16592045	2	0.0431072	1.36545	PFLUV_G00018250	HMBS	3_prime_UTR_variant
CM020910.1_19055756	CM020910.1	19055756	2	0.0180137	1.7444	PFLUV_G00018910-PFLUV_G00018920	NA	intergenic_region
CM020910.1_19056673	CM020910.1	19056673	2	0.0226506	1.64492	PFLUV_G00018910-PFLUV_G00018920	NA	intergenic_region
CM020910.1_19062294	CM020910.1	19062294	2	0.00549896	2.25972	PFLUV_G00018910-PFLUV_G00018920	NA	intergenic_region
CM020910.1_19064453	CM020910.1	19064453	2	0.0254912	1.59361	PFLUV_G00018910-PFLUV_G00018920	NA	intergenic_region
CM020910.1_19064917	CM020910.1	19064917	2	0.00538805	2.26857	PFLUV_G00018910-PFLUV_G00018920	NA	intergenic_region
CM020910.1_19065110	CM020910.1	19065110	2	0.0130326	1.88497	PFLUV_G00018910-PFLUV_G00018920	NA	intergenic_region
CM020910.1_19137168	CM020910.1	19137168	2	0.0473604	1.32458	PFLUV_G00018910-PFLUV_G00018920	NA	intergenic_region
CM020910.1_19293944	CM020910.1	19293944	2	0.0075006	2.1249	PFLUV_G00018950-PFLUV_G00018960	NA	intergenic_region
CM020910.1_20389383	CM020910.1	20389383	2	0.0473386	1.32478	PFLUV_G00019490-PFLUV_G00019500	NA	intergenic_region
CM020910.1_20393003	CM020910.1	20393003	2	0.0441791	1.35478	PFLUV_G00019490-PFLUV_G00019500	NA	intergenic_region
CM020910.1_20395088	CM020910.1	20395088	2	0.0396899	1.40132	PFLUV_G00019490-PFLUV_G00019500	NA	intergenic_region
CM020910.1_20395529	CM020910.1	20395529	2	0.0473535	1.32465	PFLUV_G00019490-PFLUV_G00019500	NA	intergenic_region
CM020910.1_20396761	CM020910.1	20396761	2	0.0363406	1.43961	PFLUV_G00019490-PFLUV_G00019500	NA	intergenic_region
CM020910.1_20406515	CM020910.1	20406515	2	0.0294199	1.53136	PFLUV_G00019490-PFLUV_G00019500	NA	intergenic_region
CM020910.1_20407741	CM020910.1	20407741	2	0.0319417	1.49564	PFLUV_G00019490-PFLUV_G00019500	NA	intergenic_region
CM020910.1_20427089	CM020910.1	20427089	2	0.0193131	1.71415	PFLUV_G00019490-PFLUV_G00019500	NA	intergenic_region
CM020910.1_20428328	CM020910.1	20428328	2	0.0455693	1.34133	PFLUV_G00019490-PFLUV_G00019500	NA	intergenic_region
CM020910.1_20428538	CM020910.1	20428538	2	0.0446482	1.3502	PFLUV_G00019490-PFLUV_G00019500	NA	intergenic_region
CM020910.1_20616723	CM020910.1	20616723	2	0.0233476	1.63176	PFLUV_G00019490-PFLUV_G00019500	NA	intergenic_region
CM020910.1_20620682	CM020910.1	20620682	2	0.0327841	1.48434	PFLUV_G00019490-PFLUV_G00019500	NA	intergenic_region
CM020910.1_21232509	CM020910.1	21232509	2	0.0252171	1.5983	PFLUV_G00019590-PFLUV_G00019600	NA	intergenic_region
CM020910.1_21232509	CM020910.1	21232509	2	0.0252171	1.5983	PFLUV_G00019600	SLC6A4	downstream_gene_variant
CM020910.1_21688246	CM020910.1	21688246	2	0.0427152	1.36942	PFLUV_G00019860	GDPD5	intron_variant
CM020910.1_21710452	CM020910.1	21710452	2	0.0430481	1.36605	PFLUV_G00019860	GDPD5	upstream_gene_variant
CM020910.1_21710452	CM020910.1	21710452	2	0.0430481	1.36605	PFLUV_G00019860-PFLUV_G00019880	NA	intergenic_region
CM020910.1_21713027	CM020910.1	21713027	2	0.0305126	1.51552	PFLUV_G00019860	GDPD5	upstream_gene_variant
CM020910.1_21713027	CM020910.1	21713027	2	0.0305126	1.51552	PFLUV_G00019880	SERPINH1	upstream_gene_variant
CM020910.1_21713027	CM020910.1	21713027	2	0.0305126	1.51552	PFLUV_G00019860-PFLUV_G00019880	NA	intergenic_region
CM020910.1_21713279	CM020910.1	21713279	2	0.0425883	1.37071	PFLUV_G00019860-PFLUV_G00019880	NA	intergenic_region
CM020910.1_21713279	CM020910.1	21713279	2	0.0425883	1.37071	PFLUV_G00019860	GDPD5	upstream_gene_variant
CM020910.1_21713279	CM020910.1	21713279	2	0.0425883	1.37071	PFLUV_G00019880	SERPINH1	upstream_gene_variant
CM020910.1_21720156	CM020910.1	21720156	2	0.0399801	1.39816	PFLUV_G00019880	SERPINH1	3_prime_UTR_variant
CM020910.1_21720156	CM020910.1	21720156	2	0.0399801	1.39816	PFLUV_G00019890	GUCY2F	downstream_gene_variant
CM020910.1_21720900	CM020910.1	21720900	2	0.0204951	1.68835	PFLUV_G00019880-PFLUV_G00019890	NA	intergenic_region
CM020910.1_21720900	CM020910.1	21720900	2	0.0204951	1.68835	PFLUV_G00019880	SERPINH1	downstream_gene_variant
CM020910.1_21720900	CM020910.1	21720900	2	0.0204951	1.68835	PFLUV_G00019890	GUCY2F	downstream_gene_variant
CM020910.1_21721460	CM020910.1	21721460	2	0.0318701	1.49662	PFLUV_G00019890	GUCY2F	downstream_gene_variant
CM020910.1_21721460	CM020910.1	21721460	2	0.0318701	1.49662	PFLUV_G00019880	SERPINH1	downstream_gene_variant
CM020910.1_21721460	CM020910.1	21721460	2	0.0318701	1.49662	PFLUV_G00019880-PFLUV_G00019890	NA	intergenic_region
CM020910.1_21721798	CM020910.1	21721798	2	0.0403335	1.39433	PFLUV_G00019880-PFLUV_G00019890	NA	intergenic_region
CM020910.1_21721798	CM020910.1	21721798	2	0.0403335	1.39433	PFLUV_G00019890	GUCY2F	downstream_gene_variant
CM020910.1_21721798	CM020910.1	21721798	2	0.0403335	1.39433	PFLUV_G00019880	SERPINH1	downstream_gene_variant
CM020910.1_21724425	CM020910.1	21724425	2	0.045664	1.34043	PFLUV_G00019880	SERPINH1	downstream_gene_variant
CM020910.1_21724425	CM020910.1	21724425	2	0.045664	1.34043	PFLUV_G00019890	GUCY2F	intron_variant
CM020910.1_21727664	CM020910.1	21727664	2	0.0493368	1.30683	PFLUV_G00019890	GUCY2F	intron_variant
CM020910.1_21731628	CM020910.1	21731628	2	0.0442389	1.3542	PFLUV_G00019890-PFLUV_G00019900	NA	intergenic_region
CM020910.1_21731628	CM020910.1	21731628	2	0.0442389	1.3542	PFLUV_G00019890	GUCY2F	upstream_gene_variant
CM020910.1_21731628	CM020910.1	21731628	2	0.0442389	1.3542	PFLUV_G00019900	TSKU	upstream_gene_variant
CM020910.1_21736171	CM020910.1	21736171	2	0.0425569	1.37103	PFLUV_G00019900	TSKU	upstream_gene_variant
CM020910.1_21736171	CM020910.1	21736171	2	0.0425569	1.37103	PFLUV_G00019890-PFLUV_G00019900	NA	intergenic_region
CM020910.1_22168446	CM020910.1	22168446	2	0.0459779	1.33745	PFLUV_G00020060	KCNJ5	intron_variant
CM020910.1_24805152	CM020910.1	24805152	2	0.00916549	2.03784	PFLUV_G00020630-PFLUV_G00020640	NA	intergenic_region
CM020910.1_24811220	CM020910.1	24811220	2	0.039473	1.4037	PFLUV_G00020630-PFLUV_G00020640	NA	intergenic_region
CM020910.1_25772455	CM020910.1	25772455	2	0.00920168	2.03613	PFLUV_G00020800	SPHKAP	intron_variant
CM020910.1_25779659	CM020910.1	25779659	2	0.0143222	1.84399	PFLUV_G00020800	SPHKAP	intron_variant
CM020910.1_25779660	CM020910.1	25779660	2	0.0132752	1.87696	PFLUV_G00020800	SPHKAP	intron_variant
CM020910.1_25784559	CM020910.1	25784559	2	0.0150162	1.82344	PFLUV_G00020800	SPHKAP	intron_variant
CM020910.1_27422297	CM020910.1	27422297	2	0.0349054	1.45711	PFLUV_G00021250	PDGFD	intron_variant
CM020910.1_27436780	CM020910.1	27436780	2	0.0398516	1.39955	PFLUV_G00021250	PDGFD	intron_variant
CM020910.1_28247388	CM020910.1	28247388	2	0.0274246	1.56186	PFLUV_G00021530	NA	synonymous_variant
CM020910.1_28247640	CM020910.1	28247640	2	0.01694	1.77109	PFLUV_G00021530	NA	3_prime_UTR_variant
CM020910.1_28248065	CM020910.1	28248065	2	0.0230066	1.63815	PFLUV_G00021530	NA	3_prime_UTR_variant
CM020910.1_28249432	CM020910.1	28249432	2	0.00910116	2.0409	PFLUV_G00021530	NA	3_prime_UTR_variant
CM020910.1_28250091	CM020910.1	28250091	2	0.0321491	1.49283	PFLUV_G00021530	NA	3_prime_UTR_variant
CM020910.1_28266347	CM020910.1	28266347	2	0.0391187	1.40762	PFLUV_G00021540	BLOC1S3	upstream_gene_variant
CM020910.1_28266347	CM020910.1	28266347	2	0.0391187	1.40762	PFLUV_G00021550	TRAPPC6A	3_prime_UTR_variant
CM020910.1_30460861	CM020910.1	30460861	2	0.0266043	1.57505	PFLUV_G00022100	GRIK4	intron_variant
CM020910.1_30465309	CM020910.1	30465309	2	0.0017251	2.76319	PFLUV_G00022100	GRIK4	intron_variant
CM020910.1_30465507	CM020910.1	30465507	2	0.0321739	1.4925	PFLUV_G00022100	GRIK4	intron_variant
CM020910.1_30478804	CM020910.1	30478804	2	0.0109412	1.96094	PFLUV_G00022100	GRIK4	intron_variant
CM020910.1_30481604	CM020910.1	30481604	2	0.0187039	1.72807	PFLUV_G00022100	GRIK4	intron_variant
CM020910.1_30482152	CM020910.1	30482152	2	0.0403219	1.39446	PFLUV_G00022100	GRIK4	intron_variant
CM020910.1_30482996	CM020910.1	30482996	2	0.0186679	1.7289	PFLUV_G00022100	GRIK4	intron_variant
CM020910.1_30483029	CM020910.1	30483029	2	0.0170198	1.76905	PFLUV_G00022100	GRIK4	intron_variant
CM020910.1_30483160	CM020910.1	30483160	2	0.0186635	1.72901	PFLUV_G00022100	GRIK4	intron_variant
CM020910.1_30483239	CM020910.1	30483239	2	0.0256775	1.59045	PFLUV_G00022100	GRIK4	intron_variant
CM020910.1_30484400	CM020910.1	30484400	2	0.00916549	2.03784	PFLUV_G00022100	GRIK4	intron_variant
CM020910.1_30484567	CM020910.1	30484567	2	0.0144087	1.84138	PFLUV_G00022100	GRIK4	intron_variant
CM020910.1_30484662	CM020910.1	30484662	2	0.00568074	2.24559	PFLUV_G00022100	GRIK4	intron_variant
CM020910.1_30485723	CM020910.1	30485723	2	0.00529189	2.27639	PFLUV_G00022100	GRIK4	intron_variant
CM020910.1_30486118	CM020910.1	30486118	2	0.0107761	1.96754	PFLUV_G00022100	GRIK4	intron_variant
CM020910.1_30508332	CM020910.1	30508332	2	0.00538805	2.26857	PFLUV_G00022100	GRIK4	intron_variant
CM020910.1_30510587	CM020910.1	30510587	2	0.0178664	1.74796	PFLUV_G00022100	GRIK4	intron_variant
CM020910.1_30512315	CM020910.1	30512315	2	0.00669803	2.17405	PFLUV_G00022100	GRIK4	intron_variant
CM020910.1_30512704	CM020910.1	30512704	2	0.00780529	2.10761	PFLUV_G00022100	GRIK4	intron_variant
CM020910.1_30514103	CM020910.1	30514103	2	0.0133154	1.87565	PFLUV_G00022100	GRIK4	intron_variant
CM020910.1_30521511	CM020910.1	30521511	2	0.0326575	1.48602	PFLUV_G00022100	GRIK4	intron_variant
CM020910.1_30522064	CM020910.1	30522064	2	0.0131944	1.87961	PFLUV_G00022100	GRIK4	intron_variant
CM020910.1_30522765	CM020910.1	30522765	2	0.0243601	1.61332	PFLUV_G00022100	GRIK4	intron_variant
CM020910.1_30526463	CM020910.1	30526463	2	0.0232333	1.63389	PFLUV_G00022100	GRIK4	intron_variant
CM020910.1_30528933	CM020910.1	30528933	2	0.0231063	1.63627	PFLUV_G00022100	GRIK4	intron_variant
CM020910.1_30535191	CM020910.1	30535191	2	0.0295775	1.52904	PFLUV_G00022100	GRIK4	intron_variant
CM020910.1_31040212	CM020910.1	31040212	2	0.0330262	1.48114	PFLUV_G00022290-PFLUV_G00022300	NA	intergenic_region
CM020910.1_31040212	CM020910.1	31040212	2	0.0330262	1.48114	PFLUV_G00022300	PPP2R1B	downstream_gene_variant
CM020910.1_32579060	CM020910.1	32579060	2	0.0352418	1.45294	PFLUV_G00022860	SIPA1L3	intron_variant
CM020910.1_32616066	CM020910.1	32616066	2	0.0253966	1.59522	PFLUV_G00022860	SIPA1L3	intron_variant
CM020910.1_33328255	CM020910.1	33328255	2	0.0292972	1.53317	PFLUV_G00023230	IFT80	intron_variant
CM020910.1_33424052	CM020910.1	33424052	2	0.047264	1.32547	PFLUV_G00023270-PFLUV_G00023280	NA	intergenic_region
CM020910.1_33424064	CM020910.1	33424064	2	0.0427152	1.36942	PFLUV_G00023270-PFLUV_G00023280	NA	intergenic_region
CM020910.1_33859262	CM020910.1	33859262	2	0.0395308	1.40306	PFLUV_G00023360	MBNL1	intron_variant
CM020910.1_33965792	CM020910.1	33965792	2	0.037794	1.42258	PFLUV_G00023380-PFLUV_G00023390	NA	intergenic_region
CM020910.1_34992088	CM020910.1	34992088	2	0.0121052	1.91703	PFLUV_G00023810	MED13	synonymous_variant
CM020910.1_35000640	CM020910.1	35000640	2	0.02118	1.67407	PFLUV_G00023810-PFLUV_G00023820	NA	intergenic_region
CM020910.1_35000640	CM020910.1	35000640	2	0.02118	1.67407	PFLUV_G00023810	MED13	downstream_gene_variant
CM020910.1_35051191	CM020910.1	35051191	2	0.0203768	1.69086	PFLUV_G00023880	NA	upstream_gene_variant
CM020910.1_35051191	CM020910.1	35051191	2	0.0203768	1.69086	PFLUV_G00023890	DYRK1A	intron_variant
CM020910.1_35051191	CM020910.1	35051191	2	0.0203768	1.69086	PFLUV_G00023870	NA	downstream_gene_variant
CM020910.1_35994772	CM020910.1	35994772	2	0.0463642	1.33382	PFLUV_G00024150	LRFN1	intron_variant
CM020910.1_36569646	CM020910.1	36569646	2	0.0334733	1.4753	PFLUV_G00024240-PFLUV_G00024250	NA	intergenic_region
CM020910.1_37555807	CM020910.1	37555807	2	0.0435585	1.36093	PFLUV_G00024530	NEK8	synonymous_variant
CM020910.1_37645458	CM020910.1	37645458	2	0.0463511	1.33394	PFLUV_G00024580	CA4	intron_variant
CM020910.1_37645535	CM020910.1	37645535	2	0.0243601	1.61332	PFLUV_G00024580	CA4	intron_variant
CM020910.1_37678249	CM020910.1	37678249	2	0.0396596	1.40165	PFLUV_G00024600-PFLUV_G00024610	NA	intergenic_region
CM020910.1_37678971	CM020910.1	37678971	2	0.0316984	1.49896	PFLUV_G00024600-PFLUV_G00024610	NA	intergenic_region
CM020910.1_37682352	CM020910.1	37682352	2	0.043248	1.36403	PFLUV_G00024600-PFLUV_G00024610	NA	intergenic_region
CM020910.1_39654049	CM020910.1	39654049	2	0.0180643	1.74318	PFLUV_G00024940	DCLK1	intron_variant
CM020910.1_39827687	CM020910.1	39827687	2	0.0319406	1.49566	PFLUV_G00025000	FREM2	intron_variant
CM020910.1_39894485	CM020910.1	39894485	2	0.0295515	1.52942	PFLUV_G00025030	FHDC1	intron_variant
CM020910.1_39894485	CM020910.1	39894485	2	0.0295515	1.52942	PFLUV_G00025020	NA	upstream_gene_variant
CM020910.1_39986484	CM020910.1	39986484	2	0.0431315	1.36521	PFLUV_G00025050-PFLUV_G00025060	NA	intergenic_region
CM020910.1_40356007	CM020910.1	40356007	2	0.0185796	1.73096	PFLUV_G00025170	CADM2	intron_variant
CM020910.1_40372553	CM020910.1	40372553	2	0.0150162	1.82344	PFLUV_G00025170-PFLUV_G00025180	NA	intergenic_region
CM020910.1_40372670	CM020910.1	40372670	2	0.0153811	1.81301	PFLUV_G00025170-PFLUV_G00025180	NA	intergenic_region
CM020910.1_40376416	CM020910.1	40376416	2	0.0156597	1.80522	PFLUV_G00025170-PFLUV_G00025180	NA	intergenic_region
CM020910.1_4047687	CM020910.1	4047687	2	0.0199311	1.70047	PFLUV_G00015340	MB21D2	5_prime_UTR_variant
CM020910.1_4047687	CM020910.1	4047687	2	0.0199311	1.70047	PFLUV_G00015350	EXOC3L2	downstream_gene_variant
CM020910.1_41538528	CM020910.1	41538528	2	0.0259795	1.58537	PFLUV_G00025420	TENM4	intron_variant
CM020910.1_41658953	CM020910.1	41658953	2	0.0150162	1.82344	PFLUV_G00025440	NA	missense_variant
CM020910.1_47331158	CM020910.1	47331158	2	0.00702904	2.1531	PFLUV_G00026810	ST14	intron_variant
CM020910.1_47583226	CM020910.1	47583226	2	0.0409516	1.38773	PFLUV_G00026840-PFLUV_G00026850	NA	intergenic_region
CM020910.1_47615797	CM020910.1	47615797	2	0.0219716	1.65814	PFLUV_G00026850	CDON	intron_variant
CM020910.1_47637828	CM020910.1	47637828	2	0.031923	1.4959	PFLUV_G00026850	CDON	intron_variant
CM020910.1_47638325	CM020910.1	47638325	2	0.0259795	1.58537	PFLUV_G00026850	CDON	intron_variant
CM020910.1_47643347	CM020910.1	47643347	2	0.0262674	1.58058	PFLUV_G00026850	CDON	intron_variant
CM020910.1_47643682	CM020910.1	47643682	2	0.0226306	1.6453	PFLUV_G00026850	CDON	intron_variant
CM020910.1_47646270	CM020910.1	47646270	2	0.0371983	1.42948	PFLUV_G00026850	CDON	intron_variant
CM020910.1_47647626	CM020910.1	47647626	2	0.0368246	1.43386	PFLUV_G00026850	CDON	intron_variant
CM020910.1_47648438	CM020910.1	47648438	2	0.0255873	1.59198	PFLUV_G00026850	CDON	intron_variant
CM020910.1_47652333	CM020910.1	47652333	2	0.0429285	1.36725	PFLUV_G00026850	CDON	splice_region_variant&intron_variant
CM020910.1_47652902	CM020910.1	47652902	2	0.0448749	1.348	PFLUV_G00026850	CDON	intron_variant
CM020910.1_47653597	CM020910.1	47653597	2	0.0252171	1.5983	PFLUV_G00026850	CDON	intron_variant
CM020910.1_47653758	CM020910.1	47653758	2	0.0161361	1.7922	PFLUV_G00026850	CDON	intron_variant
CM020910.1_47664672	CM020910.1	47664672	2	0.0363708	1.43925	PFLUV_G00026850-PFLUV_G00026860	NA	intergenic_region
CM020910.1_47664672	CM020910.1	47664672	2	0.0363708	1.43925	PFLUV_G00026850	CDON	downstream_gene_variant
CM020910.1_47664672	CM020910.1	47664672	2	0.0363708	1.43925	PFLUV_G00026860	NA	downstream_gene_variant
CM020910.1_47670335	CM020910.1	47670335	2	0.0375337	1.42558	PFLUV_G00026860-PFLUV_G00026870	NA	intergenic_region
CM020910.1_47670335	CM020910.1	47670335	2	0.0375337	1.42558	PFLUV_G00026860	NA	upstream_gene_variant
CM020910.1_47672407	CM020910.1	47672407	2	0.0144624	1.83976	PFLUV_G00026860-PFLUV_G00026870	NA	intergenic_region
CM020910.1_47672407	CM020910.1	47672407	2	0.0144624	1.83976	PFLUV_G00026860	NA	upstream_gene_variant
CM020910.1_47674716	CM020910.1	47674716	2	0.0472899	1.32523	PFLUV_G00026860-PFLUV_G00026870	NA	intergenic_region
CM020910.1_47674716	CM020910.1	47674716	2	0.0472899	1.32523	PFLUV_G00026860	NA	upstream_gene_variant
CM020910.1_47681045	CM020910.1	47681045	2	0.014019	1.85328	PFLUV_G00026860-PFLUV_G00026870	NA	intergenic_region
CM020910.1_47681111	CM020910.1	47681111	2	0.0196498	1.70664	PFLUV_G00026860-PFLUV_G00026870	NA	intergenic_region
CM020910.1_47682334	CM020910.1	47682334	2	0.0149267	1.82604	PFLUV_G00026860-PFLUV_G00026870	NA	intergenic_region
CM020910.1_47683936	CM020910.1	47683936	2	0.0106763	1.97158	PFLUV_G00026860-PFLUV_G00026870	NA	intergenic_region
CM020910.1_47683937	CM020910.1	47683937	2	0.0101703	1.99267	PFLUV_G00026860-PFLUV_G00026870	NA	intergenic_region
CM020910.1_47684782	CM020910.1	47684782	2	0.015654	1.80537	PFLUV_G00026860-PFLUV_G00026870	NA	intergenic_region
CM020910.1_47795206	CM020910.1	47795206	2	0.0179191	1.74668	PFLUV_G00026900	TREH	intron_variant
CM020910.1_47834484	CM020910.1	47834484	2	0.0185607	1.73141	PFLUV_G00026900-PFLUV_G00026910	NA	intergenic_region
CM020910.1_47864852	CM020910.1	47864852	2	0.0108318	1.9653	PFLUV_G00026900-PFLUV_G00026910	NA	intergenic_region
CM020910.1_47915010	CM020910.1	47915010	2	0.0370761	1.43091	PFLUV_G00026900-PFLUV_G00026910	NA	intergenic_region
CM020910.1_47916249	CM020910.1	47916249	2	0.0141985	1.84776	PFLUV_G00026900-PFLUV_G00026910	NA	intergenic_region
CM020910.1_48284375	CM020910.1	48284375	2	0.0294067	1.53155	PFLUV_G00026920-PFLUV_G00026930	NA	intergenic_region
CM020910.1_48374765	CM020910.1	48374765	2	0.0413593	1.38343	PFLUV_G00026930	NECTIN1	intron_variant
CM020910.1_48395655	CM020910.1	48395655	2	0.0425274	1.37133	PFLUV_G00026930	NECTIN1	intron_variant
CM020910.1_626349	CM020910.1	626349	2	0.0343697	1.46382	PFLUV_G00014650-PFLUV_G00014660	NA	intergenic_region
CM020910.1_6275648	CM020910.1	6275648	2	0.00604965	2.21827	PFLUV_G00015610-PFLUV_G00015620	NA	intergenic_region
CM020910.1_6309499	CM020910.1	6309499	2	0.0404951	1.3926	PFLUV_G00015620-PFLUV_G00015630	NA	intergenic_region
CM020910.1_6309666	CM020910.1	6309666	2	0.0448749	1.348	PFLUV_G00015620-PFLUV_G00015630	NA	intergenic_region
CM020910.1_6313719	CM020910.1	6313719	2	0.0438149	1.35838	PFLUV_G00015620-PFLUV_G00015630	NA	intergenic_region
CM020910.1_6314723	CM020910.1	6314723	2	0.027426	1.56184	PFLUV_G00015620-PFLUV_G00015630	NA	intergenic_region
CM020910.1_6317595	CM020910.1	6317595	2	0.0129513	1.88769	PFLUV_G00015620-PFLUV_G00015630	NA	intergenic_region
CM020910.1_7530101	CM020910.1	7530101	2	0.0254912	1.59361	PFLUV_G00015870-PFLUV_G00015880	NA	intergenic_region
CM020910.1_7530101	CM020910.1	7530101	2	0.0254912	1.59361	PFLUV_G00015880	ECE2	upstream_gene_variant
CM020910.1_7530151	CM020910.1	7530151	2	0.0361496	1.4419	PFLUV_G00015870-PFLUV_G00015880	NA	intergenic_region
CM020910.1_7530151	CM020910.1	7530151	2	0.0361496	1.4419	PFLUV_G00015880	ECE2	upstream_gene_variant
CM020911.1_18035561	CM020911.1	18035561	3	0.0199346	1.70039	PFLUV_G00030010-PFLUV_G00030020	NA	intergenic_region
CM020911.1_18039568	CM020911.1	18039568	3	0.0495924	1.30458	PFLUV_G00030010-PFLUV_G00030020	NA	intergenic_region
CM020911.1_18040341	CM020911.1	18040341	3	0.0188746	1.72412	PFLUV_G00030010-PFLUV_G00030020	NA	intergenic_region
CM020911.1_18040854	CM020911.1	18040854	3	0.0274105	1.56208	PFLUV_G00030010-PFLUV_G00030020	NA	intergenic_region
CM020911.1_18851297	CM020911.1	18851297	3	0.00564552	2.2483	PFLUV_G00030350-PFLUV_G00030360	NA	intergenic_region
CM020911.1_20865261	CM020911.1	20865261	3	0.0455511	1.3415	PFLUV_G00030820-PFLUV_G00030830	NA	intergenic_region
CM020911.1_20865264	CM020911.1	20865264	3	0.0199346	1.70039	PFLUV_G00030820-PFLUV_G00030830	NA	intergenic_region
CM020911.1_21372558	CM020911.1	21372558	3	0.0124766	1.9039	PFLUV_G00030870	BLZF1	downstream_gene_variant
CM020911.1_21372558	CM020911.1	21372558	3	0.0124766	1.9039	PFLUV_G00030860-PFLUV_G00030870	NA	intergenic_region
CM020911.1_21372558	CM020911.1	21372558	3	0.0124766	1.9039	PFLUV_G00030860	TXNL4B	upstream_gene_variant
CM020911.1_21372777	CM020911.1	21372777	3	0.0423217	1.37344	PFLUV_G00030860-PFLUV_G00030870	NA	intergenic_region
CM020911.1_21372777	CM020911.1	21372777	3	0.0423217	1.37344	PFLUV_G00030870	BLZF1	downstream_gene_variant
CM020911.1_21372777	CM020911.1	21372777	3	0.0423217	1.37344	PFLUV_G00030860	TXNL4B	upstream_gene_variant
CM020911.1_21374113	CM020911.1	21374113	3	0.0410131	1.38708	PFLUV_G00030870	BLZF1	downstream_gene_variant
CM020911.1_21374113	CM020911.1	21374113	3	0.0410131	1.38708	PFLUV_G00030860-PFLUV_G00030870	NA	intergenic_region
CM020911.1_21374113	CM020911.1	21374113	3	0.0410131	1.38708	PFLUV_G00030860	TXNL4B	upstream_gene_variant
CM020911.1_21723231	CM020911.1	21723231	3	0.0294698	1.53062	PFLUV_G00031130	GPC5	intron_variant
CM020911.1_21724549	CM020911.1	21724549	3	0.0188515	1.72465	PFLUV_G00031130	GPC5	intron_variant
CM020911.1_21724717	CM020911.1	21724717	3	0.0124766	1.9039	PFLUV_G00031130	GPC5	intron_variant
CM020911.1_22429958	CM020911.1	22429958	3	0.0413593	1.38343	PFLUV_G00031260	NAE1	upstream_gene_variant
CM020911.1_22429958	CM020911.1	22429958	3	0.0413593	1.38343	PFLUV_G00031250	CA7	intron_variant
CM020911.1_24914169	CM020911.1	24914169	3	0.0030221	2.51969	PFLUV_G00031990-PFLUV_G00032000	NA	intergenic_region
CM020911.1_24939758	CM020911.1	24939758	3	0.0177382	1.75109	PFLUV_G00031990-PFLUV_G00032000	NA	intergenic_region
CM020911.1_24948917	CM020911.1	24948917	3	0.0253966	1.59522	PFLUV_G00031990-PFLUV_G00032000	NA	intergenic_region
CM020911.1_24956120	CM020911.1	24956120	3	0.0370939	1.4307	PFLUV_G00031990-PFLUV_G00032000	NA	intergenic_region
CM020911.1_24982804	CM020911.1	24982804	3	0.0261032	1.58331	PFLUV_G00031990-PFLUV_G00032000	NA	intergenic_region
CM020911.1_24983286	CM020911.1	24983286	3	0.043803	1.3585	PFLUV_G00031990-PFLUV_G00032000	NA	intergenic_region
CM020911.1_24988947	CM020911.1	24988947	3	0.0262718	1.58051	PFLUV_G00031990-PFLUV_G00032000	NA	intergenic_region
CM020911.1_24989446	CM020911.1	24989446	3	0.0401814	1.39597	PFLUV_G00031990-PFLUV_G00032000	NA	intergenic_region
CM020911.1_24992616	CM020911.1	24992616	3	0.0421918	1.37477	PFLUV_G00031990-PFLUV_G00032000	NA	intergenic_region
CM020911.1_24992616	CM020911.1	24992616	3	0.0421918	1.37477	PFLUV_G00032000	STK33	downstream_gene_variant
CM020911.1_24992667	CM020911.1	24992667	3	0.0299159	1.5241	PFLUV_G00032000	STK33	downstream_gene_variant
CM020911.1_24992667	CM020911.1	24992667	3	0.0299159	1.5241	PFLUV_G00031990-PFLUV_G00032000	NA	intergenic_region
CM020911.1_24992670	CM020911.1	24992670	3	0.0305181	1.51544	PFLUV_G00032000	STK33	downstream_gene_variant
CM020911.1_24992670	CM020911.1	24992670	3	0.0305181	1.51544	PFLUV_G00031990-PFLUV_G00032000	NA	intergenic_region
CM020911.1_24992705	CM020911.1	24992705	3	0.0290582	1.53673	PFLUV_G00032000	STK33	downstream_gene_variant
CM020911.1_24992705	CM020911.1	24992705	3	0.0290582	1.53673	PFLUV_G00031990-PFLUV_G00032000	NA	intergenic_region
CM020911.1_26049215	CM020911.1	26049215	3	0.0346058	1.46085	PFLUV_G00032350	ADORA2B	upstream_gene_variant
CM020911.1_26049215	CM020911.1	26049215	3	0.0346058	1.46085	PFLUV_G00032340-PFLUV_G00032350	NA	intergenic_region
CM020911.1_26049768	CM020911.1	26049768	3	0.0426715	1.36986	PFLUV_G00032340-PFLUV_G00032350	NA	intergenic_region
CM020911.1_26049768	CM020911.1	26049768	3	0.0426715	1.36986	PFLUV_G00032350	ADORA2B	upstream_gene_variant
CM020911.1_26127548	CM020911.1	26127548	3	0.0450074	1.34672	PFLUV_G00032390	NA	intron_variant
CM020911.1_26134837	CM020911.1	26134837	3	0.0368742	1.43328	PFLUV_G00032390	NA	upstream_gene_variant
CM020911.1_26134837	CM020911.1	26134837	3	0.0368742	1.43328	PFLUV_G00032390-PFLUV_G00032400	NA	intergenic_region
CM020911.1_26183727	CM020911.1	26183727	3	0.0457736	1.33938	PFLUV_G00032400	NA	intron_variant
CM020911.1_26183982	CM020911.1	26183982	3	0.0473746	1.32445	PFLUV_G00032400	NA	intron_variant
CM020911.1_26216429	CM020911.1	26216429	3	0.0479218	1.31947	PFLUV_G00032400	NA	intron_variant
CM020911.1_26492827	CM020911.1	26492827	3	0.0472899	1.32523	PFLUV_G00032410-PFLUV_G00032420	NA	intergenic_region
CM020911.1_27993555	CM020911.1	27993555	3	0.0363708	1.43925	PFLUV_G00033100	TCF25	intron_variant
CM020911.1_28000852	CM020911.1	28000852	3	0.0471389	1.32662	PFLUV_G00033100-PFLUV_G00033110	NA	intergenic_region
CM020911.1_28000852	CM020911.1	28000852	3	0.0471389	1.32662	PFLUV_G00033100	TCF25	downstream_gene_variant
CM020911.1_28000852	CM020911.1	28000852	3	0.0471389	1.32662	PFLUV_G00033110	MC1R	upstream_gene_variant
CM020911.1_28000864	CM020911.1	28000864	3	0.0291425	1.53547	PFLUV_G00033100-PFLUV_G00033110	NA	intergenic_region
CM020911.1_28000864	CM020911.1	28000864	3	0.0291425	1.53547	PFLUV_G00033110	MC1R	upstream_gene_variant
CM020911.1_28000864	CM020911.1	28000864	3	0.0291425	1.53547	PFLUV_G00033100	TCF25	downstream_gene_variant
CM020911.1_28011742	CM020911.1	28011742	3	0.0346278	1.46058	PFLUV_G00033120	DEF8	intron_variant
CM020911.1_28012133	CM020911.1	28012133	3	0.0327267	1.4851	PFLUV_G00033120	DEF8	intron_variant
CM020911.1_28013030	CM020911.1	28013030	3	0.0403219	1.39446	PFLUV_G00033120	DEF8	intron_variant
CM020911.1_28013619	CM020911.1	28013619	3	0.0102491	1.98931	PFLUV_G00033120	DEF8	intron_variant
CM020911.1_28014599	CM020911.1	28014599	3	0.0262436	1.58098	PFLUV_G00033120	DEF8	intron_variant
CM020911.1_28020518	CM020911.1	28020518	3	0.0156581	1.80526	PFLUV_G00033120	DEF8	intron_variant
CM020911.1_28027807	CM020911.1	28027807	3	0.00833456	2.07912	PFLUV_G00033120	DEF8	intron_variant
CM020911.1_28028206	CM020911.1	28028206	3	0.0193131	1.71415	PFLUV_G00033120	DEF8	intron_variant
CM020911.1_28030771	CM020911.1	28030771	3	0.037416	1.42694	PFLUV_G00033120	DEF8	intron_variant
CM020911.1_28030771	CM020911.1	28030771	3	0.037416	1.42694	PFLUV_G00033130	AFG3L2	upstream_gene_variant
CM020911.1_28030780	CM020911.1	28030780	3	0.0404141	1.39347	PFLUV_G00033130	AFG3L2	upstream_gene_variant
CM020911.1_28030780	CM020911.1	28030780	3	0.0404141	1.39347	PFLUV_G00033120	DEF8	intron_variant
CM020911.1_28032774	CM020911.1	28032774	3	0.01694	1.77109	PFLUV_G00033130	AFG3L2	upstream_gene_variant
CM020911.1_28032774	CM020911.1	28032774	3	0.01694	1.77109	PFLUV_G00033120	DEF8	3_prime_UTR_variant
CM020911.1_28034611	CM020911.1	28034611	3	0.0493995	1.30628	PFLUV_G00033120	DEF8	downstream_gene_variant
CM020911.1_28034611	CM020911.1	28034611	3	0.0493995	1.30628	PFLUV_G00033120-PFLUV_G00033130	NA	intergenic_region
CM020911.1_28034611	CM020911.1	28034611	3	0.0493995	1.30628	PFLUV_G00033130	AFG3L2	upstream_gene_variant
CM020911.1_28036697	CM020911.1	28036697	3	0.0487607	1.31193	PFLUV_G00033120	DEF8	downstream_gene_variant
CM020911.1_28036697	CM020911.1	28036697	3	0.0487607	1.31193	PFLUV_G00033130	AFG3L2	intron_variant
CM020911.1_28042153	CM020911.1	28042153	3	0.0448749	1.348	PFLUV_G00033140	DBNDD1	downstream_gene_variant
CM020911.1_28042153	CM020911.1	28042153	3	0.0448749	1.348	PFLUV_G00033130	AFG3L2	intron_variant
CM020911.1_28045891	CM020911.1	28045891	3	0.0443525	1.35308	PFLUV_G00033140	DBNDD1	downstream_gene_variant
CM020911.1_28045891	CM020911.1	28045891	3	0.0443525	1.35308	PFLUV_G00033130	AFG3L2	intron_variant
CM020911.1_28050185	CM020911.1	28050185	3	0.0338925	1.4699	PFLUV_G00033140	DBNDD1	3_prime_UTR_variant
CM020911.1_28050185	CM020911.1	28050185	3	0.0338925	1.4699	PFLUV_G00033130	AFG3L2	3_prime_UTR_variant
CM020911.1_28050563	CM020911.1	28050563	3	0.0496397	1.30417	PFLUV_G00033140	DBNDD1	3_prime_UTR_variant
CM020911.1_28050563	CM020911.1	28050563	3	0.0496397	1.30417	PFLUV_G00033130	AFG3L2	3_prime_UTR_variant
CM020911.1_28052030	CM020911.1	28052030	3	0.0365249	1.43741	PFLUV_G00033140	DBNDD1	intron_variant
CM020911.1_28052030	CM020911.1	28052030	3	0.0365249	1.43741	PFLUV_G00033130	AFG3L2	downstream_gene_variant
CM020911.1_28052091	CM020911.1	28052091	3	0.0410372	1.38682	PFLUV_G00033130	AFG3L2	downstream_gene_variant
CM020911.1_28052091	CM020911.1	28052091	3	0.0410372	1.38682	PFLUV_G00033140	DBNDD1	intron_variant
CM020911.1_28052172	CM020911.1	28052172	3	0.0412527	1.38455	PFLUV_G00033130	AFG3L2	downstream_gene_variant
CM020911.1_28052172	CM020911.1	28052172	3	0.0412527	1.38455	PFLUV_G00033140	DBNDD1	intron_variant
CM020911.1_28083809	CM020911.1	28083809	3	0.0360436	1.44317	PFLUV_G00033150	MTHFSD	intron_variant
CM020911.1_28346210	CM020911.1	28346210	3	0.0189564	1.72224	PFLUV_G00033230-PFLUV_G00033240	NA	intergenic_region
CM020911.1_28351614	CM020911.1	28351614	3	0.0271016	1.567	PFLUV_G00033230-PFLUV_G00033240	NA	intergenic_region
CM020911.1_28357156	CM020911.1	28357156	3	0.0311519	1.50652	PFLUV_G00033230-PFLUV_G00033240	NA	intergenic_region
CM020911.1_28361863	CM020911.1	28361863	3	0.0401705	1.39609	PFLUV_G00033230-PFLUV_G00033240	NA	intergenic_region
CM020911.1_28435812	CM020911.1	28435812	3	0.0494933	1.30545	PFLUV_G00033240-PFLUV_G00033250	NA	intergenic_region
CM020911.1_28435868	CM020911.1	28435868	3	0.0194444	1.7112	PFLUV_G00033240-PFLUV_G00033250	NA	intergenic_region
CM020911.1_28435905	CM020911.1	28435905	3	0.0215604	1.66634	PFLUV_G00033240-PFLUV_G00033250	NA	intergenic_region
CM020911.1_28436209	CM020911.1	28436209	3	0.0491275	1.30868	PFLUV_G00033240-PFLUV_G00033250	NA	intergenic_region
CM020911.1_28436488	CM020911.1	28436488	3	0.0422738	1.37393	PFLUV_G00033240-PFLUV_G00033250	NA	intergenic_region
CM020911.1_28486479	CM020911.1	28486479	3	0.0141845	1.84818	PFLUV_G00033300	CDYL2	intron_variant
CM020911.1_28497335	CM020911.1	28497335	3	0.0441832	1.35474	PFLUV_G00033300	CDYL2	intron_variant
CM020911.1_28502494	CM020911.1	28502494	3	0.0246047	1.60898	PFLUV_G00033300	CDYL2	intron_variant
CM020911.1_28504967	CM020911.1	28504967	3	0.0253966	1.59522	PFLUV_G00033300	CDYL2	intron_variant
CM020911.1_28505426	CM020911.1	28505426	3	0.0365607	1.43699	PFLUV_G00033300	CDYL2	intron_variant
CM020911.1_28505852	CM020911.1	28505852	3	0.0359512	1.44429	PFLUV_G00033300	CDYL2	intron_variant
CM020911.1_28506036	CM020911.1	28506036	3	0.0480077	1.31869	PFLUV_G00033300	CDYL2	intron_variant
CM020911.1_29446430	CM020911.1	29446430	3	0.0352418	1.45294	PFLUV_G00033470	ELP4	intron_variant
CM020911.1_29447141	CM020911.1	29447141	3	0.0403219	1.39446	PFLUV_G00033470	ELP4	intron_variant
CM020911.1_29447376	CM020911.1	29447376	3	0.0173736	1.76011	PFLUV_G00033470	ELP4	intron_variant
CM020911.1_31999812	CM020911.1	31999812	3	0.0362877	1.44024	PFLUV_G00034160	GREB1	intron_variant
CM020911.1_32018918	CM020911.1	32018918	3	0.034512	1.46203	PFLUV_G00034160	GREB1	intron_variant
CM020911.1_32018918	CM020911.1	32018918	3	0.034512	1.46203	PFLUV_G00034170	LPIN1	upstream_gene_variant
CM020911.1_32019845	CM020911.1	32019845	3	0.00472473	2.32562	PFLUV_G00034160	GREB1	splice_region_variant&intron_variant
CM020911.1_32019845	CM020911.1	32019845	3	0.00472473	2.32562	PFLUV_G00034170	LPIN1	upstream_gene_variant
CM020911.1_32025794	CM020911.1	32025794	3	0.0124895	1.90346	PFLUV_G00034170	LPIN1	intron_variant
CM020911.1_32025794	CM020911.1	32025794	3	0.0124895	1.90346	PFLUV_G00034160	GREB1	downstream_gene_variant
CM020911.1_32028189	CM020911.1	32028189	3	0.037416	1.42694	PFLUV_G00034170	LPIN1	intron_variant
CM020911.1_32029158	CM020911.1	32029158	3	0.0447161	1.34954	PFLUV_G00034170	LPIN1	intron_variant
CM020911.1_32044323	CM020911.1	32044323	3	0.00988245	2.00514	PFLUV_G00034170	LPIN1	synonymous_variant
CM020911.1_32044726	CM020911.1	32044726	3	0.0168111	1.7744	PFLUV_G00034170	LPIN1	intron_variant
CM020911.1_32045225	CM020911.1	32045225	3	0.0183886	1.73545	PFLUV_G00034170	LPIN1	intron_variant
CM020911.1_32045248	CM020911.1	32045248	3	0.0179404	1.74617	PFLUV_G00034170	LPIN1	intron_variant
CM020911.1_32045453	CM020911.1	32045453	3	0.0118502	1.92627	PFLUV_G00034170	LPIN1	splice_region_variant&intron_variant
CM020911.1_32046867	CM020911.1	32046867	3	0.00988245	2.00514	PFLUV_G00034180	MS4A4A	upstream_gene_variant
CM020911.1_32046867	CM020911.1	32046867	3	0.00988245	2.00514	PFLUV_G00034170	LPIN1	intron_variant
CM020911.1_32047522	CM020911.1	32047522	3	0.0255854	1.59201	PFLUV_G00034180	MS4A4A	upstream_gene_variant
CM020911.1_32047522	CM020911.1	32047522	3	0.0255854	1.59201	PFLUV_G00034170	LPIN1	3_prime_UTR_variant
CM020911.1_32047739	CM020911.1	32047739	3	0.00388883	2.41018	PFLUV_G00034180	MS4A4A	upstream_gene_variant
CM020911.1_32047739	CM020911.1	32047739	3	0.00388883	2.41018	PFLUV_G00034170	LPIN1	3_prime_UTR_variant
CM020911.1_32047955	CM020911.1	32047955	3	0.010462	1.98039	PFLUV_G00034170	LPIN1	3_prime_UTR_variant
CM020911.1_32047955	CM020911.1	32047955	3	0.010462	1.98039	PFLUV_G00034180	MS4A4A	upstream_gene_variant
CM020911.1_32048174	CM020911.1	32048174	3	0.00700811	2.1544	PFLUV_G00034180	MS4A4A	upstream_gene_variant
CM020911.1_32048174	CM020911.1	32048174	3	0.00700811	2.1544	PFLUV_G00034170	LPIN1	3_prime_UTR_variant
CM020911.1_32048175	CM020911.1	32048175	3	0.00654866	2.18385	PFLUV_G00034180	MS4A4A	upstream_gene_variant
CM020911.1_32048175	CM020911.1	32048175	3	0.00654866	2.18385	PFLUV_G00034170	LPIN1	3_prime_UTR_variant
CM020911.1_32048176	CM020911.1	32048176	3	0.0076756	2.11489	PFLUV_G00034170	LPIN1	3_prime_UTR_variant
CM020911.1_32048176	CM020911.1	32048176	3	0.0076756	2.11489	PFLUV_G00034180	MS4A4A	upstream_gene_variant
CM020911.1_32048186	CM020911.1	32048186	3	0.00909016	2.04143	PFLUV_G00034180	MS4A4A	upstream_gene_variant
CM020911.1_32048186	CM020911.1	32048186	3	0.00909016	2.04143	PFLUV_G00034170	LPIN1	3_prime_UTR_variant
CM020911.1_32048502	CM020911.1	32048502	3	0.00568074	2.24559	PFLUV_G00034180	MS4A4A	upstream_gene_variant
CM020911.1_32048502	CM020911.1	32048502	3	0.00568074	2.24559	PFLUV_G00034170	LPIN1	3_prime_UTR_variant
CM020911.1_32049569	CM020911.1	32049569	3	0.00939489	2.02711	PFLUV_G00034180	MS4A4A	upstream_gene_variant
CM020911.1_32049569	CM020911.1	32049569	3	0.00939489	2.02711	PFLUV_G00034170	LPIN1	3_prime_UTR_variant
CM020911.1_32049782	CM020911.1	32049782	3	0.0415439	1.38149	PFLUV_G00034170	LPIN1	3_prime_UTR_variant
CM020911.1_32049782	CM020911.1	32049782	3	0.0415439	1.38149	PFLUV_G00034180	MS4A4A	upstream_gene_variant
CM020911.1_32049783	CM020911.1	32049783	3	0.0385172	1.41434	PFLUV_G00034180	MS4A4A	upstream_gene_variant
CM020911.1_32049783	CM020911.1	32049783	3	0.0385172	1.41434	PFLUV_G00034170	LPIN1	3_prime_UTR_variant
CM020911.1_32050896	CM020911.1	32050896	3	0.00529189	2.27639	PFLUV_G00034170	LPIN1	downstream_gene_variant
CM020911.1_32050896	CM020911.1	32050896	3	0.00529189	2.27639	PFLUV_G00034170-PFLUV_G00034180	NA	intergenic_region
CM020911.1_32050896	CM020911.1	32050896	3	0.00529189	2.27639	PFLUV_G00034180	MS4A4A	upstream_gene_variant
CM020911.1_332332	CM020911.1	332332	3	0.0416847	1.38002	PFLUV_G00027050-PFLUV_G00027060	NA	intergenic_region
CM020911.1_34586225	CM020911.1	34586225	3	0.0342528	1.4653	PFLUV_G00034840-PFLUV_G00034850	NA	intergenic_region
CM020911.1_34665767	CM020911.1	34665767	3	0.0199346	1.70039	PFLUV_G00034850	CD276	intron_variant
CM020911.1_34667429	CM020911.1	34667429	3	0.0219966	1.65764	PFLUV_G00034850	CD276	intron_variant
CM020911.1_34667431	CM020911.1	34667431	3	0.0210019	1.67774	PFLUV_G00034850	CD276	intron_variant
CM020911.1_34667622	CM020911.1	34667622	3	0.0311752	1.50619	PFLUV_G00034850	CD276	intron_variant
CM020911.1_34690438	CM020911.1	34690438	3	0.0243601	1.61332	PFLUV_G00034850	CD276	intron_variant
CM020911.1_34690769	CM020911.1	34690769	3	0.0354077	1.4509	PFLUV_G00034850	CD276	intron_variant
CM020911.1_34690829	CM020911.1	34690829	3	0.0380372	1.41979	PFLUV_G00034850	CD276	intron_variant
CM020911.1_34691704	CM020911.1	34691704	3	0.0461894	1.33546	PFLUV_G00034850	CD276	intron_variant
CM020911.1_34879713	CM020911.1	34879713	3	0.0473437	1.32474	PFLUV_G00034900	UBE2Q2	5_prime_UTR_variant
CM020911.1_35104240	CM020911.1	35104240	3	0.0427534	1.36903	PFLUV_G00035020	HCN4	intron_variant
CM020911.1_35219918	CM020911.1	35219918	3	0.0452047	1.34482	PFLUV_G00035080-PFLUV_G00035090	NA	intergenic_region
CM020911.1_35219918	CM020911.1	35219918	3	0.0452047	1.34482	PFLUV_G00035090	CELF6	upstream_gene_variant
CM020911.1_35264867	CM020911.1	35264867	3	0.0407434	1.38994	PFLUV_G00035090	CELF6	intron_variant
CM020911.1_38128716	CM020911.1	38128716	3	0.033544	1.47438	PFLUV_G00035560	SYT5	downstream_gene_variant
CM020911.1_38128716	CM020911.1	38128716	3	0.033544	1.47438	PFLUV_G00035550-PFLUV_G00035560	NA	intergenic_region
CM020911.1_38129376	CM020911.1	38129376	3	0.00376852	2.42383	PFLUV_G00035550-PFLUV_G00035560	NA	intergenic_region
CM020911.1_38129376	CM020911.1	38129376	3	0.00376852	2.42383	PFLUV_G00035560	SYT5	downstream_gene_variant
CM020911.1_38140371	CM020911.1	38140371	3	0.0305181	1.51544	PFLUV_G00035560	SYT5	intron_variant
CM020911.1_38140499	CM020911.1	38140499	3	0.0186635	1.72901	PFLUV_G00035560	SYT5	intron_variant
CM020911.1_38141177	CM020911.1	38141177	3	0.00574563	2.24066	PFLUV_G00035560	SYT5	missense_variant
CM020911.1_38141217	CM020911.1	38141217	3	0.00420943	2.37578	PFLUV_G00035560	SYT5	missense_variant
CM020911.1_38141257	CM020911.1	38141257	3	0.010824	1.96561	PFLUV_G00035560	SYT5	synonymous_variant
CM020911.1_38141650	CM020911.1	38141650	3	0.0254966	1.59352	PFLUV_G00035560	SYT5	intron_variant
CM020911.1_38141694	CM020911.1	38141694	3	0.0472899	1.32523	PFLUV_G00035560	SYT5	intron_variant
CM020911.1_38149889	CM020911.1	38149889	3	0.0340522	1.46786	PFLUV_G00035560-PFLUV_G00035570	NA	intergenic_region
CM020911.1_38154457	CM020911.1	38154457	3	0.0120498	1.91902	PFLUV_G00035560-PFLUV_G00035570	NA	intergenic_region
CM020911.1_38154460	CM020911.1	38154460	3	0.00996827	2.00138	PFLUV_G00035560-PFLUV_G00035570	NA	intergenic_region
CM020911.1_38226434	CM020911.1	38226434	3	0.0283983	1.54671	PFLUV_G00035580	ARID3B	intron_variant
CM020911.1_38230341	CM020911.1	38230341	3	0.000276093	3.55894	PFLUV_G00035580	ARID3B	intron_variant
CM020911.1_38232207	CM020911.1	38232207	3	0.000436426	3.36009	PFLUV_G00035580	ARID3B	intron_variant
CM020911.1_38244233	CM020911.1	38244233	3	0.0400078	1.39785	PFLUV_G00035580	ARID3B	intron_variant
CM020911.1_38307269	CM020911.1	38307269	3	0.022074	1.65612	PFLUV_G00035610-PFLUV_G00035620	NA	intergenic_region
CM020911.1_38395201	CM020911.1	38395201	3	0.0465202	1.33236	PFLUV_G00035630-PFLUV_G00035640	NA	intergenic_region
CM020911.1_38399629	CM020911.1	38399629	3	0.0411998	1.38511	PFLUV_G00035630-PFLUV_G00035640	NA	intergenic_region
CM020911.1_38399685	CM020911.1	38399685	3	0.0394247	1.40423	PFLUV_G00035630-PFLUV_G00035640	NA	intergenic_region
CM020911.1_38400828	CM020911.1	38400828	3	0.0149267	1.82604	PFLUV_G00035630-PFLUV_G00035640	NA	intergenic_region
CM020911.1_38442929	CM020911.1	38442929	3	0.035437	1.45054	PFLUV_G00035640-PFLUV_G00035650	NA	intergenic_region
CM020911.1_38443306	CM020911.1	38443306	3	0.0283293	1.54776	PFLUV_G00035640-PFLUV_G00035650	NA	intergenic_region
CM020911.1_38778917	CM020911.1	38778917	3	0.0202664	1.69322	PFLUV_G00035680	NELL1	intron_variant
CM020911.1_38795750	CM020911.1	38795750	3	0.0460969	1.33633	PFLUV_G00035680	NELL1	intron_variant
CM020911.1_38796320	CM020911.1	38796320	3	0.0440757	1.3558	PFLUV_G00035680	NELL1	intron_variant
CM020911.1_38797186	CM020911.1	38797186	3	0.049891	1.30198	PFLUV_G00035680	NELL1	intron_variant
CM020911.1_38797529	CM020911.1	38797529	3	0.0052898	2.27656	PFLUV_G00035680	NELL1	intron_variant
CM020911.1_39760300	CM020911.1	39760300	3	0.0208281	1.68135	PFLUV_G00035840	MPPED2	intron_variant
CM020911.1_39763756	CM020911.1	39763756	3	0.0150162	1.82344	PFLUV_G00035840	MPPED2	intron_variant
CM020911.1_39835757	CM020911.1	39835757	3	0.0155416	1.80851	PFLUV_G00035860-PFLUV_G00035870	NA	intergenic_region
CM020911.1_39835944	CM020911.1	39835944	3	0.0326184	1.48654	PFLUV_G00035860-PFLUV_G00035870	NA	intergenic_region
CM020911.1_39835958	CM020911.1	39835958	3	0.0257933	1.58849	PFLUV_G00035860-PFLUV_G00035870	NA	intergenic_region
CM020911.1_40673175	CM020911.1	40673175	3	0.0247587	1.60627	PFLUV_G00036120	ATP6V0D1	3_prime_UTR_variant
CM020911.1_40673175	CM020911.1	40673175	3	0.0247587	1.60627	PFLUV_G00036110	FOXR1	upstream_gene_variant
CM020911.1_40678741	CM020911.1	40678741	3	0.0414959	1.38199	PFLUV_G00036120	ATP6V0D1	intron_variant
CM020911.1_41205268	CM020911.1	41205268	3	0.026143	1.58264	PFLUV_G00036320	IQGAP1	splice_region_variant&synonymous_variant
CM020911.1_41206630	CM020911.1	41206630	3	0.0294025	1.53162	PFLUV_G00036320	IQGAP1	intron_variant
CM020911.1_41345670	CM020911.1	41345670	3	0.0426715	1.36986	PFLUV_G00036350	CDKN2AIP	upstream_gene_variant
CM020911.1_41345670	CM020911.1	41345670	3	0.0426715	1.36986	PFLUV_G00036360	TUBGCP4	5_prime_UTR_variant
CM020911.1_41345717	CM020911.1	41345717	3	0.010824	1.96561	PFLUV_G00036350	CDKN2AIP	upstream_gene_variant
CM020911.1_41345717	CM020911.1	41345717	3	0.010824	1.96561	PFLUV_G00036360	TUBGCP4	5_prime_UTR_variant
CM020911.1_41345717	CM020911.1	41345717	3	0.010824	1.96561	PFLUV_G00036360	TUBGCP4	5_prime_UTR_premature_start_codon_gain_variant
CM020911.1_44328613	CM020911.1	44328613	3	0.0167428	1.77617	PFLUV_G00037110-PFLUV_G00037120	NA	intergenic_region
CM020911.1_44338278	CM020911.1	44338278	3	0.0206868	1.68431	PFLUV_G00037110-PFLUV_G00037120	NA	intergenic_region
CM020911.1_44338678	CM020911.1	44338678	3	0.0327989	1.48414	PFLUV_G00037110-PFLUV_G00037120	NA	intergenic_region
CM020911.1_5387580	CM020911.1	5387580	3	0.0465872	1.33173	PFLUV_G00027680-PFLUV_G00027690	NA	intergenic_region
CM020911.1_5403628	CM020911.1	5403628	3	0.0296276	1.5283	PFLUV_G00027680-PFLUV_G00027690	NA	intergenic_region
CM020911.1_5406008	CM020911.1	5406008	3	0.0290705	1.53655	PFLUV_G00027680-PFLUV_G00027690	NA	intergenic_region
CM020911.1_5494716	CM020911.1	5494716	3	0.0298162	1.52555	PFLUV_G00027680-PFLUV_G00027690	NA	intergenic_region
CM020911.1_5494727	CM020911.1	5494727	3	0.0292972	1.53317	PFLUV_G00027680-PFLUV_G00027690	NA	intergenic_region
CM020911.1_5494731	CM020911.1	5494731	3	0.0340522	1.46786	PFLUV_G00027680-PFLUV_G00027690	NA	intergenic_region
CM020911.1_5533656	CM020911.1	5533656	3	0.0237651	1.62406	PFLUV_G00027680-PFLUV_G00027690	NA	intergenic_region
CM020911.1_6182113	CM020911.1	6182113	3	0.0427342	1.36922	PFLUV_G00027870-PFLUV_G00027880	NA	intergenic_region
CM020911.1_6182181	CM020911.1	6182181	3	0.0448642	1.3481	PFLUV_G00027870-PFLUV_G00027880	NA	intergenic_region
CM020911.1_6182184	CM020911.1	6182184	3	0.049644	1.30413	PFLUV_G00027870-PFLUV_G00027880	NA	intergenic_region
CM020911.1_6182185	CM020911.1	6182185	3	0.0460969	1.33633	PFLUV_G00027870-PFLUV_G00027880	NA	intergenic_region
CM020911.1_6183351	CM020911.1	6183351	3	0.0348253	1.4581	PFLUV_G00027870-PFLUV_G00027880	NA	intergenic_region
CM020911.1_8028182	CM020911.1	8028182	3	0.0498512	1.30232	PFLUV_G00028220	EFL1	intron_variant
CM020912.1_11346857	CM020912.1	11346857	4	0.0321229	1.49319	PFLUV_G00041510	EVC2	intron_variant
CM020912.1_11346857	CM020912.1	11346857	4	0.0321229	1.49319	PFLUV_G00041500	CYTL1	upstream_gene_variant
CM020912.1_12087338	CM020912.1	12087338	4	0.046055	1.33672	PFLUV_G00041680	PLEKHG4B	intron_variant
CM020912.1_12631010	CM020912.1	12631010	4	0.0467296	1.33041	PFLUV_G00041920	ACAP3	intron_variant
CM020912.1_12644565	CM020912.1	12644565	4	0.0456818	1.34026	PFLUV_G00041920	ACAP3	intron_variant
CM020912.1_12650329	CM020912.1	12650329	4	0.0465872	1.33173	PFLUV_G00041920	ACAP3	intron_variant
CM020912.1_12650330	CM020912.1	12650330	4	0.0468725	1.32908	PFLUV_G00041920	ACAP3	intron_variant
CM020912.1_12650340	CM020912.1	12650340	4	0.0424191	1.37244	PFLUV_G00041920	ACAP3	intron_variant
CM020912.1_13334236	CM020912.1	13334236	4	0.0138151	1.85965	PFLUV_G00042220	MXRA8	intron_variant
CM020912.1_13334236	CM020912.1	13334236	4	0.0138151	1.85965	PFLUV_G00042200	PER3	downstream_gene_variant
CM020912.1_13428748	CM020912.1	13428748	4	0.0350697	1.45507	PFLUV_G00042290	PPFIA4	intron_variant
CM020912.1_13429112	CM020912.1	13429112	4	0.0366042	1.43647	PFLUV_G00042290	PPFIA4	intron_variant
CM020912.1_13429113	CM020912.1	13429113	4	0.0340138	1.46834	PFLUV_G00042290	PPFIA4	intron_variant
CM020912.1_16241392	CM020912.1	16241392	4	0.0428047	1.36851	PFLUV_G00043790	IP6K2	intron_variant
CM020912.1_17444558	CM020912.1	17444558	4	0.0322528	1.49143	PFLUV_G00044360	VN1R1	downstream_gene_variant
CM020912.1_17444558	CM020912.1	17444558	4	0.0322528	1.49143	PFLUV_G00044350-PFLUV_G00044360	NA	intergenic_region
CM020912.1_18156216	CM020912.1	18156216	4	0.0344185	1.46321	PFLUV_G00044880	BAP1	intron_variant
CM020912.1_18156216	CM020912.1	18156216	4	0.0344185	1.46321	PFLUV_G00044890	RAD54L2	upstream_gene_variant
CM020912.1_18156241	CM020912.1	18156241	4	0.0364459	1.43835	PFLUV_G00044890	RAD54L2	upstream_gene_variant
CM020912.1_18156241	CM020912.1	18156241	4	0.0364459	1.43835	PFLUV_G00044880	BAP1	intron_variant
CM020912.1_18156246	CM020912.1	18156246	4	0.0407739	1.38962	PFLUV_G00044880	BAP1	intron_variant
CM020912.1_18156246	CM020912.1	18156246	4	0.0407739	1.38962	PFLUV_G00044890	RAD54L2	upstream_gene_variant
CM020912.1_18506578	CM020912.1	18506578	4	0.0252171	1.5983	PFLUV_G00045110-PFLUV_G00045120	NA	intergenic_region
CM020912.1_18506578	CM020912.1	18506578	4	0.0252171	1.5983	PFLUV_G00045110	FRS2	upstream_gene_variant
CM020912.1_18554180	CM020912.1	18554180	4	0.0433758	1.36275	PFLUV_G00045190	EIF4ENIF1	intron_variant
CM020912.1_18554180	CM020912.1	18554180	4	0.0433758	1.36275	PFLUV_G00045180	SFI1	upstream_gene_variant
CM020912.1_18707883	CM020912.1	18707883	4	0.0440757	1.3558	PFLUV_G00045310	SLC6A13	upstream_gene_variant
CM020912.1_18707883	CM020912.1	18707883	4	0.0440757	1.3558	PFLUV_G00045290-PFLUV_G00045310	NA	intergenic_region
CM020912.1_18715664	CM020912.1	18715664	4	0.0420617	1.37611	PFLUV_G00045310	SLC6A13	intron_variant
CM020912.1_1899881	CM020912.1	1899881	4	0.0436321	1.36019	PFLUV_G00038540	HLA-DQB1	downstream_gene_variant
CM020912.1_1899881	CM020912.1	1899881	4	0.0436321	1.36019	PFLUV_G00038540-PFLUV_G00038550	NA	intergenic_region
CM020912.1_2026888	CM020912.1	2026888	4	0.0381327	1.4187	PFLUV_G00038570	ASIP	intron_variant
CM020912.1_2026983	CM020912.1	2026983	4	0.0368246	1.43386	PFLUV_G00038570	ASIP	intron_variant
CM020912.1_20574831	CM020912.1	20574831	4	0.0178664	1.74796	PFLUV_G00046240	ZNF362	3_prime_UTR_variant
CM020912.1_20601002	CM020912.1	20601002	4	0.00838516	2.07649	PFLUV_G00046250	NA	missense_variant
CM020912.1_20621918	CM020912.1	20621918	4	0.0243601	1.61332	PFLUV_G00046260	TRIM62	intron_variant
CM020912.1_20625802	CM020912.1	20625802	4	0.0210346	1.67707	PFLUV_G00046260	TRIM62	intron_variant
CM020912.1_2203293	CM020912.1	2203293	4	0.0264114	1.57821	PFLUV_G00038580	RALY	intron_variant
CM020912.1_2203295	CM020912.1	2203295	4	0.0260106	1.58485	PFLUV_G00038580	RALY	intron_variant
CM020912.1_23102260	CM020912.1	23102260	4	0.0437518	1.359	PFLUV_G00046990-PFLUV_G00047000	NA	intergenic_region
CM020912.1_23102260	CM020912.1	23102260	4	0.0437518	1.359	PFLUV_G00047000	ARHGAP40	upstream_gene_variant
CM020912.1_23105378	CM020912.1	23105378	4	0.0275654	1.55964	PFLUV_G00046990-PFLUV_G00047000	NA	intergenic_region
CM020912.1_23105378	CM020912.1	23105378	4	0.0275654	1.55964	PFLUV_G00047000	ARHGAP40	upstream_gene_variant
CM020912.1_23855413	CM020912.1	23855413	4	0.0360299	1.44334	PFLUV_G00047250	ZNFX1	intron_variant
CM020912.1_23855414	CM020912.1	23855414	4	0.0319699	1.49526	PFLUV_G00047250	ZNFX1	intron_variant
CM020912.1_23856499	CM020912.1	23856499	4	0.0422365	1.37431	PFLUV_G00047250	ZNFX1	synonymous_variant
CM020912.1_23857064	CM020912.1	23857064	4	0.0381622	1.41837	PFLUV_G00047250	ZNFX1	missense_variant
CM020912.1_23885375	CM020912.1	23885375	4	0.03823	1.4176	PFLUV_G00047250-PFLUV_G00047260	NA	intergenic_region
CM020912.1_23891441	CM020912.1	23891441	4	0.0364404	1.43842	PFLUV_G00047250-PFLUV_G00047260	NA	intergenic_region
CM020912.1_25037946	CM020912.1	25037946	4	0.0474341	1.32391	PFLUV_G00047530-PFLUV_G00047540	NA	intergenic_region
CM020912.1_25037946	CM020912.1	25037946	4	0.0474341	1.32391	PFLUV_G00047530	NFATC2	upstream_gene_variant
CM020912.1_25037946	CM020912.1	25037946	4	0.0474341	1.32391	PFLUV_G00047540	NA	upstream_gene_variant
CM020912.1_25037946	CM020912.1	25037946	4	0.0474341	1.32391	PFLUV_G00047550	CYP24A1	downstream_gene_variant
CM020912.1_25355359	CM020912.1	25355359	4	0.0409821	1.38741	PFLUV_G00047630	RHOC	intron_variant
CM020912.1_25377786	CM020912.1	25377786	4	0.0380372	1.41979	PFLUV_G00047640	PPM1H	intron_variant
CM020912.1_25378488	CM020912.1	25378488	4	0.0307473	1.51219	PFLUV_G00047640	PPM1H	intron_variant
CM020912.1_25378878	CM020912.1	25378878	4	0.0336159	1.47346	PFLUV_G00047640	PPM1H	intron_variant
CM020912.1_25379011	CM020912.1	25379011	4	0.0231967	1.63457	PFLUV_G00047640	PPM1H	intron_variant
CM020912.1_25381140	CM020912.1	25381140	4	0.0124766	1.9039	PFLUV_G00047640	PPM1H	intron_variant
CM020912.1_25381202	CM020912.1	25381202	4	0.02844	1.54607	PFLUV_G00047640	PPM1H	intron_variant
CM020912.1_25390561	CM020912.1	25390561	4	0.0266769	1.57386	PFLUV_G00047640	PPM1H	intron_variant
CM020912.1_25393216	CM020912.1	25393216	4	0.0224465	1.64885	PFLUV_G00047640-PFLUV_G00047650	NA	intergenic_region
CM020912.1_25393216	CM020912.1	25393216	4	0.0224465	1.64885	PFLUV_G00047640	PPM1H	upstream_gene_variant
CM020912.1_25395021	CM020912.1	25395021	4	0.00577779	2.23824	PFLUV_G00047640	PPM1H	upstream_gene_variant
CM020912.1_25395021	CM020912.1	25395021	4	0.00577779	2.23824	PFLUV_G00047640-PFLUV_G00047650	NA	intergenic_region
CM020912.1_25395104	CM020912.1	25395104	4	0.0265231	1.57637	PFLUV_G00047640	PPM1H	upstream_gene_variant
CM020912.1_25395104	CM020912.1	25395104	4	0.0265231	1.57637	PFLUV_G00047640-PFLUV_G00047650	NA	intergenic_region
CM020912.1_25648003	CM020912.1	25648003	4	0.0186635	1.72901	PFLUV_G00047660-PFLUV_G00047670	NA	intergenic_region
CM020912.1_25650774	CM020912.1	25650774	4	0.0446312	1.35036	PFLUV_G00047660-PFLUV_G00047670	NA	intergenic_region
CM020912.1_25651418	CM020912.1	25651418	4	0.037604	1.42477	PFLUV_G00047660-PFLUV_G00047670	NA	intergenic_region
CM020912.1_25654290	CM020912.1	25654290	4	0.010462	1.98039	PFLUV_G00047660-PFLUV_G00047670	NA	intergenic_region
CM020912.1_25660130	CM020912.1	25660130	4	0.0211027	1.67566	PFLUV_G00047660-PFLUV_G00047670	NA	intergenic_region
CM020912.1_25668055	CM020912.1	25668055	4	0.0329048	1.48274	PFLUV_G00047660-PFLUV_G00047670	NA	intergenic_region
CM020912.1_25680323	CM020912.1	25680323	4	0.035851	1.4455	PFLUV_G00047670	SLC16A1	upstream_gene_variant
CM020912.1_25680323	CM020912.1	25680323	4	0.035851	1.4455	PFLUV_G00047660-PFLUV_G00047670	NA	intergenic_region
CM020912.1_25687337	CM020912.1	25687337	4	0.035622	1.44828	PFLUV_G00047670	SLC16A1	intron_variant
CM020912.1_26972518	CM020912.1	26972518	4	0.0392501	1.40616	PFLUV_G00048170	PADI2	missense_variant
CM020912.1_27309421	CM020912.1	27309421	4	0.0267772	1.57224	PFLUV_G00048230-PFLUV_G00048240	NA	intergenic_region
CM020912.1_27309421	CM020912.1	27309421	4	0.0267772	1.57224	PFLUV_G00048230	PLXNA2	upstream_gene_variant
CM020912.1_27310105	CM020912.1	27310105	4	0.0254912	1.59361	PFLUV_G00048230-PFLUV_G00048240	NA	intergenic_region
CM020912.1_27310105	CM020912.1	27310105	4	0.0254912	1.59361	PFLUV_G00048230	PLXNA2	upstream_gene_variant
CM020912.1_27323473	CM020912.1	27323473	4	0.0426481	1.3701	PFLUV_G00048230-PFLUV_G00048240	NA	intergenic_region
CM020912.1_27323895	CM020912.1	27323895	4	0.0440757	1.3558	PFLUV_G00048230-PFLUV_G00048240	NA	intergenic_region
CM020912.1_27337427	CM020912.1	27337427	4	0.036591	1.43663	PFLUV_G00048230-PFLUV_G00048240	NA	intergenic_region
CM020912.1_27389985	CM020912.1	27389985	4	0.031778	1.49787	PFLUV_G00048290	YOD1	intron_variant
CM020912.1_27390033	CM020912.1	27390033	4	0.0473746	1.32445	PFLUV_G00048290	YOD1	intron_variant
CM020912.1_27486813	CM020912.1	27486813	4	0.0425883	1.37071	PFLUV_G00048350	ECE1	downstream_gene_variant
CM020912.1_27486813	CM020912.1	27486813	4	0.0425883	1.37071	PFLUV_G00048340	EIF4G3	intron_variant
CM020912.1_27487317	CM020912.1	27487317	4	0.0455511	1.3415	PFLUV_G00048340	EIF4G3	intron_variant
CM020912.1_27487317	CM020912.1	27487317	4	0.0455511	1.3415	PFLUV_G00048350	ECE1	downstream_gene_variant
CM020912.1_27487327	CM020912.1	27487327	4	0.0406288	1.39117	PFLUV_G00048350	ECE1	downstream_gene_variant
CM020912.1_27487327	CM020912.1	27487327	4	0.0406288	1.39117	PFLUV_G00048340	EIF4G3	intron_variant
CM020912.1_27540343	CM020912.1	27540343	4	0.0409203	1.38806	PFLUV_G00048360	ALPL	synonymous_variant
CM020912.1_27541041	CM020912.1	27541041	4	0.0299323	1.52386	PFLUV_G00048360	ALPL	intron_variant
CM020912.1_27773892	CM020912.1	27773892	4	0.0492292	1.30778	PFLUV_G00048430	EPHB2	intron_variant
CM020912.1_27835868	CM020912.1	27835868	4	0.0423949	1.37269	PFLUV_G00048430-PFLUV_G00048440	NA	intergenic_region
CM020912.1_27835877	CM020912.1	27835877	4	0.0298162	1.52555	PFLUV_G00048430-PFLUV_G00048440	NA	intergenic_region
CM020912.1_27838551	CM020912.1	27838551	4	0.0479662	1.31906	PFLUV_G00048430-PFLUV_G00048440	NA	intergenic_region
CM020912.1_28580575	CM020912.1	28580575	4	0.0169709	1.77029	PFLUV_G00048520	CHD5	intron_variant
CM020912.1_28624647	CM020912.1	28624647	4	0.0469506	1.32836	PFLUV_G00048540-PFLUV_G00048560	NA	intergenic_region
CM020912.1_28624647	CM020912.1	28624647	4	0.0469506	1.32836	PFLUV_G00048540	RNF207	downstream_gene_variant
CM020912.1_2870703	CM020912.1	2870703	4	0.0263394	1.57939	PFLUV_G00038690	ABCB8	synonymous_variant
CM020912.1_29511259	CM020912.1	29511259	4	0.0295515	1.52942	PFLUV_G00048920	CENPP	intron_variant
CM020912.1_29511259	CM020912.1	29511259	4	0.0295515	1.52942	PFLUV_G00048930	OGN	downstream_gene_variant
CM020912.1_30214932	CM020912.1	30214932	4	0.0405249	1.39228	PFLUV_G00049180-PFLUV_G00049190	NA	intergenic_region
CM020912.1_30214932	CM020912.1	30214932	4	0.0405249	1.39228	PFLUV_G00049180	NA	upstream_gene_variant
CM020912.1_30730490	CM020912.1	30730490	4	0.031123	1.50692	PFLUV_G00049250-PFLUV_G00049260	NA	intergenic_region
CM020912.1_31312369	CM020912.1	31312369	4	0.0227795	1.64246	PFLUV_G00049280-PFLUV_G00049290	NA	intergenic_region
CM020912.1_31893161	CM020912.1	31893161	4	0.0483796	1.31534	PFLUV_G00049340-PFLUV_G00049350	NA	intergenic_region
CM020912.1_36230308	CM020912.1	36230308	4	0.0287473	1.5414	PFLUV_G00050540	ATXN7L2	intron_variant
CM020912.1_36231347	CM020912.1	36231347	4	0.0361816	1.44151	PFLUV_G00050540	ATXN7L2	intron_variant
CM020912.1_36232574	CM020912.1	36232574	4	0.0117537	1.92983	PFLUV_G00050540	ATXN7L2	synonymous_variant
CM020912.1_36232756	CM020912.1	36232756	4	0.013588	1.86684	PFLUV_G00050540	ATXN7L2	intron_variant
CM020912.1_36232777	CM020912.1	36232777	4	0.0103454	1.98525	PFLUV_G00050540	ATXN7L2	intron_variant
CM020912.1_36243228	CM020912.1	36243228	4	0.0400209	1.39771	PFLUV_G00050550	CYB561D1	upstream_gene_variant
CM020912.1_36243228	CM020912.1	36243228	4	0.0400209	1.39771	PFLUV_G00050540	ATXN7L2	3_prime_UTR_variant
CM020912.1_36243874	CM020912.1	36243874	4	0.00738593	2.13159	PFLUV_G00050540	ATXN7L2	downstream_gene_variant
CM020912.1_36243874	CM020912.1	36243874	4	0.00738593	2.13159	PFLUV_G00050550	CYB561D1	5_prime_UTR_variant
CM020912.1_36244035	CM020912.1	36244035	4	0.0440757	1.3558	PFLUV_G00050550	CYB561D1	5_prime_UTR_variant
CM020912.1_36244035	CM020912.1	36244035	4	0.0440757	1.3558	PFLUV_G00050540	ATXN7L2	downstream_gene_variant
CM020912.1_36244035	CM020912.1	36244035	4	0.0440757	1.3558	PFLUV_G00050550	CYB561D1	5_prime_UTR_premature_start_codon_gain_variant
CM020912.1_37226837	CM020912.1	37226837	4	0.0484763	1.31447	PFLUV_G00050660-PFLUV_G00050670	NA	intergenic_region
CM020912.1_37479409	CM020912.1	37479409	4	0.0254966	1.59352	PFLUV_G00050670-PFLUV_G00050680	NA	intergenic_region
CM020912.1_40576316	CM020912.1	40576316	4	0.00980415	2.00859	PFLUV_G00051250	VSIG1	intron_variant
CM020912.1_4380414	CM020912.1	4380414	4	0.049891	1.30198	PFLUV_G00039010	ELF3	intron_variant
CM020912.1_44362684	CM020912.1	44362684	4	0.037794	1.42258	PFLUV_G00051700	PPP1R15B	downstream_gene_variant
CM020912.1_44362684	CM020912.1	44362684	4	0.037794	1.42258	PFLUV_G00051690	ASCL5	upstream_gene_variant
CM020912.1_44362684	CM020912.1	44362684	4	0.037794	1.42258	PFLUV_G00051680-PFLUV_G00051690	NA	intergenic_region
CM020912.1_44362729	CM020912.1	44362729	4	0.0420144	1.3766	PFLUV_G00051690	ASCL5	upstream_gene_variant
CM020912.1_44362729	CM020912.1	44362729	4	0.0420144	1.3766	PFLUV_G00051700	PPP1R15B	downstream_gene_variant
CM020912.1_44362729	CM020912.1	44362729	4	0.0420144	1.3766	PFLUV_G00051680-PFLUV_G00051690	NA	intergenic_region
CM020912.1_5955214	CM020912.1	5955214	4	0.0380166	1.42003	PFLUV_G00039460	GXYLT2	intron_variant
CM020912.1_5955214	CM020912.1	5955214	4	0.0380166	1.42003	PFLUV_G00039470	SHQ1	upstream_gene_variant
CM020912.1_6146406	CM020912.1	6146406	4	0.0373722	1.42745	PFLUV_G00039520	FOXP1	intron_variant
CM020912.1_6149026	CM020912.1	6149026	4	0.00184007	2.73517	PFLUV_G00039520	FOXP1	intron_variant
CM020912.1_6150326	CM020912.1	6150326	4	0.00376852	2.42383	PFLUV_G00039520	FOXP1	intron_variant
CM020912.1_6150549	CM020912.1	6150549	4	0.00420943	2.37578	PFLUV_G00039520	FOXP1	intron_variant
CM020912.1_6151292	CM020912.1	6151292	4	0.00564552	2.2483	PFLUV_G00039520	FOXP1	intron_variant
CM020912.1_6151316	CM020912.1	6151316	4	0.00815044	2.08882	PFLUV_G00039520	FOXP1	intron_variant
CM020912.1_6153186	CM020912.1	6153186	4	0.000789991	3.10238	PFLUV_G00039520	FOXP1	intron_variant
CM020912.1_6153958	CM020912.1	6153958	4	0.00461953	2.3354	PFLUV_G00039520	FOXP1	intron_variant
CM020912.1_6155049	CM020912.1	6155049	4	0.00564552	2.2483	PFLUV_G00039520	FOXP1	intron_variant
CM020912.1_6158430	CM020912.1	6158430	4	0.0100018	1.99992	PFLUV_G00039520	FOXP1	intron_variant
CM020912.1_6161333	CM020912.1	6161333	4	0.00198754	2.70168	PFLUV_G00039520	FOXP1	intron_variant
CM020912.1_6161579	CM020912.1	6161579	4	0.0076756	2.11489	PFLUV_G00039520	FOXP1	intron_variant
CM020912.1_6162159	CM020912.1	6162159	4	0.00122042	2.91349	PFLUV_G00039520	FOXP1	intron_variant
CM020912.1_6171414	CM020912.1	6171414	4	0.0472112	1.32595	PFLUV_G00039520	FOXP1	intron_variant
CM020912.1_6172147	CM020912.1	6172147	4	0.00186112	2.73022	PFLUV_G00039520	FOXP1	intron_variant
CM020912.1_6174364	CM020912.1	6174364	4	0.00722498	2.14116	PFLUV_G00039520	FOXP1	intron_variant
CM020912.1_6196538	CM020912.1	6196538	4	0.00215106	2.66735	PFLUV_G00039520	FOXP1	intron_variant
CM020912.1_6209362	CM020912.1	6209362	4	0.00201271	2.69622	PFLUV_G00039520	FOXP1	intron_variant
CM020912.1_6211572	CM020912.1	6211572	4	0.00314877	2.50186	PFLUV_G00039520	FOXP1	intron_variant
CM020912.1_6214328	CM020912.1	6214328	4	0.00110879	2.95515	PFLUV_G00039520	FOXP1	intron_variant
CM020912.1_6231099	CM020912.1	6231099	4	0.00770097	2.11345	PFLUV_G00039520	FOXP1	intron_variant
CM020912.1_6235948	CM020912.1	6235948	4	0.00364394	2.43843	PFLUV_G00039520	FOXP1	intron_variant
CM020912.1_6266133	CM020912.1	6266133	4	0.000436426	3.36009	PFLUV_G00039520	FOXP1	intron_variant
CM020912.1_6271852	CM020912.1	6271852	4	0.00109206	2.96175	PFLUV_G00039520	FOXP1	intron_variant
CM020912.1_6272671	CM020912.1	6272671	4	0.00275084	2.56053	PFLUV_G00039520	FOXP1	intron_variant
CM020912.1_6274591	CM020912.1	6274591	4	0.0011376	2.94401	PFLUV_G00039520	FOXP1	intron_variant
CM020912.1_6275614	CM020912.1	6275614	4	0.00352391	2.45297	PFLUV_G00039520	FOXP1	intron_variant
CM020912.1_6277207	CM020912.1	6277207	4	0.000871371	3.0598	PFLUV_G00039520	FOXP1	intron_variant
CM020912.1_6279945	CM020912.1	6279945	4	0.000598909	3.22264	PFLUV_G00039520	FOXP1	downstream_gene_variant
CM020912.1_6279945	CM020912.1	6279945	4	0.000598909	3.22264	PFLUV_G00039520-PFLUV_G00039530	NA	intergenic_region
CM020912.1_6279945	CM020912.1	6279945	4	0.000598909	3.22264	PFLUV_G00039530	FOXP1	upstream_gene_variant
CM020912.1_6282574	CM020912.1	6282574	4	0.0011376	2.94401	PFLUV_G00039520-PFLUV_G00039530	NA	intergenic_region
CM020912.1_6282574	CM020912.1	6282574	4	0.0011376	2.94401	PFLUV_G00039520	FOXP1	downstream_gene_variant
CM020912.1_6282574	CM020912.1	6282574	4	0.0011376	2.94401	PFLUV_G00039530	FOXP1	upstream_gene_variant
CM020912.1_6282762	CM020912.1	6282762	4	0.00164911	2.78275	PFLUV_G00039530	FOXP1	upstream_gene_variant
CM020912.1_6282762	CM020912.1	6282762	4	0.00164911	2.78275	PFLUV_G00039520-PFLUV_G00039530	NA	intergenic_region
CM020912.1_6282762	CM020912.1	6282762	4	0.00164911	2.78275	PFLUV_G00039520	FOXP1	downstream_gene_variant
CM020912.1_6285498	CM020912.1	6285498	4	0.037989	1.42034	PFLUV_G00039530	FOXP1	intron_variant
CM020912.1_6288049	CM020912.1	6288049	4	0.00214999	2.66756	PFLUV_G00039530	FOXP1	intron_variant
CM020912.1_6289894	CM020912.1	6289894	4	0.00429256	2.36728	PFLUV_G00039530	FOXP1	intron_variant
CM020912.1_6291215	CM020912.1	6291215	4	0.00538805	2.26857	PFLUV_G00039530	FOXP1	intron_variant
CM020912.1_6291275	CM020912.1	6291275	4	0.00483293	2.31579	PFLUV_G00039530	FOXP1	intron_variant
CM020912.1_6291747	CM020912.1	6291747	4	0.0295426	1.52955	PFLUV_G00039530	FOXP1	intron_variant
CM020912.1_6292707	CM020912.1	6292707	4	0.000871371	3.0598	PFLUV_G00039530	FOXP1	intron_variant
CM020912.1_6293126	CM020912.1	6293126	4	0.000710615	3.14837	PFLUV_G00039530	FOXP1	intron_variant
CM020912.1_6293887	CM020912.1	6293887	4	0.00275084	2.56053	PFLUV_G00039530	FOXP1	intron_variant
CM020912.1_6294054	CM020912.1	6294054	4	0.00236978	2.62529	PFLUV_G00039530	FOXP1	intron_variant
CM020912.1_6294765	CM020912.1	6294765	4	0.000785731	3.10473	PFLUV_G00039530	FOXP1	intron_variant
CM020912.1_6294916	CM020912.1	6294916	4	0.00128608	2.89073	PFLUV_G00039530	FOXP1	intron_variant
CM020912.1_6294949	CM020912.1	6294949	4	0.00130705	2.88371	PFLUV_G00039530	FOXP1	intron_variant
CM020912.1_6295464	CM020912.1	6295464	4	0.00298527	2.52502	PFLUV_G00039530	FOXP1	synonymous_variant
CM020912.1_6295642	CM020912.1	6295642	4	0.00244049	2.61252	PFLUV_G00039530	FOXP1	intron_variant
CM020912.1_6297018	CM020912.1	6297018	4	0.000614311	3.21161	PFLUV_G00039530	FOXP1	intron_variant
CM020912.1_6297076	CM020912.1	6297076	4	0.000785731	3.10473	PFLUV_G00039530	FOXP1	intron_variant
CM020912.1_6298984	CM020912.1	6298984	4	0.00397918	2.40021	PFLUV_G00039530	FOXP1	intron_variant
CM020912.1_6299176	CM020912.1	6299176	4	0.0013015	2.88556	PFLUV_G00039530	FOXP1	intron_variant
CM020912.1_6300004	CM020912.1	6300004	4	0.00184007	2.73517	PFLUV_G00039530	FOXP1	intron_variant
CM020912.1_6302982	CM020912.1	6302982	4	0.000598909	3.22264	PFLUV_G00039530	FOXP1	3_prime_UTR_variant
CM020912.1_6306722	CM020912.1	6306722	4	0.000871371	3.0598	PFLUV_G00039530	FOXP1	downstream_gene_variant
CM020912.1_6306722	CM020912.1	6306722	4	0.000871371	3.0598	PFLUV_G00039530-PFLUV_G00039540	NA	intergenic_region
CM020912.1_6309956	CM020912.1	6309956	4	0.0234416	1.63001	PFLUV_G00039530-PFLUV_G00039540	NA	intergenic_region
CM020912.1_6309956	CM020912.1	6309956	4	0.0234416	1.63001	PFLUV_G00039530	FOXP1	downstream_gene_variant
CM020912.1_6320772	CM020912.1	6320772	4	0.0448749	1.348	PFLUV_G00039530-PFLUV_G00039540	NA	intergenic_region
CM020912.1_6371430	CM020912.1	6371430	4	0.0314185	1.50281	PFLUV_G00039530-PFLUV_G00039540	NA	intergenic_region
CM020912.1_6416411	CM020912.1	6416411	4	0.0275073	1.56055	PFLUV_G00039540-PFLUV_G00039550	NA	intergenic_region
CM020912.1_6813784	CM020912.1	6813784	4	0.0316721	1.49932	PFLUV_G00039680-PFLUV_G00039690	NA	intergenic_region
CM020912.1_6826532	CM020912.1	6826532	4	0.0134089	1.87261	PFLUV_G00039680-PFLUV_G00039690	NA	intergenic_region
CM020912.1_6834316	CM020912.1	6834316	4	0.0305994	1.51429	PFLUV_G00039680-PFLUV_G00039690	NA	intergenic_region
CM020912.1_6837792	CM020912.1	6837792	4	0.0075386	2.12271	PFLUV_G00039680-PFLUV_G00039690	NA	intergenic_region
CM020912.1_7159095	CM020912.1	7159095	4	0.00278666	2.55492	PFLUV_G00039770	CXXC1	downstream_gene_variant
CM020912.1_7159095	CM020912.1	7159095	4	0.00278666	2.55492	PFLUV_G00039760	NA	intron_variant
CM020912.1_7174439	CM020912.1	7174439	4	0.0274246	1.56186	PFLUV_G00039770	CXXC1	intron_variant
CM020912.1_7193236	CM020912.1	7193236	4	0.040021	1.39771	PFLUV_G00039800	GNL3L	downstream_gene_variant
CM020912.1_7193236	CM020912.1	7193236	4	0.040021	1.39771	PFLUV_G00039790	TFE3	intron_variant
CM020912.1_7194385	CM020912.1	7194385	4	0.0161134	1.79281	PFLUV_G00039790	TFE3	intron_variant
CM020912.1_7194385	CM020912.1	7194385	4	0.0161134	1.79281	PFLUV_G00039800	GNL3L	downstream_gene_variant
CM020912.1_7206779	CM020912.1	7206779	4	0.047755	1.32098	PFLUV_G00039810	OPN1LW	downstream_gene_variant
CM020912.1_7206779	CM020912.1	7206779	4	0.047755	1.32098	PFLUV_G00039800	GNL3L	upstream_gene_variant
CM020912.1_7206779	CM020912.1	7206779	4	0.047755	1.32098	PFLUV_G00039800-PFLUV_G00039810	NA	intergenic_region
CM020912.1_7209373	CM020912.1	7209373	4	0.0254912	1.59361	PFLUV_G00039800-PFLUV_G00039810	NA	intergenic_region
CM020912.1_7209373	CM020912.1	7209373	4	0.0254912	1.59361	PFLUV_G00039810	OPN1LW	downstream_gene_variant
CM020912.1_7209373	CM020912.1	7209373	4	0.0254912	1.59361	PFLUV_G00039800	GNL3L	upstream_gene_variant
CM020912.1_7209426	CM020912.1	7209426	4	0.0323115	1.49064	PFLUV_G00039800	GNL3L	upstream_gene_variant
CM020912.1_7209426	CM020912.1	7209426	4	0.0323115	1.49064	PFLUV_G00039800-PFLUV_G00039810	NA	intergenic_region
CM020912.1_7209426	CM020912.1	7209426	4	0.0323115	1.49064	PFLUV_G00039810	OPN1LW	downstream_gene_variant
CM020912.1_7210778	CM020912.1	7210778	4	0.0305994	1.51429	PFLUV_G00039810	OPN1LW	missense_variant
CM020912.1_7213217	CM020912.1	7213217	4	0.0383942	1.41573	PFLUV_G00039810-PFLUV_G00039820	NA	intergenic_region
CM020912.1_7213217	CM020912.1	7213217	4	0.0383942	1.41573	PFLUV_G00039810	OPN1LW	upstream_gene_variant
CM020912.1_7220290	CM020912.1	7220290	4	0.0368842	1.43316	PFLUV_G00039810-PFLUV_G00039820	NA	intergenic_region
CM020912.1_7228183	CM020912.1	7228183	4	0.01694	1.77109	PFLUV_G00039820	OPN1LW	upstream_gene_variant
CM020912.1_7228183	CM020912.1	7228183	4	0.01694	1.77109	PFLUV_G00039820-PFLUV_G00039830	NA	intergenic_region
CM020912.1_7357716	CM020912.1	7357716	4	0.0425883	1.37071	PFLUV_G00039910-PFLUV_G00039920	NA	intergenic_region
CM020912.1_7357716	CM020912.1	7357716	4	0.0425883	1.37071	PFLUV_G00039920	FAM83D	downstream_gene_variant
CM020912.1_7425324	CM020912.1	7425324	4	0.0243601	1.61332	PFLUV_G00039970-PFLUV_G00039980	NA	intergenic_region
CM020912.1_8523819	CM020912.1	8523819	4	0.0475449	1.3229	PFLUV_G00040410-PFLUV_G00040420	NA	intergenic_region
CM020912.1_8524512	CM020912.1	8524512	4	0.0395034	1.40337	PFLUV_G00040410-PFLUV_G00040420	NA	intergenic_region
CM020912.1_8525673	CM020912.1	8525673	4	0.0393804	1.40472	PFLUV_G00040410-PFLUV_G00040420	NA	intergenic_region
CM020912.1_8525703	CM020912.1	8525703	4	0.0374277	1.42681	PFLUV_G00040410-PFLUV_G00040420	NA	intergenic_region
CM020912.1_8810027	CM020912.1	8810027	4	0.0275654	1.55964	PFLUV_G00040620	NA	downstream_gene_variant
CM020912.1_8810027	CM020912.1	8810027	4	0.0275654	1.55964	PFLUV_G00040610	EOGT	upstream_gene_variant
CM020912.1_8810027	CM020912.1	8810027	4	0.0275654	1.55964	PFLUV_G00040590	TMF1	3_prime_UTR_variant
CM020912.1_8810027	CM020912.1	8810027	4	0.0275654	1.55964	PFLUV_G00040600	NA	downstream_gene_variant
CM020912.1_8810780	CM020912.1	8810780	4	0.0359512	1.44429	PFLUV_G00040600	NA	downstream_gene_variant
CM020912.1_8810780	CM020912.1	8810780	4	0.0359512	1.44429	PFLUV_G00040590	TMF1	downstream_gene_variant
CM020912.1_8810780	CM020912.1	8810780	4	0.0359512	1.44429	PFLUV_G00040610	EOGT	upstream_gene_variant
CM020912.1_8810780	CM020912.1	8810780	4	0.0359512	1.44429	PFLUV_G00040590-PFLUV_G00040610	NA	intergenic_region
CM020912.1_8810780	CM020912.1	8810780	4	0.0359512	1.44429	PFLUV_G00040630	NA	downstream_gene_variant
CM020912.1_8810780	CM020912.1	8810780	4	0.0359512	1.44429	PFLUV_G00040620	NA	downstream_gene_variant
CM020912.1_8950627	CM020912.1	8950627	4	0.0437682	1.35884	PFLUV_G00040710-PFLUV_G00040720	NA	intergenic_region
CM020912.1_9883497	CM020912.1	9883497	4	0.037416	1.42694	PFLUV_G00040820	PSMD6	intron_variant
CM020912.1_9883497	CM020912.1	9883497	4	0.037416	1.42694	PFLUV_G00040830	ATXN7	downstream_gene_variant
CM020913.1_10275234	CM020913.1	10275234	5	0.0326228	1.48648	PFLUV_G00054230	HSPG2	intron_variant
CM020913.1_10291728	CM020913.1	10291728	5	0.0231063	1.63627	PFLUV_G00054230-PFLUV_G00054240	NA	intergenic_region
CM020913.1_10291728	CM020913.1	10291728	5	0.0231063	1.63627	PFLUV_G00054230	HSPG2	downstream_gene_variant
CM020913.1_10484840	CM020913.1	10484840	5	0.0396754	1.40148	PFLUV_G00054260	MAGI3	intron_variant
CM020913.1_11552056	CM020913.1	11552056	5	0.0319699	1.49526	PFLUV_G00054540	DPP10	missense_variant
CM020913.1_11564338	CM020913.1	11564338	5	0.0411634	1.38549	PFLUV_G00054540	DPP10	downstream_gene_variant
CM020913.1_11564338	CM020913.1	11564338	5	0.0411634	1.38549	PFLUV_G00054550	CS	intron_variant
CM020913.1_12729394	CM020913.1	12729394	5	0.031923	1.4959	PFLUV_G00055350	WAS	upstream_gene_variant
CM020913.1_12729394	CM020913.1	12729394	5	0.031923	1.4959	PFLUV_G00055360	SLC38A3	3_prime_UTR_variant
CM020913.1_13377778	CM020913.1	13377778	5	0.0453563	1.34336	PFLUV_G00055570-PFLUV_G00055580	NA	intergenic_region
CM020913.1_13378087	CM020913.1	13378087	5	0.0468725	1.32908	PFLUV_G00055570-PFLUV_G00055580	NA	intergenic_region
CM020913.1_13928660	CM020913.1	13928660	5	0.0194444	1.7112	PFLUV_G00055810-PFLUV_G00055820	NA	intergenic_region
CM020913.1_15541105	CM020913.1	15541105	5	0.0209688	1.67843	PFLUV_G00056320	NA	intron_variant
CM020913.1_15541296	CM020913.1	15541296	5	0.0243734	1.61308	PFLUV_G00056320	NA	intron_variant
CM020913.1_15556977	CM020913.1	15556977	5	0.0480678	1.31815	PFLUV_G00056320	NA	intron_variant
CM020913.1_15558155	CM020913.1	15558155	5	0.0147229	1.83201	PFLUV_G00056320	NA	intron_variant
CM020913.1_15957206	CM020913.1	15957206	5	0.0361665	1.44169	PFLUV_G00056530	HDHD5	upstream_gene_variant
CM020913.1_15957206	CM020913.1	15957206	5	0.0361665	1.44169	PFLUV_G00056520	CNBP	downstream_gene_variant
CM020913.1_15957206	CM020913.1	15957206	5	0.0361665	1.44169	PFLUV_G00056520-PFLUV_G00056530	NA	intergenic_region
CM020913.1_15972712	CM020913.1	15972712	5	0.0435132	1.36138	PFLUV_G00056540	IQSEC1	intron_variant
CM020913.1_16007796	CM020913.1	16007796	5	0.0215604	1.66634	PFLUV_G00056540	IQSEC1	intron_variant
CM020913.1_16296360	CM020913.1	16296360	5	0.04386	1.35793	PFLUV_G00056630-PFLUV_G00056640	NA	intergenic_region
CM020913.1_16296360	CM020913.1	16296360	5	0.04386	1.35793	PFLUV_G00056640	CSMD3	upstream_gene_variant
CM020913.1_16296640	CM020913.1	16296640	5	0.037604	1.42477	PFLUV_G00056640	CSMD3	upstream_gene_variant
CM020913.1_16296640	CM020913.1	16296640	5	0.037604	1.42477	PFLUV_G00056630-PFLUV_G00056640	NA	intergenic_region
CM020913.1_16296656	CM020913.1	16296656	5	0.0395308	1.40306	PFLUV_G00056640	CSMD3	upstream_gene_variant
CM020913.1_16296656	CM020913.1	16296656	5	0.0395308	1.40306	PFLUV_G00056630-PFLUV_G00056640	NA	intergenic_region
CM020913.1_16305889	CM020913.1	16305889	5	0.0451285	1.34555	PFLUV_G00056640	CSMD3	intron_variant
CM020913.1_16306330	CM020913.1	16306330	5	0.0411998	1.38511	PFLUV_G00056640	CSMD3	intron_variant
CM020913.1_16306778	CM020913.1	16306778	5	0.0468725	1.32908	PFLUV_G00056640	CSMD3	intron_variant
CM020913.1_16306801	CM020913.1	16306801	5	0.0491091	1.30884	PFLUV_G00056640	CSMD3	intron_variant
CM020913.1_16307073	CM020913.1	16307073	5	0.0350697	1.45507	PFLUV_G00056640	CSMD3	intron_variant
CM020913.1_16307738	CM020913.1	16307738	5	0.0328827	1.48303	PFLUV_G00056640	CSMD3	intron_variant
CM020913.1_17240253	CM020913.1	17240253	5	0.0497019	1.30363	PFLUV_G00057150	RPL32	downstream_gene_variant
CM020913.1_17240253	CM020913.1	17240253	5	0.0497019	1.30363	PFLUV_G00057140	GRIP2	intron_variant
CM020913.1_17246683	CM020913.1	17246683	5	0.0241523	1.61704	PFLUV_G00057150	RPL32	upstream_gene_variant
CM020913.1_17246683	CM020913.1	17246683	5	0.0241523	1.61704	PFLUV_G00057160	SSUH2	missense_variant
CM020913.1_17251200	CM020913.1	17251200	5	0.0393475	1.40508	PFLUV_G00057160	SSUH2	downstream_gene_variant
CM020913.1_17251200	CM020913.1	17251200	5	0.0393475	1.40508	PFLUV_G00057150	RPL32	upstream_gene_variant
CM020913.1_17251200	CM020913.1	17251200	5	0.0393475	1.40508	PFLUV_G00057170	DCAF1	upstream_gene_variant
CM020913.1_17251200	CM020913.1	17251200	5	0.0393475	1.40508	PFLUV_G00057160-PFLUV_G00057170	NA	intergenic_region
CM020913.1_17251212	CM020913.1	17251212	5	0.0402768	1.39495	PFLUV_G00057170	DCAF1	upstream_gene_variant
CM020913.1_17251212	CM020913.1	17251212	5	0.0402768	1.39495	PFLUV_G00057150	RPL32	upstream_gene_variant
CM020913.1_17251212	CM020913.1	17251212	5	0.0402768	1.39495	PFLUV_G00057160	SSUH2	downstream_gene_variant
CM020913.1_17251212	CM020913.1	17251212	5	0.0402768	1.39495	PFLUV_G00057160-PFLUV_G00057170	NA	intergenic_region
CM020913.1_17252002	CM020913.1	17252002	5	0.0238331	1.62282	PFLUV_G00057170	DCAF1	upstream_gene_variant
CM020913.1_17252002	CM020913.1	17252002	5	0.0238331	1.62282	PFLUV_G00057160-PFLUV_G00057170	NA	intergenic_region
CM020913.1_17252002	CM020913.1	17252002	5	0.0238331	1.62282	PFLUV_G00057160	SSUH2	downstream_gene_variant
CM020913.1_17255061	CM020913.1	17255061	5	0.0440757	1.3558	PFLUV_G00057160	SSUH2	downstream_gene_variant
CM020913.1_17255061	CM020913.1	17255061	5	0.0440757	1.3558	PFLUV_G00057170	DCAF1	intron_variant
CM020913.1_17266031	CM020913.1	17266031	5	0.0493122	1.30705	PFLUV_G00057170	DCAF1	intron_variant
CM020913.1_19763060	CM020913.1	19763060	5	0.0311144	1.50704	PFLUV_G00057910	SLC25A22	upstream_gene_variant
CM020913.1_19763060	CM020913.1	19763060	5	0.0311144	1.50704	PFLUV_G00057900-PFLUV_G00057910	NA	intergenic_region
CM020913.1_19764410	CM020913.1	19764410	5	0.0391305	1.40748	PFLUV_G00057900-PFLUV_G00057910	NA	intergenic_region
CM020913.1_19764410	CM020913.1	19764410	5	0.0391305	1.40748	PFLUV_G00057910	SLC25A22	upstream_gene_variant
CM020913.1_19764915	CM020913.1	19764915	5	0.0379366	1.42094	PFLUV_G00057900-PFLUV_G00057910	NA	intergenic_region
CM020913.1_19764915	CM020913.1	19764915	5	0.0379366	1.42094	PFLUV_G00057910	SLC25A22	upstream_gene_variant
CM020913.1_19764944	CM020913.1	19764944	5	0.0246708	1.60782	PFLUV_G00057910	SLC25A22	upstream_gene_variant
CM020913.1_19764944	CM020913.1	19764944	5	0.0246708	1.60782	PFLUV_G00057900-PFLUV_G00057910	NA	intergenic_region
CM020913.1_19767002	CM020913.1	19767002	5	0.0385053	1.41448	PFLUV_G00057900-PFLUV_G00057910	NA	intergenic_region
CM020913.1_19767002	CM020913.1	19767002	5	0.0385053	1.41448	PFLUV_G00057910	SLC25A22	upstream_gene_variant
CM020913.1_20223609	CM020913.1	20223609	5	0.0239158	1.62132	PFLUV_G00058120	NAV1	intron_variant
CM020913.1_20880017	CM020913.1	20880017	5	0.0117022	1.93173	PFLUV_G00058440	HOXC10	upstream_gene_variant
CM020913.1_20880017	CM020913.1	20880017	5	0.0117022	1.93173	PFLUV_G00058450	HOXC11	downstream_gene_variant
CM020913.1_20880017	CM020913.1	20880017	5	0.0117022	1.93173	PFLUV_G00058440-PFLUV_G00058450	NA	intergenic_region
CM020913.1_20880391	CM020913.1	20880391	5	0.0199816	1.69937	PFLUV_G00058440	HOXC10	upstream_gene_variant
CM020913.1_20880391	CM020913.1	20880391	5	0.0199816	1.69937	PFLUV_G00058440-PFLUV_G00058450	NA	intergenic_region
CM020913.1_20880391	CM020913.1	20880391	5	0.0199816	1.69937	PFLUV_G00058450	HOXC11	downstream_gene_variant
CM020913.1_20937014	CM020913.1	20937014	5	0.047755	1.32098	PFLUV_G00058470-PFLUV_G00058480	NA	intergenic_region
CM020913.1_20955935	CM020913.1	20955935	5	0.027426	1.56184	PFLUV_G00058480	CALCOCO1	intron_variant
CM020913.1_20962436	CM020913.1	20962436	5	0.0294067	1.53155	PFLUV_G00058480	CALCOCO1	downstream_gene_variant
CM020913.1_20962436	CM020913.1	20962436	5	0.0294067	1.53155	PFLUV_G00058480-PFLUV_G00058490	NA	intergenic_region
CM020913.1_20962436	CM020913.1	20962436	5	0.0294067	1.53155	PFLUV_G00058490	RARG	downstream_gene_variant
CM020913.1_22939552	CM020913.1	22939552	5	0.0454885	1.3421	PFLUV_G00059480	SLC6A17	3_prime_UTR_variant
CM020913.1_22941557	CM020913.1	22941557	5	0.0353611	1.45147	PFLUV_G00059480	SLC6A17	3_prime_UTR_variant
CM020913.1_22941755	CM020913.1	22941755	5	0.0466546	1.33111	PFLUV_G00059480	SLC6A17	3_prime_UTR_variant
CM020913.1_23171219	CM020913.1	23171219	5	0.0417789	1.37904	PFLUV_G00059620	GSTM4	intron_variant
CM020913.1_23171219	CM020913.1	23171219	5	0.0417789	1.37904	PFLUV_G00059630	EPS8L3	downstream_gene_variant
CM020913.1_23786050	CM020913.1	23786050	5	0.0276945	1.55761	PFLUV_G00059870	PIK3CD	intron_variant
CM020913.1_23874097	CM020913.1	23874097	5	0.0190804	1.71941	PFLUV_G00059890	CLSTN1	intron_variant
CM020913.1_24398868	CM020913.1	24398868	5	0.0430428	1.3661	PFLUV_G00060050	CNTN3	intron_variant
CM020913.1_24414856	CM020913.1	24414856	5	0.0201599	1.69551	PFLUV_G00060050	CNTN3	intron_variant
CM020913.1_25444079	CM020913.1	25444079	5	0.0344271	1.4631	PFLUV_G00060370-PFLUV_G00060380	NA	intergenic_region
CM020913.1_25444079	CM020913.1	25444079	5	0.0344271	1.4631	PFLUV_G00060370	CELA2A	downstream_gene_variant
CM020913.1_26067830	CM020913.1	26067830	5	0.0410608	1.38657	PFLUV_G00060510	YBX1	downstream_gene_variant
CM020913.1_26067830	CM020913.1	26067830	5	0.0410608	1.38657	PFLUV_G00060500	ARHGEF16	intron_variant
CM020913.1_26138309	CM020913.1	26138309	5	0.0490628	1.30925	PFLUV_G00060580	NA	downstream_gene_variant
CM020913.1_26138309	CM020913.1	26138309	5	0.0490628	1.30925	PFLUV_G00060560	ERRFI1	downstream_gene_variant
CM020913.1_26138309	CM020913.1	26138309	5	0.0490628	1.30925	PFLUV_G00060570	EMC1	intron_variant
CM020913.1_27573968	CM020913.1	27573968	5	0.0294199	1.53136	PFLUV_G00061100	DALRD3	downstream_gene_variant
CM020913.1_27573968	CM020913.1	27573968	5	0.0294199	1.53136	PFLUV_G00061090-PFLUV_G00061100	NA	intergenic_region
CM020913.1_27579714	CM020913.1	27579714	5	0.0455693	1.34133	PFLUV_G00061100	DALRD3	intron_variant
CM020913.1_27580168	CM020913.1	27580168	5	0.0156685	1.80497	PFLUV_G00061100	DALRD3	intron_variant
CM020913.1_27582264	CM020913.1	27582264	5	0.0319699	1.49526	PFLUV_G00061100	DALRD3	intron_variant
CM020913.1_27582296	CM020913.1	27582296	5	0.0398889	1.39915	PFLUV_G00061100	DALRD3	intron_variant
CM020913.1_27582413	CM020913.1	27582413	5	0.0413593	1.38343	PFLUV_G00061100	DALRD3	intron_variant
CM020913.1_27584087	CM020913.1	27584087	5	0.0328749	1.48314	PFLUV_G00061100	DALRD3	synonymous_variant
CM020913.1_27584087	CM020913.1	27584087	5	0.0328749	1.48314	PFLUV_G00061110	NA	upstream_gene_variant
CM020913.1_27585156	CM020913.1	27585156	5	0.0435585	1.36093	PFLUV_G00061110	NA	upstream_gene_variant
CM020913.1_27585156	CM020913.1	27585156	5	0.0435585	1.36093	PFLUV_G00061100	DALRD3	intron_variant
CM020913.1_30850866	CM020913.1	30850866	5	0.0266193	1.5748	PFLUV_G00062110-PFLUV_G00062120	NA	intergenic_region
CM020913.1_30850877	CM020913.1	30850877	5	0.0254123	1.59496	PFLUV_G00062110-PFLUV_G00062120	NA	intergenic_region
CM020913.1_30850944	CM020913.1	30850944	5	0.0477475	1.32105	PFLUV_G00062110-PFLUV_G00062120	NA	intergenic_region
CM020913.1_30850945	CM020913.1	30850945	5	0.0460114	1.33713	PFLUV_G00062110-PFLUV_G00062120	NA	intergenic_region
CM020913.1_30851039	CM020913.1	30851039	5	0.0244553	1.61163	PFLUV_G00062110-PFLUV_G00062120	NA	intergenic_region
CM020913.1_30903253	CM020913.1	30903253	5	0.0254831	1.59375	PFLUV_G00062140	TTI1	5_prime_UTR_variant
CM020913.1_30903253	CM020913.1	30903253	5	0.0254831	1.59375	PFLUV_G00062130	ZGPAT	upstream_gene_variant
CM020913.1_30906003	CM020913.1	30906003	5	0.0406372	1.39108	PFLUV_G00062130	ZGPAT	upstream_gene_variant
CM020913.1_30906003	CM020913.1	30906003	5	0.0406372	1.39108	PFLUV_G00062140	TTI1	intron_variant
CM020913.1_30909304	CM020913.1	30909304	5	0.0290389	1.53702	PFLUV_G00062140	TTI1	intron_variant
CM020913.1_30909612	CM020913.1	30909612	5	0.0329048	1.48274	PFLUV_G00062140	TTI1	intron_variant
CM020913.1_31132014	CM020913.1	31132014	5	0.0250399	1.60137	PFLUV_G00062190	E2F1	synonymous_variant
CM020913.1_31375358	CM020913.1	31375358	5	0.0350697	1.45507	PFLUV_G00062250-PFLUV_G00062260	NA	intergenic_region
CM020913.1_31375392	CM020913.1	31375392	5	0.0329048	1.48274	PFLUV_G00062250-PFLUV_G00062260	NA	intergenic_region
CM020913.1_32735121	CM020913.1	32735121	5	0.0311519	1.50652	PFLUV_G00062440-PFLUV_G00062450	NA	intergenic_region
CM020913.1_32735412	CM020913.1	32735412	5	0.0276945	1.55761	PFLUV_G00062440-PFLUV_G00062450	NA	intergenic_region
CM020913.1_33088335	CM020913.1	33088335	5	0.0400222	1.3977	PFLUV_G00062560-PFLUV_G00062570	NA	intergenic_region
CM020913.1_33244051	CM020913.1	33244051	5	0.00881089	2.05498	PFLUV_G00062590	NA	downstream_gene_variant
CM020913.1_33244051	CM020913.1	33244051	5	0.00881089	2.05498	PFLUV_G00062590-PFLUV_G00062600	NA	intergenic_region
CM020913.1_33244051	CM020913.1	33244051	5	0.00881089	2.05498	PFLUV_G00062580	CD163	upstream_gene_variant
CM020913.1_33246777	CM020913.1	33246777	5	0.0131944	1.87961	PFLUV_G00062590-PFLUV_G00062600	NA	intergenic_region
CM020913.1_33246777	CM020913.1	33246777	5	0.0131944	1.87961	PFLUV_G00062590	NA	downstream_gene_variant
CM020913.1_33261959	CM020913.1	33261959	5	0.0253924	1.5953	PFLUV_G00062590-PFLUV_G00062600	NA	intergenic_region
CM020913.1_33284802	CM020913.1	33284802	5	0.038428	1.41535	PFLUV_G00062610	CD163	downstream_gene_variant
CM020913.1_33284802	CM020913.1	33284802	5	0.038428	1.41535	PFLUV_G00062600	CD163	intron_variant
CM020913.1_33552190	CM020913.1	33552190	5	0.0341235	1.46695	PFLUV_G00062640	USP19	intron_variant
CM020913.1_33552190	CM020913.1	33552190	5	0.0341235	1.46695	PFLUV_G00062650	LAMB2	downstream_gene_variant
CM020913.1_33555437	CM020913.1	33555437	5	0.0319699	1.49526	PFLUV_G00062650	LAMB2	downstream_gene_variant
CM020913.1_33555437	CM020913.1	33555437	5	0.0319699	1.49526	PFLUV_G00062640	USP19	upstream_gene_variant
CM020913.1_33555437	CM020913.1	33555437	5	0.0319699	1.49526	PFLUV_G00062640-PFLUV_G00062650	NA	intergenic_region
CM020913.1_34123788	CM020913.1	34123788	5	0.0141985	1.84776	PFLUV_G00062830	SDCBP2	intron_variant
CM020913.1_34123789	CM020913.1	34123789	5	0.0144522	1.84007	PFLUV_G00062830	SDCBP2	intron_variant
CM020913.1_34809385	CM020913.1	34809385	5	0.0261952	1.58178	PFLUV_G00062930-PFLUV_G00062940	NA	intergenic_region
CM020913.1_35271667	CM020913.1	35271667	5	0.0414819	1.38214	PFLUV_G00063130	LAS1L	upstream_gene_variant
CM020913.1_35271667	CM020913.1	35271667	5	0.0414819	1.38214	PFLUV_G00063140	TNFRSF14	intron_variant
CM020913.1_35393174	CM020913.1	35393174	5	0.0243601	1.61332	PFLUV_G00063170-PFLUV_G00063180	NA	intergenic_region
CM020913.1_35393482	CM020913.1	35393482	5	0.0402432	1.39531	PFLUV_G00063170-PFLUV_G00063180	NA	intergenic_region
CM020913.1_35393756	CM020913.1	35393756	5	0.0404141	1.39347	PFLUV_G00063170-PFLUV_G00063180	NA	intergenic_region
CM020913.1_35398188	CM020913.1	35398188	5	0.0193131	1.71415	PFLUV_G00063170-PFLUV_G00063180	NA	intergenic_region
CM020913.1_35398198	CM020913.1	35398198	5	0.0298332	1.5253	PFLUV_G00063170-PFLUV_G00063180	NA	intergenic_region
CM020913.1_35398285	CM020913.1	35398285	5	0.0329015	1.48278	PFLUV_G00063170-PFLUV_G00063180	NA	intergenic_region
CM020913.1_36376743	CM020913.1	36376743	5	0.0437229	1.35929	PFLUV_G00063300-PFLUV_G00063310	NA	intergenic_region
CM020913.1_37752825	CM020913.1	37752825	5	0.00804009	2.09474	PFLUV_G00063740-PFLUV_G00063750	NA	intergenic_region
CM020913.1_39332310	CM020913.1	39332310	5	0.0132816	1.87675	PFLUV_G00064100	SLC6A8	3_prime_UTR_variant
CM020913.1_39332477	CM020913.1	39332477	5	0.0427152	1.36942	PFLUV_G00064100	SLC6A8	3_prime_UTR_variant
CM020913.1_39332494	CM020913.1	39332494	5	0.028862	1.53967	PFLUV_G00064100	SLC6A8	3_prime_UTR_variant
CM020913.1_41144773	CM020913.1	41144773	5	0.0346058	1.46085	PFLUV_G00064390-PFLUV_G00064400	NA	intergenic_region
CM020913.1_42702856	CM020913.1	42702856	5	0.0499934	1.30109	PFLUV_G00064610-PFLUV_G00064620	NA	intergenic_region
CM020913.1_42702856	CM020913.1	42702856	5	0.0499934	1.30109	PFLUV_G00064610	GLIPR1L1	upstream_gene_variant
CM020913.1_5409779	CM020913.1	5409779	5	0.0483868	1.31527	PFLUV_G00052850-PFLUV_G00052860	NA	intergenic_region
CM020913.1_7687850	CM020913.1	7687850	5	0.0254197	1.59483	PFLUV_G00053270	NA	downstream_gene_variant
CM020913.1_7687850	CM020913.1	7687850	5	0.0254197	1.59483	PFLUV_G00053260	SLC16A1	intron_variant
CM020913.1_7687872	CM020913.1	7687872	5	0.0206736	1.68458	PFLUV_G00053270	NA	downstream_gene_variant
CM020913.1_7687872	CM020913.1	7687872	5	0.0206736	1.68458	PFLUV_G00053260	SLC16A1	intron_variant
CM020913.1_7688270	CM020913.1	7688270	5	0.0441791	1.35478	PFLUV_G00053270	NA	downstream_gene_variant
CM020913.1_7688270	CM020913.1	7688270	5	0.0441791	1.35478	PFLUV_G00053260	SLC16A1	intron_variant
CM020913.1_8379444	CM020913.1	8379444	5	0.0348974	1.45721	PFLUV_G00053600	NA	intron_variant
CM020913.1_8379444	CM020913.1	8379444	5	0.0348974	1.45721	PFLUV_G00053610	ADA	downstream_gene_variant
CM020913.1_8379903	CM020913.1	8379903	5	0.037385	1.4273	PFLUV_G00053600	NA	5_prime_UTR_variant
CM020913.1_8379903	CM020913.1	8379903	5	0.037385	1.4273	PFLUV_G00053610	ADA	downstream_gene_variant
CM020913.1_8382015	CM020913.1	8382015	5	0.0207921	1.6821	PFLUV_G00053610	ADA	3_prime_UTR_variant
CM020913.1_8382015	CM020913.1	8382015	5	0.0207921	1.6821	PFLUV_G00053600	NA	downstream_gene_variant
CM020913.1_8382028	CM020913.1	8382028	5	0.0315448	1.50107	PFLUV_G00053610	ADA	3_prime_UTR_variant
CM020913.1_8382028	CM020913.1	8382028	5	0.0315448	1.50107	PFLUV_G00053600	NA	downstream_gene_variant
CM020913.1_9457969	CM020913.1	9457969	5	0.0491575	1.30841	PFLUV_G00053910	PLEKHG5	intron_variant
CM020914.1_12736954	CM020914.1	12736954	6	0.0350697	1.45507	PFLUV_G00067930	FGF17	upstream_gene_variant
CM020914.1_12736954	CM020914.1	12736954	6	0.0350697	1.45507	PFLUV_G00067910-PFLUV_G00067930	NA	intergenic_region
CM020914.1_1279323	CM020914.1	1279323	6	0.0298068	1.52569	PFLUV_G00065240	TMEM132C	intron_variant
CM020914.1_13241596	CM020914.1	13241596	6	0.0404141	1.39347	PFLUV_G00068030-PFLUV_G00068040	NA	intergenic_region
CM020914.1_14285755	CM020914.1	14285755	6	0.0448749	1.348	PFLUV_G00068210	TMEM150A	downstream_gene_variant
CM020914.1_14285755	CM020914.1	14285755	6	0.0448749	1.348	PFLUV_G00068220	WASF2	downstream_gene_variant
CM020914.1_14285755	CM020914.1	14285755	6	0.0448749	1.348	PFLUV_G00068210-PFLUV_G00068220	NA	intergenic_region
CM020914.1_14521947	CM020914.1	14521947	6	0.0468725	1.32908	PFLUV_G00068360	NACC2	intron_variant
CM020914.1_14569307	CM020914.1	14569307	6	0.0185607	1.73141	PFLUV_G00068390	DDX31	intron_variant
CM020914.1_14874691	CM020914.1	14874691	6	0.0252751	1.59731	PFLUV_G00068520	PRDM12	upstream_gene_variant
CM020914.1_14874691	CM020914.1	14874691	6	0.0252751	1.59731	PFLUV_G00068510-PFLUV_G00068520	NA	intergenic_region
CM020914.1_16296979	CM020914.1	16296979	6	0.0471389	1.32662	PFLUV_G00069140	NA	intron_variant
CM020914.1_16344291	CM020914.1	16344291	6	0.0361252	1.44219	PFLUV_G00069140	NA	intron_variant
CM020914.1_16346015	CM020914.1	16346015	6	0.0470325	1.3276	PFLUV_G00069140	NA	intron_variant
CM020914.1_16347165	CM020914.1	16347165	6	0.04525	1.34438	PFLUV_G00069140	NA	intron_variant
CM020914.1_16350465	CM020914.1	16350465	6	0.0340522	1.46786	PFLUV_G00069140	NA	intron_variant
CM020914.1_16351144	CM020914.1	16351144	6	0.0474519	1.32375	PFLUV_G00069140	NA	intron_variant
CM020914.1_16351264	CM020914.1	16351264	6	0.0409821	1.38741	PFLUV_G00069140	NA	intron_variant
CM020914.1_17581065	CM020914.1	17581065	6	0.0211554	1.67458	PFLUV_G00069330-PFLUV_G00069340	NA	intergenic_region
CM020914.1_1831560	CM020914.1	1831560	6	0.0266951	1.57357	PFLUV_G00065380	NCOR2	intron_variant
CM020914.1_1833161	CM020914.1	1833161	6	0.0252812	1.5972	PFLUV_G00065380	NCOR2	intron_variant
CM020914.1_19090539	CM020914.1	19090539	6	0.0480493	1.31831	PFLUV_G00070370	SART3	intron_variant
CM020914.1_19090539	CM020914.1	19090539	6	0.0480493	1.31831	PFLUV_G00070350	ISCU	upstream_gene_variant	q
CM020914.1_19122054	CM020914.1	19122054	6	0.0424223	1.37241	PFLUV_G00070390	WSCD2	downstream_gene_variant
CM020914.1_19122054	CM020914.1	19122054	6	0.0424223	1.37241	PFLUV_G00070380-PFLUV_G00070390	NA	intergenic_region
CM020914.1_19934685	CM020914.1	19934685	6	0.0438149	1.35838	PFLUV_G00070810	NA	intron_variant
CM020914.1_20479202	CM020914.1	20479202	6	0.0283293	1.54776	PFLUV_G00071090	WDR31	upstream_gene_variant
CM020914.1_20479202	CM020914.1	20479202	6	0.0283293	1.54776	PFLUV_G00071080	GNAQ	upstream_gene_variant
CM020914.1_20479202	CM020914.1	20479202	6	0.0283293	1.54776	PFLUV_G00071080-PFLUV_G00071090	NA	intergenic_region
CM020914.1_21749823	CM020914.1	21749823	6	0.0338925	1.4699	PFLUV_G00071420	FBXL7	upstream_gene_variant
CM020914.1_21749823	CM020914.1	21749823	6	0.0338925	1.4699	PFLUV_G00071410	FRMD3	3_prime_UTR_variant
CM020914.1_21756009	CM020914.1	21756009	6	0.0496584	1.30401	PFLUV_G00071420	FBXL7	intron_variant
CM020914.1_21756009	CM020914.1	21756009	6	0.0496584	1.30401	PFLUV_G00071410	FRMD3	downstream_gene_variant
CM020914.1_21756142	CM020914.1	21756142	6	0.0454885	1.3421	PFLUV_G00071420	FBXL7	intron_variant
CM020914.1_21756142	CM020914.1	21756142	6	0.0454885	1.3421	PFLUV_G00071410	FRMD3	downstream_gene_variant
CM020914.1_21756156	CM020914.1	21756156	6	0.0350697	1.45507	PFLUV_G00071410	FRMD3	downstream_gene_variant
CM020914.1_21756156	CM020914.1	21756156	6	0.0350697	1.45507	PFLUV_G00071420	FBXL7	intron_variant
CM020914.1_21756235	CM020914.1	21756235	6	0.0243601	1.61332	PFLUV_G00071420	FBXL7	intron_variant
CM020914.1_21756235	CM020914.1	21756235	6	0.0243601	1.61332	PFLUV_G00071410	FRMD3	downstream_gene_variant
CM020914.1_21756244	CM020914.1	21756244	6	0.0241523	1.61704	PFLUV_G00071410	FRMD3	downstream_gene_variant
CM020914.1_21756244	CM020914.1	21756244	6	0.0241523	1.61704	PFLUV_G00071420	FBXL7	intron_variant
CM020914.1_22837046	CM020914.1	22837046	6	0.0317218	1.49864	PFLUV_G00071620-PFLUV_G00071630	NA	intergenic_region
CM020914.1_22837046	CM020914.1	22837046	6	0.0317218	1.49864	PFLUV_G00071630	MAPK4	upstream_gene_variant
CM020914.1_22837046	CM020914.1	22837046	6	0.0317218	1.49864	PFLUV_G00071620	TSPAN3	downstream_gene_variant
CM020914.1_23234470	CM020914.1	23234470	6	0.0308188	1.51118	PFLUV_G00071730	ERCC8	downstream_gene_variant
CM020914.1_23234470	CM020914.1	23234470	6	0.0308188	1.51118	PFLUV_G00071720	ELOVL7	intron_variant
CM020914.1_23235861	CM020914.1	23235861	6	0.0202664	1.69322	PFLUV_G00071730	ERCC8	downstream_gene_variant
CM020914.1_23235861	CM020914.1	23235861	6	0.0202664	1.69322	PFLUV_G00071720	ELOVL7	intron_variant
CM020914.1_23849307	CM020914.1	23849307	6	0.0339151	1.46961	PFLUV_G00071860	IPO11	intron_variant
CM020914.1_24368673	CM020914.1	24368673	6	0.0411213	1.38593	PFLUV_G00071990-PFLUV_G00072000	NA	intergenic_region
CM020914.1_24403163	CM020914.1	24403163	6	0.0405249	1.39228	PFLUV_G00071990-PFLUV_G00072000	NA	intergenic_region
CM020914.1_24403163	CM020914.1	24403163	6	0.0405249	1.39228	PFLUV_G00072000	EFNA5	downstream_gene_variant
CM020914.1_25029412	CM020914.1	25029412	6	0.049301	1.30714	PFLUV_G00072210	PLPP1	intron_variant
CM020914.1_25046055	CM020914.1	25046055	6	0.0498437	1.30239	PFLUV_G00072230	RNF122	downstream_gene_variant
CM020914.1_25046055	CM020914.1	25046055	6	0.0498437	1.30239	PFLUV_G00072220-PFLUV_G00072230	NA	intergenic_region
CM020914.1_25046055	CM020914.1	25046055	6	0.0498437	1.30239	PFLUV_G00072220	CSGALNACT1	upstream_gene_variant
CM020914.1_25319714	CM020914.1	25319714	6	0.0150162	1.82344	PFLUV_G00072350	DMXL1	intron_variant
CM020914.1_25319726	CM020914.1	25319726	6	0.0254	1.59517	PFLUV_G00072350	DMXL1	splice_region_variant&intron_variant
CM020914.1_25324230	CM020914.1	25324230	6	0.0322528	1.49143	PFLUV_G00072350	DMXL1	upstream_gene_variant
CM020914.1_25324230	CM020914.1	25324230	6	0.0322528	1.49143	PFLUV_G00072350-PFLUV_G00072360	NA	intergenic_region
CM020914.1_25326657	CM020914.1	25326657	6	0.0228613	1.6409	PFLUV_G00072350-PFLUV_G00072360	NA	intergenic_region
CM020914.1_25331259	CM020914.1	25331259	6	0.0198654	1.7019	PFLUV_G00072360	SEMA6A	upstream_gene_variant
CM020914.1_25331259	CM020914.1	25331259	6	0.0198654	1.7019	PFLUV_G00072350-PFLUV_G00072360	NA	intergenic_region
CM020914.1_25334072	CM020914.1	25334072	6	0.031778	1.49787	PFLUV_G00072350-PFLUV_G00072360	NA	intergenic_region
CM020914.1_25334072	CM020914.1	25334072	6	0.031778	1.49787	PFLUV_G00072360	SEMA6A	upstream_gene_variant
CM020914.1_25334118	CM020914.1	25334118	6	0.0403219	1.39446	PFLUV_G00072350-PFLUV_G00072360	NA	intergenic_region
CM020914.1_25334118	CM020914.1	25334118	6	0.0403219	1.39446	PFLUV_G00072360	SEMA6A	upstream_gene_variant
CM020914.1_25337862	CM020914.1	25337862	6	0.0128902	1.88974	PFLUV_G00072360	SEMA6A	intron_variant
CM020914.1_25928046	CM020914.1	25928046	6	0.0406372	1.39108	PFLUV_G00072580	NA	intron_variant
CM020914.1_25928046	CM020914.1	25928046	6	0.0406372	1.39108	PFLUV_G00072590	MYORG	downstream_gene_variant
CM020914.1_25928156	CM020914.1	25928156	6	0.0474338	1.32391	PFLUV_G00072580	NA	missense_variant
CM020914.1_25928156	CM020914.1	25928156	6	0.0474338	1.32391	PFLUV_G00072590	MYORG	downstream_gene_variant
CM020914.1_26534902	CM020914.1	26534902	6	0.0212506	1.67263	PFLUV_G00072890	POLB	intron_variant
CM020914.1_26534902	CM020914.1	26534902	6	0.0212506	1.67263	PFLUV_G00072900	ENKD1	downstream_gene_variant
CM020914.1_26537430	CM020914.1	26537430	6	0.0311361	1.50674	PFLUV_G00072910	VDAC3	upstream_gene_variant
CM020914.1_26537430	CM020914.1	26537430	6	0.0311361	1.50674	PFLUV_G00072890	POLB	intron_variant
CM020914.1_26537430	CM020914.1	26537430	6	0.0311361	1.50674	PFLUV_G00072900	ENKD1	downstream_gene_variant
CM020914.1_26537870	CM020914.1	26537870	6	0.0334981	1.47498	PFLUV_G00072890-PFLUV_G00072900	NA	intergenic_region
CM020914.1_26537870	CM020914.1	26537870	6	0.0334981	1.47498	PFLUV_G00072890	POLB	upstream_gene_variant
CM020914.1_26537870	CM020914.1	26537870	6	0.0334981	1.47498	PFLUV_G00072910	VDAC3	upstream_gene_variant
CM020914.1_26537870	CM020914.1	26537870	6	0.0334981	1.47498	PFLUV_G00072900	ENKD1	downstream_gene_variant
CM020914.1_26537875	CM020914.1	26537875	6	0.0316984	1.49896	PFLUV_G00072890	POLB	upstream_gene_variant
CM020914.1_26537875	CM020914.1	26537875	6	0.0316984	1.49896	PFLUV_G00072900	ENKD1	downstream_gene_variant
CM020914.1_26537875	CM020914.1	26537875	6	0.0316984	1.49896	PFLUV_G00072890-PFLUV_G00072900	NA	intergenic_region
CM020914.1_26537875	CM020914.1	26537875	6	0.0316984	1.49896	PFLUV_G00072910	VDAC3	upstream_gene_variant
CM020914.1_26538429	CM020914.1	26538429	6	0.032403	1.48942	PFLUV_G00072890	POLB	upstream_gene_variant
CM020914.1_26538429	CM020914.1	26538429	6	0.032403	1.48942	PFLUV_G00072900	ENKD1	synonymous_variant
CM020914.1_26538429	CM020914.1	26538429	6	0.032403	1.48942	PFLUV_G00072910	VDAC3	upstream_gene_variant
CM020914.1_26538459	CM020914.1	26538459	6	0.0413593	1.38343	PFLUV_G00072900	ENKD1	synonymous_variant
CM020914.1_26538459	CM020914.1	26538459	6	0.0413593	1.38343	PFLUV_G00072910	VDAC3	upstream_gene_variant
CM020914.1_26538459	CM020914.1	26538459	6	0.0413593	1.38343	PFLUV_G00072890	POLB	upstream_gene_variant
CM020914.1_26539886	CM020914.1	26539886	6	0.0327989	1.48414	PFLUV_G00072900	ENKD1	missense_variant
CM020914.1_26539886	CM020914.1	26539886	6	0.0327989	1.48414	PFLUV_G00072910	VDAC3	upstream_gene_variant
CM020914.1_26539886	CM020914.1	26539886	6	0.0327989	1.48414	PFLUV_G00072890	POLB	upstream_gene_variant
CM020914.1_26540437	CM020914.1	26540437	6	0.0276188	1.55879	PFLUV_G00072890	POLB	upstream_gene_variant
CM020914.1_26540437	CM020914.1	26540437	6	0.0276188	1.55879	PFLUV_G00072900	ENKD1	synonymous_variant
CM020914.1_26540437	CM020914.1	26540437	6	0.0276188	1.55879	PFLUV_G00072910	VDAC3	upstream_gene_variant
CM020914.1_26541312	CM020914.1	26541312	6	0.0295515	1.52942	PFLUV_G00072890	POLB	upstream_gene_variant
CM020914.1_26541312	CM020914.1	26541312	6	0.0295515	1.52942	PFLUV_G00072900	ENKD1	intron_variant
CM020914.1_26541312	CM020914.1	26541312	6	0.0295515	1.52942	PFLUV_G00072910	VDAC3	intron_variant
CM020914.1_26542029	CM020914.1	26542029	6	0.0455511	1.3415	PFLUV_G00072900	ENKD1	upstream_gene_variant
CM020914.1_26542029	CM020914.1	26542029	6	0.0455511	1.3415	PFLUV_G00072910	VDAC3	intron_variant
CM020914.1_26542029	CM020914.1	26542029	6	0.0455511	1.3415	PFLUV_G00072890	POLB	upstream_gene_variant
CM020914.1_26543192	CM020914.1	26543192	6	0.0377945	1.42257	PFLUV_G00072900	ENKD1	upstream_gene_variant
CM020914.1_26543192	CM020914.1	26543192	6	0.0377945	1.42257	PFLUV_G00072910	VDAC3	intron_variant
CM020914.1_26543512	CM020914.1	26543512	6	0.0380372	1.41979	PFLUV_G00072910	VDAC3	intron_variant
CM020914.1_26543512	CM020914.1	26543512	6	0.0380372	1.41979	PFLUV_G00072900	ENKD1	upstream_gene_variant
CM020914.1_26545388	CM020914.1	26545388	6	0.0180287	1.74404	PFLUV_G00072910	VDAC3	intron_variant
CM020914.1_26545388	CM020914.1	26545388	6	0.0180287	1.74404	PFLUV_G00072900	ENKD1	upstream_gene_variant
CM020914.1_2683141	CM020914.1	2683141	6	0.0406632	1.3908	PFLUV_G00065700	NAIF1	downstream_gene_variant
CM020914.1_2683141	CM020914.1	2683141	6	0.0406632	1.3908	PFLUV_G00065690	HPS4	intron_variant
CM020914.1_2693126	CM020914.1	2693126	6	0.0129513	1.88769	PFLUV_G00065710-PFLUV_G00065720	NA	intergenic_region
CM020914.1_2693126	CM020914.1	2693126	6	0.0129513	1.88769	PFLUV_G00065700	NAIF1	upstream_gene_variant
CM020914.1_2693126	CM020914.1	2693126	6	0.0129513	1.88769	PFLUV_G00065710	COX6A1	upstream_gene_variant
CM020914.1_27989542	CM020914.1	27989542	6	0.0253924	1.5953	PFLUV_G00073540	MDC1	intron_variant
CM020914.1_27990149	CM020914.1	27990149	6	0.0454885	1.3421	PFLUV_G00073540	MDC1	intron_variant
CM020914.1_28458544	CM020914.1	28458544	6	0.0474959	1.32334	PFLUV_G00073570-PFLUV_G00073580	NA	intergenic_region
CM020914.1_29167095	CM020914.1	29167095	6	0.0409203	1.38806	PFLUV_G00073860	BFSP2	synonymous_variant
CM020914.1_29178594	CM020914.1	29178594	6	0.0426533	1.37005	PFLUV_G00073870	LHX6	intron_variant
CM020914.1_2920806	CM020914.1	2920806	6	0.0371813	1.42968	PFLUV_G00065780-PFLUV_G00065790	NA	intergenic_region
CM020914.1_30036246	CM020914.1	30036246	6	0.0243734	1.61308	PFLUV_G00074120	SCARF2	upstream_gene_variant
CM020914.1_30036246	CM020914.1	30036246	6	0.0243734	1.61308	PFLUV_G00074110-PFLUV_G00074120	NA	intergenic_region
CM020914.1_30036246	CM020914.1	30036246	6	0.0243734	1.61308	PFLUV_G00074110	PRODH	upstream_gene_variant
CM020914.1_30036667	CM020914.1	30036667	6	0.0366042	1.43647	PFLUV_G00074120	SCARF2	upstream_gene_variant
CM020914.1_30036667	CM020914.1	30036667	6	0.0366042	1.43647	PFLUV_G00074110-PFLUV_G00074120	NA	intergenic_region
CM020914.1_30036667	CM020914.1	30036667	6	0.0366042	1.43647	PFLUV_G00074110	PRODH	upstream_gene_variant
CM020914.1_30064675	CM020914.1	30064675	6	0.0493514	1.3067	PFLUV_G00074120-PFLUV_G00074130	NA	intergenic_region
CM020914.1_30218440	CM020914.1	30218440	6	0.0481998	1.31695	PFLUV_G00074200	TESC	intron_variant
CM020914.1_30218440	CM020914.1	30218440	6	0.0481998	1.31695	PFLUV_G00074210	FBXW8	downstream_gene_variant
CM020914.1_30220366	CM020914.1	30220366	6	0.00564552	2.2483	PFLUV_G00074210	FBXW8	downstream_gene_variant
CM020914.1_30220366	CM020914.1	30220366	6	0.00564552	2.2483	PFLUV_G00074200	TESC	intron_variant
CM020914.1_30222089	CM020914.1	30222089	6	0.00217834	2.66187	PFLUV_G00074200	TESC	3_prime_UTR_variant
CM020914.1_30222089	CM020914.1	30222089	6	0.00217834	2.66187	PFLUV_G00074210	FBXW8	3_prime_UTR_variant
CM020914.1_30222346	CM020914.1	30222346	6	0.0112876	1.9474	PFLUV_G00074200	TESC	3_prime_UTR_variant
CM020914.1_30222346	CM020914.1	30222346	6	0.0112876	1.9474	PFLUV_G00074210	FBXW8	3_prime_UTR_variant
CM020914.1_30224811	CM020914.1	30224811	6	0.00780529	2.10761	PFLUV_G00074200	TESC	downstream_gene_variant
CM020914.1_30224811	CM020914.1	30224811	6	0.00780529	2.10761	PFLUV_G00074210	FBXW8	missense_variant
CM020914.1_30225183	CM020914.1	30225183	6	0.00916549	2.03784	PFLUV_G00074200	TESC	downstream_gene_variant
CM020914.1_30225183	CM020914.1	30225183	6	0.00916549	2.03784	PFLUV_G00074210	FBXW8	intron_variant
CM020914.1_30225533	CM020914.1	30225533	6	0.00721582	2.14171	PFLUV_G00074210	FBXW8	missense_variant
CM020914.1_30225533	CM020914.1	30225533	6	0.00721582	2.14171	PFLUV_G00074200	TESC	downstream_gene_variant
CM020914.1_30225684	CM020914.1	30225684	6	0.00432629	2.36388	PFLUV_G00074200	TESC	downstream_gene_variant
CM020914.1_30225684	CM020914.1	30225684	6	0.00432629	2.36388	PFLUV_G00074210	FBXW8	intron_variant
CM020914.1_30225716	CM020914.1	30225716	6	0.00398805	2.39924	PFLUV_G00074210	FBXW8	intron_variant
CM020914.1_30225716	CM020914.1	30225716	6	0.00398805	2.39924	PFLUV_G00074200	TESC	downstream_gene_variant
CM020914.1_30226053	CM020914.1	30226053	6	0.00217213	2.66311	PFLUV_G00074200	TESC	downstream_gene_variant
CM020914.1_30226053	CM020914.1	30226053	6	0.00217213	2.66311	PFLUV_G00074210	FBXW8	intron_variant
CM020914.1_30226139	CM020914.1	30226139	6	0.00105159	2.97815	PFLUV_G00074210	FBXW8	intron_variant
CM020914.1_30226139	CM020914.1	30226139	6	0.00105159	2.97815	PFLUV_G00074200	TESC	downstream_gene_variant
CM020914.1_30226685	CM020914.1	30226685	6	0.00889007	2.05109	PFLUV_G00074210	FBXW8	intron_variant
CM020914.1_30226685	CM020914.1	30226685	6	0.00889007	2.05109	PFLUV_G00074200	TESC	downstream_gene_variant
CM020914.1_30226883	CM020914.1	30226883	6	0.00789974	2.10239	PFLUV_G00074210	FBXW8	intron_variant
CM020914.1_30226883	CM020914.1	30226883	6	0.00789974	2.10239	PFLUV_G00074200	TESC	downstream_gene_variant
CM020914.1_30255992	CM020914.1	30255992	6	0.0420144	1.3766	PFLUV_G00074220	RNFT2	intron_variant
CM020914.1_30256004	CM020914.1	30256004	6	0.0437729	1.35879	PFLUV_G00074220	RNFT2	intron_variant
CM020914.1_30287016	CM020914.1	30287016	6	0.0349262	1.45685	PFLUV_G00074250	CASTOR1	intron_variant
CM020914.1_30734641	CM020914.1	30734641	6	0.0265319	1.57623	PFLUV_G00074370-PFLUV_G00074380	NA	intergenic_region
CM020914.1_30735282	CM020914.1	30735282	6	0.0477057	1.32143	PFLUV_G00074370-PFLUV_G00074380	NA	intergenic_region
CM020914.1_30778058	CM020914.1	30778058	6	0.0276945	1.55761	PFLUV_G00074380	SRRM4	intron_variant
CM020914.1_30781321	CM020914.1	30781321	6	0.0206586	1.6849	PFLUV_G00074380	SRRM4	intron_variant
CM020914.1_30785483	CM020914.1	30785483	6	0.0275654	1.55964	PFLUV_G00074380	SRRM4	intron_variant
CM020914.1_32564479	CM020914.1	32564479	6	0.0323242	1.49047	PFLUV_G00074860	STAMBP	synonymous_variant
CM020914.1_32564479	CM020914.1	32564479	6	0.0323242	1.49047	PFLUV_G00074850	PPIL2	upstream_gene_variant
CM020914.1_32574519	CM020914.1	32574519	6	0.0473386	1.32478	PFLUV_G00074880	SLC39A14	intron_variant
CM020914.1_32574519	CM020914.1	32574519	6	0.0473386	1.32478	PFLUV_G00074860	STAMBP	upstream_gene_variant
CM020914.1_32574519	CM020914.1	32574519	6	0.0473386	1.32478	PFLUV_G00074870	NA	downstream_gene_variant
CM020914.1_35760693	CM020914.1	35760693	6	0.047264	1.32547	PFLUV_G00075740	SNX2	intron_variant
CM020914.1_35777159	CM020914.1	35777159	6	0.0448037	1.34869	PFLUV_G00075740	SNX2	intron_variant
CM020914.1_35788098	CM020914.1	35788098	6	0.0434927	1.36158	PFLUV_G00075750	RNF214	upstream_gene_variant
CM020914.1_35788098	CM020914.1	35788098	6	0.0434927	1.36158	PFLUV_G00075740	SNX2	intron_variant
CM020914.1_35788106	CM020914.1	35788106	6	0.0276838	1.55777	PFLUV_G00075750	RNF214	upstream_gene_variant
CM020914.1_35788106	CM020914.1	35788106	6	0.0276838	1.55777	PFLUV_G00075740	SNX2	intron_variant
CM020914.1_35790118	CM020914.1	35790118	6	0.0264114	1.57821	PFLUV_G00075750	RNF214	intron_variant
CM020914.1_35790118	CM020914.1	35790118	6	0.0264114	1.57821	PFLUV_G00075740	SNX2	upstream_gene_variant
CM020914.1_35790453	CM020914.1	35790453	6	0.0350891	1.45483	PFLUV_G00075750	RNF214	intron_variant
CM020914.1_35790453	CM020914.1	35790453	6	0.0350891	1.45483	PFLUV_G00075740	SNX2	upstream_gene_variant
CM020914.1_3691143	CM020914.1	3691143	6	0.0291425	1.53547	PFLUV_G00065980	ARID3A	intron_variant
CM020914.1_37348477	CM020914.1	37348477	6	0.037794	1.42258	PFLUV_G00076170-PFLUV_G00076180	NA	intergenic_region
CM020914.1_37363776	CM020914.1	37363776	6	0.0141162	1.85028	PFLUV_G00076170-PFLUV_G00076180	NA	intergenic_region
CM020914.1_37364187	CM020914.1	37364187	6	0.0392604	1.40605	PFLUV_G00076170-PFLUV_G00076180	NA	intergenic_region
CM020914.1_37364470	CM020914.1	37364470	6	0.0149378	1.82571	PFLUV_G00076170-PFLUV_G00076180	NA	intergenic_region
CM020914.1_37392419	CM020914.1	37392419	6	0.0210793	1.67614	PFLUV_G00076180	AAK1	intron_variant
CM020914.1_37392423	CM020914.1	37392423	6	0.0199346	1.70039	PFLUV_G00076180	AAK1	intron_variant
CM020914.1_3790548	CM020914.1	3790548	6	0.0463511	1.33394	PFLUV_G00065980-PFLUV_G00065990	NA	intergenic_region
CM020914.1_385346	CM020914.1	385346	6	0.047264	1.32547	PFLUV_G00065110	GAPVD1	intron_variant
CM020914.1_38704498	CM020914.1	38704498	6	0.0430481	1.36605	PFLUV_G00076620-PFLUV_G00076630	NA	intergenic_region
CM020914.1_38719739	CM020914.1	38719739	6	0.0409821	1.38741	PFLUV_G00076630	TCF7L1	intron_variant
CM020914.1_392975	CM020914.1	392975	6	0.0366489	1.43594	PFLUV_G00065110	GAPVD1	intron_variant
CM020914.1_399007	CM020914.1	399007	6	0.0405313	1.39221	PFLUV_G00065110	GAPVD1	intron_variant
CM020914.1_40453335	CM020914.1	40453335	6	0.0156814	1.80462	PFLUV_G00076910-PFLUV_G00076920	NA	intergenic_region
CM020914.1_4112833	CM020914.1	4112833	6	0.0473604	1.32458	PFLUV_G00066070-PFLUV_G00066080	NA	intergenic_region
CM020914.1_4112833	CM020914.1	4112833	6	0.0473604	1.32458	PFLUV_G00066070	ISL1	upstream_gene_variant
CM020914.1_41416192	CM020914.1	41416192	6	0.0458805	1.33837	PFLUV_G00077140	SERPINA3	synonymous_variant
CM020914.1_42246376	CM020914.1	42246376	6	0.0475496	1.32285	PFLUV_G00077510	SETD1B	downstream_gene_variant
CM020914.1_42246376	CM020914.1	42246376	6	0.0475496	1.32285	PFLUV_G00077520	HPD	intron_variant
CM020914.1_42248105	CM020914.1	42248105	6	0.0340522	1.46786	PFLUV_G00077520	HPD	intron_variant
CM020914.1_42267989	CM020914.1	42267989	6	0.00995341	2.00203	PFLUV_G00077530	NA	missense_variant
CM020914.1_42268021	CM020914.1	42268021	6	0.0144624	1.83976	PFLUV_G00077530	NA	synonymous_variant
CM020914.1_42268477	CM020914.1	42268477	6	0.0409821	1.38741	PFLUV_G00077530	NA	synonymous_variant
CM020914.1_4723273	CM020914.1	4723273	6	0.0334981	1.47498	PFLUV_G00066260	GOLGA1	intron_variant
CM020914.1_4724060	CM020914.1	4724060	6	0.0176103	1.75423	PFLUV_G00066260	GOLGA1	intron_variant
CM020914.1_4724147	CM020914.1	4724147	6	0.0479372	1.31933	PFLUV_G00066260	GOLGA1	intron_variant
CM020914.1_4727038	CM020914.1	4727038	6	0.0438017	1.35851	PFLUV_G00066260	GOLGA1	intron_variant
CM020914.1_5360967	CM020914.1	5360967	6	0.0465202	1.33236	PFLUV_G00066300	AUTS2	intron_variant
CM020914.1_5498595	CM020914.1	5498595	6	0.0399366	1.39863	PFLUV_G00066350	PGAM5	5_prime_UTR_variant
CM020914.1_5498825	CM020914.1	5498825	6	0.0425883	1.37071	PFLUV_G00066360	ZDHHC8	upstream_gene_variant
CM020914.1_5498825	CM020914.1	5498825	6	0.0425883	1.37071	PFLUV_G00066350	PGAM5	5_prime_UTR_variant
CM020914.1_5498899	CM020914.1	5498899	6	0.0495136	1.30528	PFLUV_G00066360	ZDHHC8	upstream_gene_variant
CM020914.1_5498899	CM020914.1	5498899	6	0.0495136	1.30528	PFLUV_G00066350	PGAM5	5_prime_UTR_variant
CM020914.1_6053220	CM020914.1	6053220	6	0.0153569	1.8137	PFLUV_G00066460	TBX1	intron_variant
CM020914.1_6065549	CM020914.1	6065549	6	0.0456818	1.34026	PFLUV_G00066460	TBX1	upstream_gene_variant
CM020914.1_6065549	CM020914.1	6065549	6	0.0456818	1.34026	PFLUV_G00066460-PFLUV_G00066470	NA	intergenic_region
CM020914.1_6113955	CM020914.1	6113955	6	0.0409327	1.38793	PFLUV_G00066460-PFLUV_G00066470	NA	intergenic_region
CM020914.1_6125003	CM020914.1	6125003	6	0.0264658	1.57732	PFLUV_G00066460-PFLUV_G00066470	NA	intergenic_region
CM020914.1_7249214	CM020914.1	7249214	6	0.0250977	1.60037	PFLUV_G00066670-PFLUV_G00066690	NA	intergenic_region
CM020914.1_7462063	CM020914.1	7462063	6	0.0319699	1.49526	PFLUV_G00066700-PFLUV_G00066710	NA	intergenic_region
CM020914.1_7475380	CM020914.1	7475380	6	0.038032	1.41985	PFLUV_G00066700-PFLUV_G00066710	NA	intergenic_region
CM020914.1_7480441	CM020914.1	7480441	6	0.0473386	1.32478	PFLUV_G00066700-PFLUV_G00066710	NA	intergenic_region
CM020914.1_7541001	CM020914.1	7541001	6	0.0370196	1.43157	PFLUV_G00066750	ANKRD37	intron_variant
CM020914.1_8940724	CM020914.1	8940724	6	0.0243601	1.61332	PFLUV_G00067320-PFLUV_G00067330	NA	intergenic_region
CM020915.1_10456112	CM020915.1	10456112	7	0.00988245	2.00514	PFLUV_G00080970-PFLUV_G00080980	NA	intergenic_region
CM020915.1_10457709	CM020915.1	10457709	7	0.031778	1.49787	PFLUV_G00080970-PFLUV_G00080980	NA	intergenic_region
CM020915.1_10619640	CM020915.1	10619640	7	0.0395034	1.40337	PFLUV_G00081010	EIF3E	intron_variant
CM020915.1_11396310	CM020915.1	11396310	7	0.0241523	1.61704	PFLUV_G00081140-PFLUV_G00081150	NA	intergenic_region
CM020915.1_11789955	CM020915.1	11789955	7	0.0161965	1.79058	PFLUV_G00081200-PFLUV_G00081210	NA	intergenic_region
CM020915.1_11790947	CM020915.1	11790947	7	0.0484763	1.31447	PFLUV_G00081200-PFLUV_G00081210	NA	intergenic_region
CM020915.1_11792786	CM020915.1	11792786	7	0.0469906	1.32799	PFLUV_G00081200-PFLUV_G00081210	NA	intergenic_region
CM020915.1_12767903	CM020915.1	12767903	7	0.0246708	1.60782	PFLUV_G00081480-PFLUV_G00081490	NA	intergenic_region
CM020915.1_13866791	CM020915.1	13866791	7	0.0391266	1.40753	PFLUV_G00081890	CSMD3	missense_variant
CM020915.1_13867100	CM020915.1	13867100	7	0.010824	1.96561	PFLUV_G00081890	CSMD3	intron_variant
CM020915.1_13867201	CM020915.1	13867201	7	0.0283293	1.54776	PFLUV_G00081890	CSMD3	intron_variant
CM020915.1_13868741	CM020915.1	13868741	7	0.0209155	1.67953	PFLUV_G00081890	CSMD3	intron_variant
CM020915.1_13868815	CM020915.1	13868815	7	0.0284974	1.5452	PFLUV_G00081890	CSMD3	intron_variant
CM020915.1_13868862	CM020915.1	13868862	7	0.0373405	1.42782	PFLUV_G00081890	CSMD3	intron_variant
CM020915.1_13869591	CM020915.1	13869591	7	0.0473725	1.32447	PFLUV_G00081890	CSMD3	intron_variant
CM020915.1_13878534	CM020915.1	13878534	7	0.0401763	1.39603	PFLUV_G00081890	CSMD3	intron_variant
CM020915.1_13878535	CM020915.1	13878535	7	0.0349485	1.45657	PFLUV_G00081890	CSMD3	intron_variant
CM020915.1_13878615	CM020915.1	13878615	7	0.0112343	1.94945	PFLUV_G00081890	CSMD3	intron_variant
CM020915.1_13878709	CM020915.1	13878709	7	0.0250399	1.60137	PFLUV_G00081890	CSMD3	intron_variant
CM020915.1_13878767	CM020915.1	13878767	7	0.0388492	1.41062	PFLUV_G00081890	CSMD3	intron_variant
CM020915.1_13878868	CM020915.1	13878868	7	0.0176103	1.75423	PFLUV_G00081890	CSMD3	intron_variant
CM020915.1_13879214	CM020915.1	13879214	7	0.0248032	1.60549	PFLUV_G00081890	CSMD3	intron_variant
CM020915.1_14528460	CM020915.1	14528460	7	0.0413953	1.38305	PFLUV_G00082010	COBL	intron_variant
CM020915.1_14529059	CM020915.1	14529059	7	0.0444853	1.35178	PFLUV_G00082010	COBL	intron_variant
CM020915.1_14529061	CM020915.1	14529061	7	0.0434927	1.36158	PFLUV_G00082010	COBL	intron_variant
CM020915.1_14610612	CM020915.1	14610612	7	0.00798098	2.09794	PFLUV_G00082030-PFLUV_G00082040	NA	intergenic_region
CM020915.1_14610635	CM020915.1	14610635	7	0.0253966	1.59522	PFLUV_G00082030-PFLUV_G00082040	NA	intergenic_region
CM020915.1_15289133	CM020915.1	15289133	7	0.00961583	2.01701	PFLUV_G00082120-PFLUV_G00082130	NA	intergenic_region
CM020915.1_15680271	CM020915.1	15680271	7	0.0150162	1.82344	PFLUV_G00082170-PFLUV_G00082180	NA	intergenic_region
CM020915.1_15680271	CM020915.1	15680271	7	0.0150162	1.82344	PFLUV_G00082180	DCDC2	upstream_gene_variant
CM020915.1_17357992	CM020915.1	17357992	7	0.0456481	1.34058	PFLUV_G00082520-PFLUV_G00082530	NA	intergenic_region
CM020915.1_17427295	CM020915.1	17427295	7	0.0368742	1.43328	PFLUV_G00082560	LARS2	intron_variant
CM020915.1_17482262	CM020915.1	17482262	7	0.0254966	1.59352	PFLUV_G00082640	NA	upstream_gene_variant
CM020915.1_17482262	CM020915.1	17482262	7	0.0254966	1.59352	PFLUV_G00082630	WDTC1	synonymous_variant
CM020915.1_17482262	CM020915.1	17482262	7	0.0254966	1.59352	PFLUV_G00082650	TMEM222	upstream_gene_variant
CM020915.1_17660565	CM020915.1	17660565	7	0.0201599	1.69551	PFLUV_G00082790-PFLUV_G00082800	NA	intergenic_region
CM020915.1_17660565	CM020915.1	17660565	7	0.0201599	1.69551	PFLUV_G00082790	PHACTR4	upstream_gene_variant
CM020915.1_17661222	CM020915.1	17661222	7	0.0179109	1.74688	PFLUV_G00082790	PHACTR4	upstream_gene_variant
CM020915.1_17661222	CM020915.1	17661222	7	0.0179109	1.74688	PFLUV_G00082790-PFLUV_G00082800	NA	intergenic_region
CM020915.1_17661370	CM020915.1	17661370	7	0.020222	1.69418	PFLUV_G00082790	PHACTR4	upstream_gene_variant
CM020915.1_17661370	CM020915.1	17661370	7	0.020222	1.69418	PFLUV_G00082790-PFLUV_G00082800	NA	intergenic_region
CM020915.1_17661953	CM020915.1	17661953	7	0.0322933	1.49089	PFLUV_G00082790-PFLUV_G00082800	NA	intergenic_region
CM020915.1_17661959	CM020915.1	17661959	7	0.02644	1.57774	PFLUV_G00082790-PFLUV_G00082800	NA	intergenic_region
CM020915.1_17663474	CM020915.1	17663474	7	0.026196	1.58177	PFLUV_G00082790-PFLUV_G00082800	NA	intergenic_region
CM020915.1_17663668	CM020915.1	17663668	7	0.0380372	1.41979	PFLUV_G00082790-PFLUV_G00082800	NA	intergenic_region
CM020915.1_17664216	CM020915.1	17664216	7	0.0226506	1.64492	PFLUV_G00082790-PFLUV_G00082800	NA	intergenic_region
CM020915.1_18299874	CM020915.1	18299874	7	0.0265231	1.57637	PFLUV_G00083030	CMKLR1	missense_variant
CM020915.1_19152119	CM020915.1	19152119	7	0.039887	1.39917	PFLUV_G00083470	FCGBP	downstream_gene_variant
CM020915.1_19152119	CM020915.1	19152119	7	0.039887	1.39917	PFLUV_G00083480	NA	intron_variant
CM020915.1_19152353	CM020915.1	19152353	7	0.0272649	1.5644	PFLUV_G00083480	NA	intron_variant
CM020915.1_19152353	CM020915.1	19152353	7	0.0272649	1.5644	PFLUV_G00083470	FCGBP	downstream_gene_variant
CM020915.1_19709448	CM020915.1	19709448	7	0.0392604	1.40605	PFLUV_G00083790	PLEKHA8	downstream_gene_variant
CM020915.1_19709448	CM020915.1	19709448	7	0.0392604	1.40605	PFLUV_G00083780	COLQ	3_prime_UTR_variant
CM020915.1_19870129	CM020915.1	19870129	7	0.0473604	1.32458	PFLUV_G00083900	HOXA10	downstream_gene_variant
CM020915.1_19870129	CM020915.1	19870129	7	0.0473604	1.32458	PFLUV_G00083910	HOXA9	intron_variant
CM020915.1_19885414	CM020915.1	19885414	7	0.00739492	2.13107	PFLUV_G00083920	SKAP2	synonymous_variant
CM020915.1_1990248	CM020915.1	1990248	7	0.0470824	1.32714	PFLUV_G00078580	RIMS2	intron_variant
CM020915.1_21255670	CM020915.1	21255670	7	0.0326035	1.48674	PFLUV_G00084690	VIRMA	intron_variant
CM020915.1_21255670	CM020915.1	21255670	7	0.0326035	1.48674	PFLUV_G00084700	ESRP1	upstream_gene_variant
CM020915.1_21256526	CM020915.1	21256526	7	0.0150162	1.82344	PFLUV_G00084700	ESRP1	upstream_gene_variant
CM020915.1_21256526	CM020915.1	21256526	7	0.0150162	1.82344	PFLUV_G00084690	VIRMA	upstream_gene_variant
CM020915.1_21256526	CM020915.1	21256526	7	0.0150162	1.82344	PFLUV_G00084690-PFLUV_G00084700	NA	intergenic_region
CM020915.1_21261301	CM020915.1	21261301	7	0.0455511	1.3415	PFLUV_G00084700	ESRP1	synonymous_variant
CM020915.1_21280219	CM020915.1	21280219	7	0.0361869	1.44145	PFLUV_G00084710	EPB41L4B	intron_variant
CM020915.1_21815247	CM020915.1	21815247	7	0.037487	1.42612	PFLUV_G00085130	SHE	downstream_gene_variant
CM020915.1_21815247	CM020915.1	21815247	7	0.037487	1.42612	PFLUV_G00085130-PFLUV_G00085140	NA	intergenic_region
CM020915.1_21815247	CM020915.1	21815247	7	0.037487	1.42612	PFLUV_G00085140	CHRNB2	upstream_gene_variant
CM020915.1_21815529	CM020915.1	21815529	7	0.0238466	1.62257	PFLUV_G00085140	CHRNB2	upstream_gene_variant
CM020915.1_21815529	CM020915.1	21815529	7	0.0238466	1.62257	PFLUV_G00085130-PFLUV_G00085140	NA	intergenic_region
CM020915.1_21815529	CM020915.1	21815529	7	0.0238466	1.62257	PFLUV_G00085130	SHE	downstream_gene_variant
CM020915.1_22368945	CM020915.1	22368945	7	0.0452047	1.34482	PFLUV_G00085480	POLR3C	downstream_gene_variant
CM020915.1_22368945	CM020915.1	22368945	7	0.0452047	1.34482	PFLUV_G00085490	ITGA10	intron_variant
CM020915.1_22372787	CM020915.1	22372787	7	0.0254912	1.59361	PFLUV_G00085490	ITGA10	intron_variant
CM020915.1_22412952	CM020915.1	22412952	7	0.0126816	1.89683	PFLUV_G00085500-PFLUV_G00085510	NA	intergenic_region
CM020915.1_22412952	CM020915.1	22412952	7	0.0126816	1.89683	PFLUV_G00085500	CRABP2	upstream_gene_variant
CM020915.1_22414974	CM020915.1	22414974	7	0.0207005	1.68402	PFLUV_G00085500	CRABP2	upstream_gene_variant
CM020915.1_22414974	CM020915.1	22414974	7	0.0207005	1.68402	PFLUV_G00085500-PFLUV_G00085510	NA	intergenic_region
CM020915.1_22418822	CM020915.1	22418822	7	0.0141162	1.85028	PFLUV_G00085510	NA	downstream_gene_variant
CM020915.1_22418822	CM020915.1	22418822	7	0.0141162	1.85028	PFLUV_G00085500-PFLUV_G00085510	NA	intergenic_region
CM020915.1_22419487	CM020915.1	22419487	7	0.00961583	2.01701	PFLUV_G00085510	NA	downstream_gene_variant
CM020915.1_22419487	CM020915.1	22419487	7	0.00961583	2.01701	PFLUV_G00085500-PFLUV_G00085510	NA	intergenic_region
CM020915.1_22419901	CM020915.1	22419901	7	0.0412661	1.38441	PFLUV_G00085500-PFLUV_G00085510	NA	intergenic_region
CM020915.1_22419901	CM020915.1	22419901	7	0.0412661	1.38441	PFLUV_G00085510	NA	downstream_gene_variant
CM020915.1_22419973	CM020915.1	22419973	7	0.0187678	1.72659	PFLUV_G00085510	NA	downstream_gene_variant
CM020915.1_22419973	CM020915.1	22419973	7	0.0187678	1.72659	PFLUV_G00085500-PFLUV_G00085510	NA	intergenic_region
CM020915.1_22422824	CM020915.1	22422824	7	0.0470688	1.32727	PFLUV_G00085510	NA	missense_variant
CM020915.1_22422824	CM020915.1	22422824	7	0.0470688	1.32727	PFLUV_G00085520	CA14	downstream_gene_variant
CM020915.1_22423938	CM020915.1	22423938	7	0.0150162	1.82344	PFLUV_G00085520	CA14	downstream_gene_variant
CM020915.1_22423938	CM020915.1	22423938	7	0.0150162	1.82344	PFLUV_G00085510-PFLUV_G00085520	NA	intergenic_region
CM020915.1_22423938	CM020915.1	22423938	7	0.0150162	1.82344	PFLUV_G00085510	NA	upstream_gene_variant
CM020915.1_22423959	CM020915.1	22423959	7	0.0151246	1.82032	PFLUV_G00085510	NA	upstream_gene_variant
CM020915.1_22423959	CM020915.1	22423959	7	0.0151246	1.82032	PFLUV_G00085520	CA14	downstream_gene_variant
CM020915.1_22423959	CM020915.1	22423959	7	0.0151246	1.82032	PFLUV_G00085510-PFLUV_G00085520	NA	intergenic_region
CM020915.1_23559993	CM020915.1	23559993	7	0.0201804	1.69507	PFLUV_G00086330	TRPV6	upstream_gene_variant
CM020915.1_23559993	CM020915.1	23559993	7	0.0201804	1.69507	PFLUV_G00086320	EPHB2	downstream_gene_variant
CM020915.1_23559993	CM020915.1	23559993	7	0.0201804	1.69507	PFLUV_G00086320-PFLUV_G00086330	NA	intergenic_region
CM020915.1_23560443	CM020915.1	23560443	7	0.0162643	1.78877	PFLUV_G00086320	EPHB2	downstream_gene_variant
CM020915.1_23560443	CM020915.1	23560443	7	0.0162643	1.78877	PFLUV_G00086320-PFLUV_G00086330	NA	intergenic_region
CM020915.1_23560443	CM020915.1	23560443	7	0.0162643	1.78877	PFLUV_G00086330	TRPV6	upstream_gene_variant
CM020915.1_23578610	CM020915.1	23578610	7	0.00378959	2.42141	PFLUV_G00086360	TCHH	downstream_gene_variant
CM020915.1_23578610	CM020915.1	23578610	7	0.00378959	2.42141	PFLUV_G00086350	GABARAPL1	intron_variant
CM020915.1_23580342	CM020915.1	23580342	7	0.00182142	2.73959	PFLUV_G00086360	TCHH	3_prime_UTR_variant
CM020915.1_23580342	CM020915.1	23580342	7	0.00182142	2.73959	PFLUV_G00086350	GABARAPL1	upstream_gene_variant
CM020915.1_23581477	CM020915.1	23581477	7	0.00164911	2.78275	PFLUV_G00086360	TCHH	intron_variant
CM020915.1_23581477	CM020915.1	23581477	7	0.00164911	2.78275	PFLUV_G00086350	GABARAPL1	upstream_gene_variant
CM020915.1_23581479	CM020915.1	23581479	7	0.00158522	2.79991	PFLUV_G00086350	GABARAPL1	upstream_gene_variant
CM020915.1_23581479	CM020915.1	23581479	7	0.00158522	2.79991	PFLUV_G00086360	TCHH	intron_variant
CM020915.1_23589751	CM020915.1	23589751	7	9.6008e-05	4.01769	PFLUV_G00086360	TCHH	synonymous_variant
CM020915.1_23589751	CM020915.1	23589751	7	9.6008e-05	4.01769	PFLUV_G00086370	M6PR	upstream_gene_variant
CM020915.1_23590388	CM020915.1	23590388	7	9.6008e-05	4.01769	PFLUV_G00086370	M6PR	upstream_gene_variant
CM020915.1_23590388	CM020915.1	23590388	7	9.6008e-05	4.01769	PFLUV_G00086360	TCHH	intron_variant
CM020915.1_23590474	CM020915.1	23590474	7	0.000137786	3.86079	PFLUV_G00086360	TCHH	intron_variant
CM020915.1_23590474	CM020915.1	23590474	7	0.000137786	3.86079	PFLUV_G00086370	M6PR	upstream_gene_variant
CM020915.1_23590805	CM020915.1	23590805	7	5.37837e-05	4.26935	PFLUV_G00086370	M6PR	upstream_gene_variant
CM020915.1_23590805	CM020915.1	23590805	7	5.37837e-05	4.26935	PFLUV_G00086360	TCHH	intron_variant
CM020915.1_23591696	CM020915.1	23591696	7	5.9985e-05	4.22196	PFLUV_G00086360	TCHH	upstream_gene_variant
CM020915.1_23591696	CM020915.1	23591696	7	5.9985e-05	4.22196	PFLUV_G00086360-PFLUV_G00086370	NA	intergenic_region
CM020915.1_23591696	CM020915.1	23591696	7	5.9985e-05	4.22196	PFLUV_G00086370	M6PR	upstream_gene_variant
CM020915.1_23598807	CM020915.1	23598807	7	4.62907e-05	4.33451	PFLUV_G00086370	M6PR	3_prime_UTR_variant
CM020915.1_23598807	CM020915.1	23598807	7	4.62907e-05	4.33451	PFLUV_G00086380	PHC1	upstream_gene_variant
CM020915.1_23601389	CM020915.1	23601389	7	0.00184007	2.73517	PFLUV_G00086380	PHC1	intron_variant
CM020915.1_23601389	CM020915.1	23601389	7	0.00184007	2.73517	PFLUV_G00086370	M6PR	downstream_gene_variant
CM020915.1_23602874	CM020915.1	23602874	7	6.83285e-05	4.1654	PFLUV_G00086380	PHC1	synonymous_variant
CM020915.1_23602874	CM020915.1	23602874	7	6.83285e-05	4.1654	PFLUV_G00086370	M6PR	downstream_gene_variant
CM020915.1_23604655	CM020915.1	23604655	7	5.37837e-05	4.26935	PFLUV_G00086370	M6PR	downstream_gene_variant
CM020915.1_23604655	CM020915.1	23604655	7	5.37837e-05	4.26935	PFLUV_G00086380	PHC1	intron_variant
CM020915.1_23606637	CM020915.1	23606637	7	0.000111277	3.95359	PFLUV_G00086380	PHC1	missense_variant
CM020915.1_23609033	CM020915.1	23609033	7	0.00956709	2.01922	PFLUV_G00086380	PHC1	3_prime_UTR_variant
CM020915.1_23657577	CM020915.1	23657577	7	0.011028	1.9575	PFLUV_G00086430	CLCN1	intron_variant
CM020915.1_23895304	CM020915.1	23895304	7	0.049644	1.30413	PFLUV_G00086630-PFLUV_G00086640	NA	intergenic_region
CM020915.1_23895304	CM020915.1	23895304	7	0.049644	1.30413	PFLUV_G00086630	C1RL	upstream_gene_variant
CM020915.1_23903268	CM020915.1	23903268	7	0.0426481	1.3701	PFLUV_G00086640	C1R	downstream_gene_variant
CM020915.1_23903268	CM020915.1	23903268	7	0.0426481	1.3701	PFLUV_G00086630-PFLUV_G00086640	NA	intergenic_region
CM020915.1_23909517	CM020915.1	23909517	7	0.047755	1.32098	PFLUV_G00086640	C1R	missense_variant
CM020915.1_24019176	CM020915.1	24019176	7	0.0433433	1.36308	PFLUV_G00086730	ENO2	upstream_gene_variant
CM020915.1_24019176	CM020915.1	24019176	7	0.0433433	1.36308	PFLUV_G00086720-PFLUV_G00086730	NA	intergenic_region
CM020915.1_24019176	CM020915.1	24019176	7	0.0433433	1.36308	PFLUV_G00086720	MLF2	downstream_gene_variant
CM020915.1_25065307	CM020915.1	25065307	7	0.0413593	1.38343	PFLUV_G00087320	CXCR3	downstream_gene_variant
CM020915.1_25065307	CM020915.1	25065307	7	0.0413593	1.38343	PFLUV_G00087330	CXCR3	3_prime_UTR_variant
CM020915.1_25065307	CM020915.1	25065307	7	0.0413593	1.38343	PFLUV_G00087340	TRIM35	upstream_gene_variant
CM020915.1_25067198	CM020915.1	25067198	7	0.0326575	1.48602	PFLUV_G00087340	TRIM35	upstream_gene_variant
CM020915.1_25067198	CM020915.1	25067198	7	0.0326575	1.48602	PFLUV_G00087330	CXCR3	intron_variant
CM020915.1_2512352	CM020915.1	2512352	7	0.0339922	1.46862	PFLUV_G00078650	PCSK4	intron_variant
CM020915.1_25145625	CM020915.1	25145625	7	0.0400203	1.39772	PFLUV_G00087360-PFLUV_G00087370	NA	intergenic_region
CM020915.1_2518314	CM020915.1	2518314	7	0.0405249	1.39228	PFLUV_G00078650	PCSK4	intron_variant
CM020915.1_25878502	CM020915.1	25878502	7	0.0128902	1.88974	PFLUV_G00087690-PFLUV_G00087700	NA	intergenic_region
CM020915.1_25878502	CM020915.1	25878502	7	0.0128902	1.88974	PFLUV_G00087690	CITED4	downstream_gene_variant
CM020915.1_25879610	CM020915.1	25879610	7	0.00198241	2.70281	PFLUV_G00087690	CITED4	downstream_gene_variant
CM020915.1_25879610	CM020915.1	25879610	7	0.00198241	2.70281	PFLUV_G00087700	SCMH1	downstream_gene_variant
CM020915.1_25879610	CM020915.1	25879610	7	0.00198241	2.70281	PFLUV_G00087690-PFLUV_G00087700	NA	intergenic_region
CM020915.1_25879646	CM020915.1	25879646	7	0.00789974	2.10239	PFLUV_G00087700	SCMH1	downstream_gene_variant
CM020915.1_25879646	CM020915.1	25879646	7	0.00789974	2.10239	PFLUV_G00087690-PFLUV_G00087700	NA	intergenic_region
CM020915.1_25879646	CM020915.1	25879646	7	0.00789974	2.10239	PFLUV_G00087690	CITED4	downstream_gene_variant
CM020915.1_26548688	CM020915.1	26548688	7	0.0371794	1.4297	PFLUV_G00087900-PFLUV_G00087910	NA	intergenic_region
CM020915.1_26815074	CM020915.1	26815074	7	0.0323115	1.49064	PFLUV_G00088000	MAP7D1	intron_variant
CM020915.1_27546105	CM020915.1	27546105	7	0.0392333	1.40635	PFLUV_G00088230	MAN1A1	intron_variant
CM020915.1_27668593	CM020915.1	27668593	7	0.0235951	1.62718	PFLUV_G00088230	MAN1A1	intron_variant
CM020915.1_27671273	CM020915.1	27671273	7	0.0206586	1.6849	PFLUV_G00088230	MAN1A1	intron_variant
CM020915.1_28202963	CM020915.1	28202963	7	0.0298862	1.52453	PFLUV_G00088360-PFLUV_G00088370	NA	intergenic_region
CM020915.1_28208051	CM020915.1	28208051	7	0.0194444	1.7112	PFLUV_G00088360-PFLUV_G00088370	NA	intergenic_region
CM020915.1_28212707	CM020915.1	28212707	7	0.0276945	1.55761	PFLUV_G00088360-PFLUV_G00088370	NA	intergenic_region
CM020915.1_28212862	CM020915.1	28212862	7	0.0497642	1.30308	PFLUV_G00088360-PFLUV_G00088370	NA	intergenic_region
CM020915.1_28674719	CM020915.1	28674719	7	0.0417789	1.37904	PFLUV_G00088640	B4GALT3	intron_variant
CM020915.1_28674919	CM020915.1	28674919	7	0.0373158	1.42811	PFLUV_G00088640	B4GALT3	intron_variant
CM020915.1_28675846	CM020915.1	28675846	7	0.0168326	1.77385	PFLUV_G00088640	B4GALT3	intron_variant
CM020915.1_29740734	CM020915.1	29740734	7	0.0368742	1.43328	PFLUV_G00089310	RBM8A	upstream_gene_variant
CM020915.1_29740734	CM020915.1	29740734	7	0.0368742	1.43328	PFLUV_G00089310-PFLUV_G00089320	NA	intergenic_region
CM020915.1_29740734	CM020915.1	29740734	7	0.0368742	1.43328	PFLUV_G00089320	NA	upstream_gene_variant
CM020915.1_30272769	CM020915.1	30272769	7	0.0473386	1.32478	PFLUV_G00089510	RFTN1	intron_variant
CM020915.1_30563882	CM020915.1	30563882	7	0.034512	1.46203	PFLUV_G00089530-PFLUV_G00089540	NA	intergenic_region
CM020915.1_31483777	CM020915.1	31483777	7	0.0397039	1.40117	PFLUV_G00089800	VWDE	intron_variant
CM020915.1_31588682	CM020915.1	31588682	7	0.0475243	1.32308	PFLUV_G00089840	ETV1	intron_variant
CM020915.1_31592709	CM020915.1	31592709	7	0.0271016	1.567	PFLUV_G00089840	ETV1	intron_variant
CM020915.1_32170116	CM020915.1	32170116	7	0.0365607	1.43699	PFLUV_G00090010	SMARCC1	intron_variant
CM020915.1_32189971	CM020915.1	32189971	7	0.0441791	1.35478	PFLUV_G00090010	SMARCC1	3_prime_UTR_variant
CM020915.1_32197762	CM020915.1	32197762	7	0.0292338	1.53411	PFLUV_G00090010	SMARCC1	downstream_gene_variant
CM020915.1_32197762	CM020915.1	32197762	7	0.0292338	1.53411	PFLUV_G00090010-PFLUV_G00090020	NA	intergenic_region
CM020915.1_32814180	CM020915.1	32814180	7	0.0468543	1.32925	PFLUV_G00090110-PFLUV_G00090120	NA	intergenic_region
CM020915.1_32814758	CM020915.1	32814758	7	0.0305181	1.51544	PFLUV_G00090110-PFLUV_G00090120	NA	intergenic_region
CM020915.1_32814779	CM020915.1	32814779	7	0.0206669	1.68472	PFLUV_G00090110-PFLUV_G00090120	NA	intergenic_region
CM020915.1_32815048	CM020915.1	32815048	7	0.0212493	1.67266	PFLUV_G00090110-PFLUV_G00090120	NA	intergenic_region
CM020915.1_32943040	CM020915.1	32943040	7	0.0186635	1.72901	PFLUV_G00090160	TMOD4	intron_variant
CM020915.1_32944221	CM020915.1	32944221	7	0.0330089	1.48137	PFLUV_G00090160	TMOD4	intron_variant
CM020915.1_32944551	CM020915.1	32944551	7	0.0177382	1.75109	PFLUV_G00090160	TMOD4	intron_variant
CM020915.1_32944600	CM020915.1	32944600	7	0.010824	1.96561	PFLUV_G00090160	TMOD4	intron_variant
CM020915.1_34212497	CM020915.1	34212497	7	0.0243734	1.61308	PFLUV_G00090480-PFLUV_G00090490	NA	intergenic_region
CM020915.1_34216439	CM020915.1	34216439	7	0.0362877	1.44024	PFLUV_G00090480-PFLUV_G00090490	NA	intergenic_region
CM020915.1_34222425	CM020915.1	34222425	7	0.0171799	1.76498	PFLUV_G00090480-PFLUV_G00090490	NA	intergenic_region
CM020915.1_35378103	CM020915.1	35378103	7	0.0151246	1.82032	PFLUV_G00090760-PFLUV_G00090770	NA	intergenic_region
CM020915.1_36723231	CM020915.1	36723231	7	0.0243601	1.61332	PFLUV_G00091030	ATP2C1	intron_variant
CM020915.1_37226480	CM020915.1	37226480	7	0.00628927	2.2014	PFLUV_G00091170	COL6A6	intron_variant
CM020915.1_37228731	CM020915.1	37228731	7	0.0461894	1.33546	PFLUV_G00091170	COL6A6	intron_variant
CM020915.1_39115316	CM020915.1	39115316	7	0.0374653	1.42637	PFLUV_G00091710	SIGLEC1	upstream_gene_variant
CM020915.1_39115316	CM020915.1	39115316	7	0.0374653	1.42637	PFLUV_G00091710-PFLUV_G00091720	NA	intergenic_region
CM020915.1_39356945	CM020915.1	39356945	7	0.0470325	1.3276	PFLUV_G00091740-PFLUV_G00091750	NA	intergenic_region
CM020915.1_42527363	CM020915.1	42527363	7	0.0498078	1.3027	PFLUV_G00092420-PFLUV_G00092430	NA	intergenic_region
CM020915.1_6316044	CM020915.1	6316044	7	0.049891	1.30198	PFLUV_G00079370	ADGRB1	intron_variant
CM020915.1_6851223	CM020915.1	6851223	7	0.0216068	1.66541	PFLUV_G00079400-PFLUV_G00079420	NA	intergenic_region
CM020915.1_8428839	CM020915.1	8428839	7	0.0413593	1.38343	PFLUV_G00079850-PFLUV_G00079860	NA	intergenic_region
CM020915.1_9717891	CM020915.1	9717891	7	0.037989	1.42034	PFLUV_G00080880	GRIK2	intron_variant
CM020915.1_9853865	CM020915.1	9853865	7	0.0246708	1.60782	PFLUV_G00080880	GRIK2	intron_variant
CM020915.1_9855547	CM020915.1	9855547	7	0.0396754	1.40148	PFLUV_G00080880	GRIK2	intron_variant
CM020915.1_9860454	CM020915.1	9860454	7	0.0406184	1.39128	PFLUV_G00080880	GRIK2	intron_variant
CM020916.1_10076052	CM020916.1	10076052	8	0.0496584	1.30401	PFLUV_G00095290	PIK3C2A	downstream_gene_variant
CM020916.1_10076052	CM020916.1	10076052	8	0.0496584	1.30401	PFLUV_G00095280	RPS13	intron_variant
CM020916.1_10188632	CM020916.1	10188632	8	0.0393804	1.40472	PFLUV_G00095370	EFCAB10	downstream_gene_variant
CM020916.1_10188632	CM020916.1	10188632	8	0.0393804	1.40472	PFLUV_G00095390	API5	upstream_gene_variant
CM020916.1_10188632	CM020916.1	10188632	8	0.0393804	1.40472	PFLUV_G00095380	SAMM50	intron_variant
CM020916.1_10224947	CM020916.1	10224947	8	0.0380746	1.41936	PFLUV_G00095390-PFLUV_G00095400	NA	intergenic_region
CM020916.1_10230736	CM020916.1	10230736	8	0.0348253	1.4581	PFLUV_G00095390-PFLUV_G00095400	NA	intergenic_region
CM020916.1_10263764	CM020916.1	10263764	8	0.0407739	1.38962	PFLUV_G00095400	HSD17B12	intron_variant
CM020916.1_10270549	CM020916.1	10270549	8	0.0294698	1.53062	PFLUV_G00095400	HSD17B12	intron_variant
CM020916.1_10271756	CM020916.1	10271756	8	0.029175	1.53499	PFLUV_G00095400	HSD17B12	missense_variant
CM020916.1_10272018	CM020916.1	10272018	8	0.0452239	1.34463	PFLUV_G00095400	HSD17B12	intron_variant
CM020916.1_10272381	CM020916.1	10272381	8	0.0489641	1.31012	PFLUV_G00095400	HSD17B12	intron_variant
CM020916.1_10274953	CM020916.1	10274953	8	0.0305181	1.51544	PFLUV_G00095410	ALKBH3	upstream_gene_variant
CM020916.1_10274953	CM020916.1	10274953	8	0.0305181	1.51544	PFLUV_G00095400	HSD17B12	synonymous_variant
CM020916.1_10275024	CM020916.1	10275024	8	0.0187678	1.72659	PFLUV_G00095400	HSD17B12	intron_variant
CM020916.1_10275024	CM020916.1	10275024	8	0.0187678	1.72659	PFLUV_G00095410	ALKBH3	upstream_gene_variant
CM020916.1_10275056	CM020916.1	10275056	8	0.026143	1.58264	PFLUV_G00095400	HSD17B12	intron_variant
CM020916.1_10275056	CM020916.1	10275056	8	0.026143	1.58264	PFLUV_G00095410	ALKBH3	upstream_gene_variant
CM020916.1_10276516	CM020916.1	10276516	8	0.0460969	1.33633	PFLUV_G00095400	HSD17B12	synonymous_variant
CM020916.1_10276516	CM020916.1	10276516	8	0.0460969	1.33633	PFLUV_G00095410	ALKBH3	upstream_gene_variant
CM020916.1_10276747	CM020916.1	10276747	8	0.0454885	1.3421	PFLUV_G00095400	HSD17B12	3_prime_UTR_variant
CM020916.1_10276747	CM020916.1	10276747	8	0.0454885	1.3421	PFLUV_G00095410	ALKBH3	upstream_gene_variant
CM020916.1_10278116	CM020916.1	10278116	8	0.0474495	1.32377	PFLUV_G00095400	HSD17B12	downstream_gene_variant
CM020916.1_10278116	CM020916.1	10278116	8	0.0474495	1.32377	PFLUV_G00095410	ALKBH3	upstream_gene_variant
CM020916.1_10278116	CM020916.1	10278116	8	0.0474495	1.32377	PFLUV_G00095400-PFLUV_G00095410	NA	intergenic_region
CM020916.1_10279498	CM020916.1	10279498	8	0.0454885	1.3421	PFLUV_G00095400	HSD17B12	downstream_gene_variant
CM020916.1_10279498	CM020916.1	10279498	8	0.0454885	1.3421	PFLUV_G00095410	ALKBH3	intron_variant
CM020916.1_10280590	CM020916.1	10280590	8	0.0413593	1.38343	PFLUV_G00095400	HSD17B12	downstream_gene_variant
CM020916.1_10280590	CM020916.1	10280590	8	0.0413593	1.38343	PFLUV_G00095410	ALKBH3	intron_variant
CM020916.1_10282552	CM020916.1	10282552	8	0.0425883	1.37071	PFLUV_G00095410	ALKBH3	intron_variant
CM020916.1_10282552	CM020916.1	10282552	8	0.0425883	1.37071	PFLUV_G00095400	HSD17B12	downstream_gene_variant
CM020916.1_12121623	CM020916.1	12121623	8	0.0441791	1.35478	PFLUV_G00095880	SYT12	intron_variant
CM020916.1_12132062	CM020916.1	12132062	8	0.046425	1.33325	PFLUV_G00095880	SYT12	intron_variant
CM020916.1_12136445	CM020916.1	12136445	8	0.0414959	1.38199	PFLUV_G00095880	SYT12	intron_variant
CM020916.1_12136445	CM020916.1	12136445	8	0.0414959	1.38199	PFLUV_G00095890	CAT	upstream_gene_variant
CM020916.1_12142242	CM020916.1	12142242	8	0.0145287	1.83777	PFLUV_G00095890	CAT	intron_variant
CM020916.1_12142242	CM020916.1	12142242	8	0.0145287	1.83777	PFLUV_G00095880	SYT12	downstream_gene_variant
CM020916.1_12142326	CM020916.1	12142326	8	0.0254966	1.59352	PFLUV_G00095890	CAT	intron_variant
CM020916.1_12142326	CM020916.1	12142326	8	0.0254966	1.59352	PFLUV_G00095880	SYT12	downstream_gene_variant
CM020916.1_12149467	CM020916.1	12149467	8	0.0253918	1.59531	PFLUV_G00095890	CAT	synonymous_variant
CM020916.1_12149586	CM020916.1	12149586	8	0.0124885	1.90349	PFLUV_G00095890	CAT	intron_variant
CM020916.1_12150715	CM020916.1	12150715	8	0.0248032	1.60549	PFLUV_G00095890	CAT	intron_variant
CM020916.1_12154791	CM020916.1	12154791	8	0.0141162	1.85028	PFLUV_G00095900	IFITM3	upstream_gene_variant
CM020916.1_12154791	CM020916.1	12154791	8	0.0141162	1.85028	PFLUV_G00095890	CAT	intron_variant
CM020916.1_12156255	CM020916.1	12156255	8	0.017881	1.74761	PFLUV_G00095900	IFITM3	upstream_gene_variant
CM020916.1_12156255	CM020916.1	12156255	8	0.017881	1.74761	PFLUV_G00095890	CAT	missense_variant
CM020916.1_12157189	CM020916.1	12157189	8	0.0179191	1.74668	PFLUV_G00095890	CAT	intron_variant
CM020916.1_12157189	CM020916.1	12157189	8	0.0179191	1.74668	PFLUV_G00095900	IFITM3	upstream_gene_variant
CM020916.1_12161681	CM020916.1	12161681	8	0.0458805	1.33837	PFLUV_G00095890	CAT	downstream_gene_variant
CM020916.1_12161681	CM020916.1	12161681	8	0.0458805	1.33837	PFLUV_G00095900	IFITM3	3_prime_UTR_variant
CM020916.1_12171324	CM020916.1	12171324	8	0.0126816	1.89683	PFLUV_G00095910	IFITM3	synonymous_variant
CM020916.1_12213299	CM020916.1	12213299	8	0.00130705	2.88371	PFLUV_G00095920-PFLUV_G00095930	NA	intergenic_region
CM020916.1_12213299	CM020916.1	12213299	8	0.00130705	2.88371	PFLUV_G00095930	MBL2	upstream_gene_variant
CM020916.1_12220125	CM020916.1	12220125	8	0.00886636	2.05225	PFLUV_G00095930	MBL2	downstream_gene_variant
CM020916.1_12220125	CM020916.1	12220125	8	0.00886636	2.05225	PFLUV_G00095930-PFLUV_G00095940	NA	intergenic_region
CM020916.1_12232520	CM020916.1	12232520	8	0.00595088	2.22542	PFLUV_G00095930-PFLUV_G00095940	NA	intergenic_region
CM020916.1_12232520	CM020916.1	12232520	8	0.00595088	2.22542	PFLUV_G00095940	MBL2	upstream_gene_variant
CM020916.1_12235524	CM020916.1	12235524	8	0.00244049	2.61252	PFLUV_G00095950	FBXO31	upstream_gene_variant
CM020916.1_12235524	CM020916.1	12235524	8	0.00244049	2.61252	PFLUV_G00095940	MBL2	3_prime_UTR_variant
CM020916.1_12235665	CM020916.1	12235665	8	0.00398805	2.39924	PFLUV_G00095940	MBL2	3_prime_UTR_variant
CM020916.1_12235665	CM020916.1	12235665	8	0.00398805	2.39924	PFLUV_G00095950	FBXO31	upstream_gene_variant
CM020916.1_12235920	CM020916.1	12235920	8	0.00675101	2.17063	PFLUV_G00095950	FBXO31	upstream_gene_variant
CM020916.1_12235920	CM020916.1	12235920	8	0.00675101	2.17063	PFLUV_G00095940	MBL2	downstream_gene_variant
CM020916.1_12235920	CM020916.1	12235920	8	0.00675101	2.17063	PFLUV_G00095940-PFLUV_G00095950	NA	intergenic_region
CM020916.1_12236835	CM020916.1	12236835	8	0.00336886	2.47252	PFLUV_G00095940-PFLUV_G00095950	NA	intergenic_region
CM020916.1_12236835	CM020916.1	12236835	8	0.00336886	2.47252	PFLUV_G00095950	FBXO31	upstream_gene_variant
CM020916.1_12236835	CM020916.1	12236835	8	0.00336886	2.47252	PFLUV_G00095940	MBL2	downstream_gene_variant
CM020916.1_12242878	CM020916.1	12242878	8	0.00110879	2.95515	PFLUV_G00095950	FBXO31	intron_variant
CM020916.1_12243689	CM020916.1	12243689	8	0.00529189	2.27639	PFLUV_G00095950	FBXO31	intron_variant
CM020916.1_12265371	CM020916.1	12265371	8	0.0125564	1.90113	PFLUV_G00095970	BANP	upstream_gene_variant
CM020916.1_12265371	CM020916.1	12265371	8	0.0125564	1.90113	PFLUV_G00095960-PFLUV_G00095970	NA	intergenic_region
CM020916.1_12313372	CM020916.1	12313372	8	0.00412352	2.38473	PFLUV_G00095970	BANP	intron_variant
CM020916.1_12315144	CM020916.1	12315144	8	0.0186078	1.73031	PFLUV_G00095970	BANP	3_prime_UTR_variant
CM020916.1_12326763	CM020916.1	12326763	8	0.0189086	1.72334	PFLUV_G00095970-PFLUV_G00095980	NA	intergenic_region
CM020916.1_12327109	CM020916.1	12327109	8	0.00798098	2.09794	PFLUV_G00095970-PFLUV_G00095980	NA	intergenic_region
CM020916.1_12427609	CM020916.1	12427609	8	0.0473604	1.32458	PFLUV_G00095970-PFLUV_G00095980	NA	intergenic_region
CM020916.1_12427827	CM020916.1	12427827	8	0.039618	1.40211	PFLUV_G00095970-PFLUV_G00095980	NA	intergenic_region
CM020916.1_12428090	CM020916.1	12428090	8	0.0328993	1.48281	PFLUV_G00095970-PFLUV_G00095980	NA	intergenic_region
CM020916.1_12428759	CM020916.1	12428759	8	0.0365607	1.43699	PFLUV_G00095970-PFLUV_G00095980	NA	intergenic_region
CM020916.1_12429995	CM020916.1	12429995	8	0.0252171	1.5983	PFLUV_G00095970-PFLUV_G00095980	NA	intergenic_region
CM020916.1_12430149	CM020916.1	12430149	8	0.0188515	1.72465	PFLUV_G00095970-PFLUV_G00095980	NA	intergenic_region
CM020916.1_14099768	CM020916.1	14099768	8	0.0251447	1.59955	PFLUV_G00096750	PDP2	downstream_gene_variant
CM020916.1_14099768	CM020916.1	14099768	8	0.0251447	1.59955	PFLUV_G00096760	NA	missense_variant
CM020916.1_14099774	CM020916.1	14099774	8	0.0179191	1.74668	PFLUV_G00096750	PDP2	downstream_gene_variant
CM020916.1_14099774	CM020916.1	14099774	8	0.0179191	1.74668	PFLUV_G00096760	NA	missense_variant
CM020916.1_14100033	CM020916.1	14100033	8	0.0473604	1.32458	PFLUV_G00096760	NA	missense_variant
CM020916.1_14100033	CM020916.1	14100033	8	0.0473604	1.32458	PFLUV_G00096750	PDP2	downstream_gene_variant
CM020916.1_14100332	CM020916.1	14100332	8	0.0463511	1.33394	PFLUV_G00096760	NA	missense_variant
CM020916.1_14100332	CM020916.1	14100332	8	0.0463511	1.33394	PFLUV_G00096750	PDP2	downstream_gene_variant
CM020916.1_14100333	CM020916.1	14100333	8	0.0484763	1.31447	PFLUV_G00096750	PDP2	downstream_gene_variant
CM020916.1_14100333	CM020916.1	14100333	8	0.0484763	1.31447	PFLUV_G00096760	NA	missense_variant
CM020916.1_14100403	CM020916.1	14100403	8	0.0270231	1.56826	PFLUV_G00096760	NA	synonymous_variant
CM020916.1_14100403	CM020916.1	14100403	8	0.0270231	1.56826	PFLUV_G00096750	PDP2	downstream_gene_variant
CM020916.1_14100445	CM020916.1	14100445	8	0.0274724	1.5611	PFLUV_G00096750	PDP2	downstream_gene_variant
CM020916.1_14100445	CM020916.1	14100445	8	0.0274724	1.5611	PFLUV_G00096760	NA	synonymous_variant
CM020916.1_14100759	CM020916.1	14100759	8	0.0483796	1.31534	PFLUV_G00096760	NA	missense_variant
CM020916.1_14100759	CM020916.1	14100759	8	0.0483796	1.31534	PFLUV_G00096750	PDP2	downstream_gene_variant
CM020916.1_14100759	CM020916.1	14100759	8	0.0483796	1.31534	PFLUV_G00096770	MS4A4A	upstream_gene_variant
CM020916.1_14102320	CM020916.1	14102320	8	0.047321	1.32495	PFLUV_G00096770	MS4A4A	upstream_gene_variant
CM020916.1_14102320	CM020916.1	14102320	8	0.047321	1.32495	PFLUV_G00096760	NA	intron_variant
CM020916.1_14102320	CM020916.1	14102320	8	0.047321	1.32495	PFLUV_G00096750	PDP2	downstream_gene_variant
CM020916.1_14102919	CM020916.1	14102919	8	0.0477057	1.32143	PFLUV_G00096770	MS4A4A	upstream_gene_variant
CM020916.1_14102919	CM020916.1	14102919	8	0.0477057	1.32143	PFLUV_G00096750	PDP2	downstream_gene_variant
CM020916.1_14102919	CM020916.1	14102919	8	0.0477057	1.32143	PFLUV_G00096760	NA	splice_region_variant&intron_variant
CM020916.1_14102929	CM020916.1	14102929	8	0.0437618	1.3589	PFLUV_G00096770	MS4A4A	upstream_gene_variant
CM020916.1_14102929	CM020916.1	14102929	8	0.0437618	1.3589	PFLUV_G00096760	NA	missense_variant
CM020916.1_14103387	CM020916.1	14103387	8	0.0169981	1.7696	PFLUV_G00096760	NA	3_prime_UTR_variant
CM020916.1_14103387	CM020916.1	14103387	8	0.0169981	1.7696	PFLUV_G00096770	MS4A4A	upstream_gene_variant
CM020916.1_14103803	CM020916.1	14103803	8	0.0414959	1.38199	PFLUV_G00096770	MS4A4A	upstream_gene_variant
CM020916.1_14103803	CM020916.1	14103803	8	0.0414959	1.38199	PFLUV_G00096760-PFLUV_G00096770	NA	intergenic_region
CM020916.1_14103803	CM020916.1	14103803	8	0.0414959	1.38199	PFLUV_G00096760	NA	downstream_gene_variant
CM020916.1_14104654	CM020916.1	14104654	8	0.0430481	1.36605	PFLUV_G00096760	NA	downstream_gene_variant
CM020916.1_14104654	CM020916.1	14104654	8	0.0430481	1.36605	PFLUV_G00096770	MS4A4A	upstream_gene_variant
CM020916.1_14104654	CM020916.1	14104654	8	0.0430481	1.36605	PFLUV_G00096760-PFLUV_G00096770	NA	intergenic_region
CM020916.1_14105465	CM020916.1	14105465	8	0.041218	1.38491	PFLUV_G00096760-PFLUV_G00096770	NA	intergenic_region
CM020916.1_14105465	CM020916.1	14105465	8	0.041218	1.38491	PFLUV_G00096760	NA	downstream_gene_variant
CM020916.1_14105465	CM020916.1	14105465	8	0.041218	1.38491	PFLUV_G00096770	MS4A4A	upstream_gene_variant
CM020916.1_14105465	CM020916.1	14105465	8	0.041218	1.38491	PFLUV_G00096780	FRMD4A	downstream_gene_variant
CM020916.1_14105598	CM020916.1	14105598	8	0.0393324	1.40525	PFLUV_G00096760	NA	downstream_gene_variant
CM020916.1_14105598	CM020916.1	14105598	8	0.0393324	1.40525	PFLUV_G00096770	MS4A4A	upstream_gene_variant
CM020916.1_14105598	CM020916.1	14105598	8	0.0393324	1.40525	PFLUV_G00096780	FRMD4A	downstream_gene_variant
CM020916.1_14105598	CM020916.1	14105598	8	0.0393324	1.40525	PFLUV_G00096760-PFLUV_G00096770	NA	intergenic_region
CM020916.1_14106652	CM020916.1	14106652	8	0.0395308	1.40306	PFLUV_G00096780	FRMD4A	downstream_gene_variant
CM020916.1_14106652	CM020916.1	14106652	8	0.0395308	1.40306	PFLUV_G00096770	MS4A4A	intron_variant
CM020916.1_14106652	CM020916.1	14106652	8	0.0395308	1.40306	PFLUV_G00096760	NA	downstream_gene_variant
CM020916.1_18146501	CM020916.1	18146501	8	0.0472726	1.32539	PFLUV_G00098330-PFLUV_G00098340	NA	intergenic_region
CM020916.1_19838588	CM020916.1	19838588	8	0.0440632	1.35592	PFLUV_G00099400-PFLUV_G00099410	NA	intergenic_region
CM020916.1_19851881	CM020916.1	19851881	8	0.0264114	1.57821	PFLUV_G00099410	ALX4	intron_variant
CM020916.1_19853791	CM020916.1	19853791	8	0.00798098	2.09794	PFLUV_G00099410	ALX4	intron_variant
CM020916.1_19855979	CM020916.1	19855979	8	0.0126816	1.89683	PFLUV_G00099410	ALX4	intron_variant
CM020916.1_21255144	CM020916.1	21255144	8	0.0477681	1.32086	PFLUV_G00099940-PFLUV_G00099950	NA	intergenic_region
CM020916.1_21255228	CM020916.1	21255228	8	0.0226306	1.6453	PFLUV_G00099940-PFLUV_G00099950	NA	intergenic_region
CM020916.1_21925721	CM020916.1	21925721	8	0.0291425	1.53547	PFLUV_G00100170	ADAMTS20	intron_variant
CM020916.1_23706295	CM020916.1	23706295	8	0.0103994	1.98299	PFLUV_G00100690	PTDSS2	intron_variant
CM020916.1_24043009	CM020916.1	24043009	8	0.0243601	1.61332	PFLUV_G00100900	FURIN	3_prime_UTR_variant
CM020916.1_24043009	CM020916.1	24043009	8	0.0243601	1.61332	PFLUV_G00100890	MAN2A2	downstream_gene_variant
CM020916.1_26442203	CM020916.1	26442203	8	0.049644	1.30413	PFLUV_G00101290-PFLUV_G00101300	NA	intergenic_region
CM020916.1_27102714	CM020916.1	27102714	8	0.025857	1.58742	PFLUV_G00101600-PFLUV_G00101610	NA	intergenic_region
CM020916.1_27102788	CM020916.1	27102788	8	0.0101734	1.99253	PFLUV_G00101600-PFLUV_G00101610	NA	intergenic_region
CM020916.1_27109995	CM020916.1	27109995	8	0.0307977	1.51148	PFLUV_G00101610	NA	upstream_gene_variant
CM020916.1_27109995	CM020916.1	27109995	8	0.0307977	1.51148	PFLUV_G00101600-PFLUV_G00101610	NA	intergenic_region
CM020916.1_27114698	CM020916.1	27114698	8	0.037989	1.42034	PFLUV_G00101610	NA	5_prime_UTR_variant
CM020916.1_27114759	CM020916.1	27114759	8	0.026002	1.58499	PFLUV_G00101610	NA	5_prime_UTR_variant
CM020916.1_27114849	CM020916.1	27114849	8	0.00994275	2.00249	PFLUV_G00101610	NA	5_prime_UTR_variant
CM020916.1_27120544	CM020916.1	27120544	8	0.0139101	1.85667	PFLUV_G00101610	NA	intron_variant
CM020916.1_27122710	CM020916.1	27122710	8	0.0448749	1.348	PFLUV_G00101610	NA	missense_variant
CM020916.1_27122756	CM020916.1	27122756	8	0.0417789	1.37904	PFLUV_G00101610	NA	missense_variant
CM020916.1_27123815	CM020916.1	27123815	8	0.0186635	1.72901	PFLUV_G00101610	NA	missense_variant
CM020916.1_27124332	CM020916.1	27124332	8	0.0373151	1.42812	PFLUV_G00101610	NA	synonymous_variant
CM020916.1_27125268	CM020916.1	27125268	8	0.0405249	1.39228	PFLUV_G00101610	NA	synonymous_variant
CM020916.1_27125292	CM020916.1	27125292	8	0.0365316	1.43733	PFLUV_G00101610	NA	synonymous_variant
CM020916.1_27126695	CM020916.1	27126695	8	0.032074	1.49385	PFLUV_G00101610	NA	intron_variant
CM020916.1_28234132	CM020916.1	28234132	8	0.0334962	1.47501	PFLUV_G00101920	TSPAN9	intron_variant
CM020916.1_28330912	CM020916.1	28330912	8	0.037284	1.42848	PFLUV_G00101920-PFLUV_G00101930	NA	intergenic_region
CM020916.1_28331381	CM020916.1	28331381	8	0.0413593	1.38343	PFLUV_G00101920-PFLUV_G00101930	NA	intergenic_region
CM020916.1_28912584	CM020916.1	28912584	8	0.01694	1.77109	PFLUV_G00102010-PFLUV_G00102020	NA	intergenic_region
CM020916.1_28914580	CM020916.1	28914580	8	0.0193131	1.71415	PFLUV_G00102010-PFLUV_G00102020	NA	intergenic_region
CM020916.1_33407258	CM020916.1	33407258	8	0.037284	1.42848	PFLUV_G00102800	RANBP10	intron_variant
CM020916.1_38272893	CM020916.1	38272893	8	0.0473386	1.32478	PFLUV_G00103720	GALNT8	5_prime_UTR_premature_start_codon_gain_variant
CM020916.1_38272893	CM020916.1	38272893	8	0.0473386	1.32478	PFLUV_G00103720	GALNT8	5_prime_UTR_variant
CM020916.1_38287331	CM020916.1	38287331	8	0.0141162	1.85028	PFLUV_G00103720	GALNT8	missense_variant
CM020916.1_38287345	CM020916.1	38287345	8	0.0129513	1.88769	PFLUV_G00103720	GALNT8	synonymous_variant
CM020916.1_38426819	CM020916.1	38426819	8	0.0413593	1.38343	PFLUV_G00103770	GALNT8	intron_variant
CM020916.1_38430455	CM020916.1	38430455	8	0.039157	1.40719	PFLUV_G00103770	GALNT8	synonymous_variant
CM020916.1_38437023	CM020916.1	38437023	8	0.00700811	2.1544	PFLUV_G00103770-PFLUV_G00103780	NA	intergenic_region
CM020916.1_38437023	CM020916.1	38437023	8	0.00700811	2.1544	PFLUV_G00103770	GALNT8	downstream_gene_variant
CM020916.1_38437023	CM020916.1	38437023	8	0.00700811	2.1544	PFLUV_G00103780	RIBC2	upstream_gene_variant
CM020916.1_38437023	CM020916.1	38437023	8	0.00700811	2.1544	PFLUV_G00103790	ADA2	downstream_gene_variant
CM020916.1_38437054	CM020916.1	38437054	8	0.00780529	2.10761	PFLUV_G00103770	GALNT8	downstream_gene_variant
CM020916.1_38437054	CM020916.1	38437054	8	0.00780529	2.10761	PFLUV_G00103780	RIBC2	5_prime_UTR_variant
CM020916.1_38437054	CM020916.1	38437054	8	0.00780529	2.10761	PFLUV_G00103790	ADA2	downstream_gene_variant
CM020916.1_38437145	CM020916.1	38437145	8	0.0338574	1.47035	PFLUV_G00103790	ADA2	downstream_gene_variant
CM020916.1_38437145	CM020916.1	38437145	8	0.0338574	1.47035	PFLUV_G00103780	RIBC2	5_prime_UTR_variant
CM020916.1_38437145	CM020916.1	38437145	8	0.0338574	1.47035	PFLUV_G00103770	GALNT8	downstream_gene_variant
CM020916.1_38437619	CM020916.1	38437619	8	0.0115544	1.93725	PFLUV_G00103780	RIBC2	intron_variant
CM020916.1_38437619	CM020916.1	38437619	8	0.0115544	1.93725	PFLUV_G00103770	GALNT8	downstream_gene_variant
CM020916.1_38437619	CM020916.1	38437619	8	0.0115544	1.93725	PFLUV_G00103790	ADA2	downstream_gene_variant
CM020916.1_38439242	CM020916.1	38439242	8	0.0228613	1.6409	PFLUV_G00103780	RIBC2	intron_variant
CM020916.1_38439242	CM020916.1	38439242	8	0.0228613	1.6409	PFLUV_G00103770	GALNT8	downstream_gene_variant
CM020916.1_38439242	CM020916.1	38439242	8	0.0228613	1.6409	PFLUV_G00103790	ADA2	downstream_gene_variant
CM020916.1_38440658	CM020916.1	38440658	8	0.0468725	1.32908	PFLUV_G00103780	RIBC2	intron_variant
CM020916.1_38440658	CM020916.1	38440658	8	0.0468725	1.32908	PFLUV_G00103770	GALNT8	downstream_gene_variant
CM020916.1_38440658	CM020916.1	38440658	8	0.0468725	1.32908	PFLUV_G00103790	ADA2	downstream_gene_variant
CM020916.1_38462040	CM020916.1	38462040	8	0.0319406	1.49566	PFLUV_G00103800	CECR2	intron_variant
CM020916.1_38474980	CM020916.1	38474980	8	0.031778	1.49787	PFLUV_G00103800	CECR2	intron_variant
CM020916.1_38486678	CM020916.1	38486678	8	0.0316984	1.49896	PFLUV_G00103800	CECR2	intron_variant
CM020916.1_38505321	CM020916.1	38505321	8	0.0243734	1.61308	PFLUV_G00103820	SLC25A22	upstream_gene_variant
CM020916.1_38505321	CM020916.1	38505321	8	0.0243734	1.61308	PFLUV_G00103800-PFLUV_G00103810	NA	intergenic_region
CM020916.1_38505321	CM020916.1	38505321	8	0.0243734	1.61308	PFLUV_G00103810	NA	upstream_gene_variant
CM020916.1_38505830	CM020916.1	38505830	8	0.0340813	1.46748	PFLUV_G00103800-PFLUV_G00103810	NA	intergenic_region
CM020916.1_38505830	CM020916.1	38505830	8	0.0340813	1.46748	PFLUV_G00103820	SLC25A22	upstream_gene_variant
CM020916.1_38505830	CM020916.1	38505830	8	0.0340813	1.46748	PFLUV_G00103810	NA	upstream_gene_variant
CM020916.1_38507275	CM020916.1	38507275	8	0.00956709	2.01922	PFLUV_G00103810	NA	synonymous_variant
CM020916.1_38507275	CM020916.1	38507275	8	0.00956709	2.01922	PFLUV_G00103820	SLC25A22	upstream_gene_variant
CM020916.1_38515127	CM020916.1	38515127	8	0.0410131	1.38708	PFLUV_G00103820	SLC25A22	intron_variant
CM020916.1_38515127	CM020916.1	38515127	8	0.0410131	1.38708	PFLUV_G00103830	ATP6V1E1	downstream_gene_variant
CM020916.1_38515729	CM020916.1	38515729	8	0.0373158	1.42811	PFLUV_G00103820	SLC25A22	3_prime_UTR_variant
CM020916.1_38515729	CM020916.1	38515729	8	0.0373158	1.42811	PFLUV_G00103830	ATP6V1E1	downstream_gene_variant
CM020916.1_38515953	CM020916.1	38515953	8	0.0350697	1.45507	PFLUV_G00103830	ATP6V1E1	downstream_gene_variant
CM020916.1_38515953	CM020916.1	38515953	8	0.0350697	1.45507	PFLUV_G00103820	SLC25A22	3_prime_UTR_variant
CM020916.1_38517448	CM020916.1	38517448	8	0.0277788	1.55629	PFLUV_G00103830	ATP6V1E1	splice_region_variant
CM020916.1_38517448	CM020916.1	38517448	8	0.0277788	1.55629	PFLUV_G00103820	SLC25A22	3_prime_UTR_variant
CM020916.1_38517448	CM020916.1	38517448	8	0.0277788	1.55629	PFLUV_G00103830	ATP6V1E1	3_prime_UTR_variant
CM020916.1_38517552	CM020916.1	38517552	8	0.0299084	1.52421	PFLUV_G00103820	SLC25A22	3_prime_UTR_variant
CM020916.1_38517552	CM020916.1	38517552	8	0.0299084	1.52421	PFLUV_G00103830	ATP6V1E1	3_prime_UTR_variant
CM020916.1_38539590	CM020916.1	38539590	8	0.0149267	1.82604	PFLUV_G00103840	BCL2L13	intron_variant
CM020916.1_38539779	CM020916.1	38539779	8	0.0177156	1.75164	PFLUV_G00103840	BCL2L13	intron_variant
CM020916.1_38540854	CM020916.1	38540854	8	0.0237289	1.62472	PFLUV_G00103840	BCL2L13	intron_variant
CM020916.1_38542975	CM020916.1	38542975	8	0.0103994	1.98299	PFLUV_G00103840	BCL2L13	intron_variant
CM020916.1_38543696	CM020916.1	38543696	8	0.0139513	1.85538	PFLUV_G00103840	BCL2L13	intron_variant
CM020916.1_38545772	CM020916.1	38545772	8	0.0471621	1.32641	PFLUV_G00103850	WEE2	downstream_gene_variant
CM020916.1_38545772	CM020916.1	38545772	8	0.0471621	1.32641	PFLUV_G00103840	BCL2L13	synonymous_variant
CM020916.1_39057741	CM020916.1	39057741	8	0.0477057	1.32143	PFLUV_G00103990	NTRK3	intron_variant
CM020916.1_39058445	CM020916.1	39058445	8	0.0307473	1.51219	PFLUV_G00103990	NTRK3	intron_variant
CM020916.1_39071387	CM020916.1	39071387	8	0.0323198	1.49053	PFLUV_G00103990	NTRK3	intron_variant
CM020916.1_39071398	CM020916.1	39071398	8	0.0329661	1.48193	PFLUV_G00103990	NTRK3	intron_variant
CM020916.1_39073422	CM020916.1	39073422	8	0.0494185	1.30611	PFLUV_G00103990	NTRK3	intron_variant
CM020916.1_39074946	CM020916.1	39074946	8	0.0400222	1.3977	PFLUV_G00103990	NTRK3	intron_variant
CM020916.1_39076043	CM020916.1	39076043	8	0.0254966	1.59352	PFLUV_G00103990	NTRK3	intron_variant
CM020916.1_39078701	CM020916.1	39078701	8	0.0484831	1.31441	PFLUV_G00103990	NTRK3	intron_variant
CM020916.1_39081407	CM020916.1	39081407	8	0.0359512	1.44429	PFLUV_G00103990	NTRK3	intron_variant
CM020916.1_39083178	CM020916.1	39083178	8	0.0381622	1.41837	PFLUV_G00103990	NTRK3	intron_variant
CM020916.1_39083255	CM020916.1	39083255	8	0.0423359	1.37329	PFLUV_G00103990	NTRK3	intron_variant
CM020916.1_39083773	CM020916.1	39083773	8	0.0150162	1.82344	PFLUV_G00103990	NTRK3	intron_variant
CM020916.1_39103773	CM020916.1	39103773	8	0.0426715	1.36986	PFLUV_G00103990	NTRK3	intron_variant
CM020916.1_39103804	CM020916.1	39103804	8	0.0359449	1.44436	PFLUV_G00103990	NTRK3	intron_variant
CM020916.1_39106118	CM020916.1	39106118	8	0.0316878	1.49911	PFLUV_G00103990	NTRK3	intron_variant
CM020916.1_39106167	CM020916.1	39106167	8	0.0254912	1.59361	PFLUV_G00103990	NTRK3	intron_variant
CM020916.1_39107440	CM020916.1	39107440	8	0.0498199	1.3026	PFLUV_G00103990	NTRK3	intron_variant
CM020916.1_39918969	CM020916.1	39918969	8	0.0440711	1.35585	PFLUV_G00104190	PPP6R3	intron_variant
CM020916.1_40118415	CM020916.1	40118415	8	0.0294067	1.53155	PFLUV_G00104230	RIPOR1	intron_variant
CM020916.1_40159558	CM020916.1	40159558	8	0.0494185	1.30611	PFLUV_G00104230-PFLUV_G00104250	NA	intergenic_region
CM020916.1_41968438	CM020916.1	41968438	8	0.0470824	1.32714	PFLUV_G00104910	ZFPM1	intron_variant
CM020916.1_41995486	CM020916.1	41995486	8	0.0473604	1.32458	PFLUV_G00104910	ZFPM1	intron_variant
CM020916.1_42020072	CM020916.1	42020072	8	0.0248032	1.60549	PFLUV_G00104910-PFLUV_G00104920	NA	intergenic_region
CM020916.1_42021611	CM020916.1	42021611	8	0.0276945	1.55761	PFLUV_G00104910-PFLUV_G00104920	NA	intergenic_region
CM020916.1_42054858	CM020916.1	42054858	8	0.0300028	1.52284	PFLUV_G00104910-PFLUV_G00104920	NA	intergenic_region
CM020916.1_42069010	CM020916.1	42069010	8	0.037735	1.42326	PFLUV_G00104920-PFLUV_G00104930	NA	intergenic_region
CM020916.1_42069010	CM020916.1	42069010	8	0.037735	1.42326	PFLUV_G00104920	TRHR	upstream_gene_variant
CM020916.1_42088764	CM020916.1	42088764	8	0.037735	1.42326	PFLUV_G00104920-PFLUV_G00104930	NA	intergenic_region
CM020916.1_42107462	CM020916.1	42107462	8	0.0294757	1.53054	PFLUV_G00104930-CHR_END	NA	intergenic_region
CM020916.1_42107462	CM020916.1	42107462	8	0.0294757	1.53054	PFLUV_G00104930	TRHR	upstream_gene_variant
CM020916.1_42127936	CM020916.1	42127936	8	0.0438017	1.35851	PFLUV_G00104930-CHR_END	NA	intergenic_region
CM020916.1_4304549	CM020916.1	4304549	8	0.04626	1.33479	PFLUV_G00093900	DLD	intron_variant
CM020916.1_4315509	CM020916.1	4315509	8	0.0421581	1.37512	PFLUV_G00093900	DLD	3_prime_UTR_variant
CM020916.1_4577721	CM020916.1	4577721	8	0.0298332	1.5253	PFLUV_G00094010	LSP1	intron_variant
CM020916.1_5875942	CM020916.1	5875942	8	0.00916549	2.03784	PFLUV_G00094230	NA	intron_variant
CM020916.1_5876288	CM020916.1	5876288	8	0.0311519	1.50652	PFLUV_G00094230	NA	intron_variant
CM020916.1_5876409	CM020916.1	5876409	8	0.029957	1.5235	PFLUV_G00094230	NA	intron_variant
CM020916.1_5876444	CM020916.1	5876444	8	0.0255617	1.59241	PFLUV_G00094230	NA	intron_variant
CM020916.1_5876678	CM020916.1	5876678	8	0.021874	1.66007	PFLUV_G00094230	NA	intron_variant
CM020916.1_5876731	CM020916.1	5876731	8	0.0252171	1.5983	PFLUV_G00094230	NA	intron_variant
CM020916.1_5876894	CM020916.1	5876894	8	0.0187678	1.72659	PFLUV_G00094230	NA	intron_variant
CM020916.1_5876899	CM020916.1	5876899	8	0.0188515	1.72465	PFLUV_G00094230	NA	intron_variant
CM020916.1_5877332	CM020916.1	5877332	8	0.0297632	1.52632	PFLUV_G00094230	NA	intron_variant
CM020916.1_5877415	CM020916.1	5877415	8	0.0177263	1.75138	PFLUV_G00094230	NA	missense_variant
CM020916.1_5884374	CM020916.1	5884374	8	0.000598909	3.22264	PFLUV_G00094230	NA	intron_variant
CM020916.1_5886356	CM020916.1	5886356	8	0.0276821	1.5578	PFLUV_G00094250	AASS	downstream_gene_variant
CM020916.1_5886356	CM020916.1	5886356	8	0.0276821	1.5578	PFLUV_G00094230	NA	3_prime_UTR_variant
CM020916.1_5887625	CM020916.1	5887625	8	0.03286	1.48333	PFLUV_G00094250	AASS	downstream_gene_variant
CM020916.1_5887625	CM020916.1	5887625	8	0.03286	1.48333	PFLUV_G00094230-PFLUV_G00094250	NA	intergenic_region
CM020916.1_5887625	CM020916.1	5887625	8	0.03286	1.48333	PFLUV_G00094230	NA	downstream_gene_variant
CM020916.1_5887643	CM020916.1	5887643	8	0.032074	1.49385	PFLUV_G00094230	NA	downstream_gene_variant
CM020916.1_5887643	CM020916.1	5887643	8	0.032074	1.49385	PFLUV_G00094250	AASS	downstream_gene_variant
CM020916.1_5887643	CM020916.1	5887643	8	0.032074	1.49385	PFLUV_G00094230-PFLUV_G00094250	NA	intergenic_region
CM020916.1_5888919	CM020916.1	5888919	8	0.00564552	2.2483	PFLUV_G00094230	NA	downstream_gene_variant
CM020916.1_5888919	CM020916.1	5888919	8	0.00564552	2.2483	PFLUV_G00094250	AASS	downstream_gene_variant
CM020916.1_5888919	CM020916.1	5888919	8	0.00564552	2.2483	PFLUV_G00094230-PFLUV_G00094250	NA	intergenic_region
CM020916.1_5994351	CM020916.1	5994351	8	0.0468725	1.32908	PFLUV_G00094280	CADPS2	intron_variant
CM020916.1_6372656	CM020916.1	6372656	8	0.0413197	1.38384	PFLUV_G00094330-PFLUV_G00094340	NA	intergenic_region
CM020916.1_6372656	CM020916.1	6372656	8	0.0413197	1.38384	PFLUV_G00094330	NA	upstream_gene_variant
CM020916.1_7212450	CM020916.1	7212450	8	0.0405005	1.39254	PFLUV_G00094510-PFLUV_G00094520	NA	intergenic_region
CM020916.1_7307663	CM020916.1	7307663	8	0.0339922	1.46862	PFLUV_G00094530	ATP2B1	intron_variant
CM020916.1_7403791	CM020916.1	7403791	8	0.0143222	1.84399	PFLUV_G00094630	CTTNBP2	intron_variant
CM020916.1_7457986	CM020916.1	7457986	8	0.0412205	1.38489	PFLUV_G00094640	NA	downstream_gene_variant
CM020916.1_7457986	CM020916.1	7457986	8	0.0412205	1.38489	PFLUV_G00094630	CTTNBP2	intron_variant
CM020916.1_8735499	CM020916.1	8735499	8	0.0413593	1.38343	PFLUV_G00094890	MGAT4C	intron_variant
CM020916.1_9067446	CM020916.1	9067446	8	0.00916549	2.03784	PFLUV_G00094970	NA	upstream_gene_variant
CM020916.1_9067446	CM020916.1	9067446	8	0.00916549	2.03784	PFLUV_G00094950	LRRK2	intron_variant
CM020917.1_1001126	CM020917.1	1001126	9	0.0461894	1.33546	PFLUV_G00105110	NA	intron_variant
CM020917.1_1001136	CM020917.1	1001136	9	0.0433219	1.36329	PFLUV_G00105110	NA	intron_variant
CM020917.1_1009540	CM020917.1	1009540	9	0.0265231	1.57637	PFLUV_G00105110	NA	intron_variant
CM020917.1_1009540	CM020917.1	1009540	9	0.0265231	1.57637	PFLUV_G00105120	NA	upstream_gene_variant
CM020917.1_1018915	CM020917.1	1018915	9	0.0241523	1.61704	PFLUV_G00105110	NA	intron_variant
CM020917.1_1018915	CM020917.1	1018915	9	0.0241523	1.61704	PFLUV_G00105120	NA	downstream_gene_variant
CM020917.1_1019830	CM020917.1	1019830	9	0.00182142	2.73959	PFLUV_G00105110	NA	intron_variant
CM020917.1_1019881	CM020917.1	1019881	9	0.00388883	2.41018	PFLUV_G00105110	NA	intron_variant
CM020917.1_1020010	CM020917.1	1020010	9	0.000830128	3.08085	PFLUV_G00105110	NA	intron_variant
CM020917.1_1020185	CM020917.1	1020185	9	0.0123735	1.90751	PFLUV_G00105110	NA	synonymous_variant
CM020917.1_1020303	CM020917.1	1020303	9	0.000598909	3.22264	PFLUV_G00105110	NA	intron_variant
CM020917.1_1021787	CM020917.1	1021787	9	0.0129513	1.88769	PFLUV_G00105110	NA	synonymous_variant
CM020917.1_1021796	CM020917.1	1021796	9	0.0133965	1.87301	PFLUV_G00105110	NA	synonymous_variant
CM020917.1_1021847	CM020917.1	1021847	9	0.0090256	2.04452	PFLUV_G00105110	NA	synonymous_variant
CM020917.1_1021862	CM020917.1	1021862	9	0.0104561	1.98063	PFLUV_G00105110	NA	synonymous_variant
CM020917.1_1022117	CM020917.1	1022117	9	0.000436426	3.36009	PFLUV_G00105110	NA	synonymous_variant
CM020917.1_1022312	CM020917.1	1022312	9	0.00226455	2.64502	PFLUV_G00105110	NA	intron_variant
CM020917.1_1022319	CM020917.1	1022319	9	0.00272294	2.56496	PFLUV_G00105110	NA	intron_variant
CM020917.1_1022324	CM020917.1	1022324	9	0.00529189	2.27639	PFLUV_G00105110	NA	intron_variant
CM020917.1_1022326	CM020917.1	1022326	9	0.00700811	2.1544	PFLUV_G00105110	NA	intron_variant
CM020917.1_1022443	CM020917.1	1022443	9	0.0127403	1.89482	PFLUV_G00105110	NA	synonymous_variant
CM020917.1_1022462	CM020917.1	1022462	9	0.0112876	1.9474	PFLUV_G00105110	NA	missense_variant
CM020917.1_1022620	CM020917.1	1022620	9	0.00101077	2.99535	PFLUV_G00105110	NA	synonymous_variant
CM020917.1_1022638	CM020917.1	1022638	9	0.00109206	2.96175	PFLUV_G00105110	NA	synonymous_variant
CM020917.1_1022812	CM020917.1	1022812	9	0.0246708	1.60782	PFLUV_G00105110	NA	synonymous_variant
CM020917.1_1022836	CM020917.1	1022836	9	0.0221576	1.65448	PFLUV_G00105110	NA	synonymous_variant
CM020917.1_1022849	CM020917.1	1022849	9	0.0233379	1.63194	PFLUV_G00105110	NA	missense_variant
CM020917.1_1022884	CM020917.1	1022884	9	0.00130705	2.88371	PFLUV_G00105110	NA	intron_variant
CM020917.1_1024277	CM020917.1	1024277	9	0.010824	1.96561	PFLUV_G00105130	NA	downstream_gene_variant
CM020917.1_1024277	CM020917.1	1024277	9	0.010824	1.96561	PFLUV_G00105110	NA	missense_variant
CM020917.1_1024299	CM020917.1	1024299	9	0.000598909	3.22264	PFLUV_G00105130	NA	downstream_gene_variant
CM020917.1_1024299	CM020917.1	1024299	9	0.000598909	3.22264	PFLUV_G00105110	NA	synonymous_variant
CM020917.1_1024332	CM020917.1	1024332	9	0.000598909	3.22264	PFLUV_G00105130	NA	downstream_gene_variant
CM020917.1_1024332	CM020917.1	1024332	9	0.000598909	3.22264	PFLUV_G00105110	NA	synonymous_variant
CM020917.1_1024407	CM020917.1	1024407	9	0.000711022	3.14812	PFLUV_G00105130	NA	downstream_gene_variant
CM020917.1_1024407	CM020917.1	1024407	9	0.000711022	3.14812	PFLUV_G00105110	NA	synonymous_variant
CM020917.1_1024499	CM020917.1	1024499	9	0.000871371	3.0598	PFLUV_G00105130	NA	downstream_gene_variant
CM020917.1_1024499	CM020917.1	1024499	9	0.000871371	3.0598	PFLUV_G00105110	NA	missense_variant
CM020917.1_1024501	CM020917.1	1024501	9	0.0199835	1.69933	PFLUV_G00105110	NA	missense_variant
CM020917.1_1024501	CM020917.1	1024501	9	0.0199835	1.69933	PFLUV_G00105130	NA	downstream_gene_variant
CM020917.1_1024554	CM020917.1	1024554	9	0.00107898	2.96699	PFLUV_G00105110	NA	synonymous_variant
CM020917.1_1024554	CM020917.1	1024554	9	0.00107898	2.96699	PFLUV_G00105130	NA	downstream_gene_variant
CM020917.1_1024560	CM020917.1	1024560	9	0.0182137	1.7396	PFLUV_G00105130	NA	downstream_gene_variant
CM020917.1_1024560	CM020917.1	1024560	9	0.0182137	1.7396	PFLUV_G00105110	NA	synonymous_variant
CM020917.1_1024602	CM020917.1	1024602	9	0.011028	1.9575	PFLUV_G00105110	NA	synonymous_variant
CM020917.1_1024602	CM020917.1	1024602	9	0.011028	1.9575	PFLUV_G00105130	NA	downstream_gene_variant
CM020917.1_1024603	CM020917.1	1024603	9	0.000785731	3.10473	PFLUV_G00105130	NA	downstream_gene_variant
CM020917.1_1024603	CM020917.1	1024603	9	0.000785731	3.10473	PFLUV_G00105110	NA	missense_variant
CM020917.1_1024618	CM020917.1	1024618	9	0.000888922	3.05114	PFLUV_G00105110	NA	missense_variant
CM020917.1_1024618	CM020917.1	1024618	9	0.000888922	3.05114	PFLUV_G00105130	NA	downstream_gene_variant
CM020917.1_1024712	CM020917.1	1024712	9	0.0190632	1.7198	PFLUV_G00105110	NA	missense_variant
CM020917.1_1024712	CM020917.1	1024712	9	0.0190632	1.7198	PFLUV_G00105130	NA	downstream_gene_variant
CM020917.1_1025638	CM020917.1	1025638	9	0.0146264	1.83486	PFLUV_G00105110	NA	3_prime_UTR_variant
CM020917.1_1025638	CM020917.1	1025638	9	0.0146264	1.83486	PFLUV_G00105130	NA	downstream_gene_variant
CM020917.1_1025682	CM020917.1	1025682	9	0.0101294	1.99441	PFLUV_G00105130	NA	downstream_gene_variant
CM020917.1_1025682	CM020917.1	1025682	9	0.0101294	1.99441	PFLUV_G00105110	NA	3_prime_UTR_variant
CM020917.1_1025717	CM020917.1	1025717	9	0.00973861	2.0115	PFLUV_G00105110	NA	3_prime_UTR_variant
CM020917.1_1025717	CM020917.1	1025717	9	0.00973861	2.0115	PFLUV_G00105130	NA	downstream_gene_variant
CM020917.1_1026218	CM020917.1	1026218	9	0.00101823	2.99215	PFLUV_G00105130	NA	downstream_gene_variant
CM020917.1_1026218	CM020917.1	1026218	9	0.00101823	2.99215	PFLUV_G00105110	NA	3_prime_UTR_variant
CM020917.1_1026436	CM020917.1	1026436	9	0.00123281	2.9091	PFLUV_G00105130	NA	downstream_gene_variant
CM020917.1_1026436	CM020917.1	1026436	9	0.00123281	2.9091	PFLUV_G00105110	NA	3_prime_UTR_variant
CM020917.1_1026688	CM020917.1	1026688	9	0.00257195	2.58974	PFLUV_G00105130	NA	downstream_gene_variant
CM020917.1_1026688	CM020917.1	1026688	9	0.00257195	2.58974	PFLUV_G00105110	NA	3_prime_UTR_variant
CM020917.1_1031446	CM020917.1	1031446	9	0.0131869	1.87986	PFLUV_G00105130	NA	intron_variant
CM020917.1_1031446	CM020917.1	1031446	9	0.0131869	1.87986	PFLUV_G00105110	NA	downstream_gene_variant
CM020917.1_1031456	CM020917.1	1031456	9	0.0114071	1.94282	PFLUV_G00105110	NA	downstream_gene_variant
CM020917.1_1031456	CM020917.1	1031456	9	0.0114071	1.94282	PFLUV_G00105130	NA	intron_variant
CM020917.1_1031458	CM020917.1	1031458	9	0.0097873	2.00934	PFLUV_G00105130	NA	intron_variant
CM020917.1_1031458	CM020917.1	1031458	9	0.0097873	2.00934	PFLUV_G00105110	NA	downstream_gene_variant
CM020917.1_1035711	CM020917.1	1035711	9	0.00117752	2.92903	PFLUV_G00105130	NA	intron_variant
CM020917.1_1036231	CM020917.1	1036231	9	0.00538799	2.26857	PFLUV_G00105130	NA	intron_variant
CM020917.1_1039352	CM020917.1	1039352	9	0.00110879	2.95515	PFLUV_G00105130	NA	intron_variant
CM020917.1_1039564	CM020917.1	1039564	9	0.00184007	2.73517	PFLUV_G00105130	NA	intron_variant
CM020917.1_1040814	CM020917.1	1040814	9	0.00182947	2.73767	PFLUV_G00105130	NA	intron_variant
CM020917.1_1040885	CM020917.1	1040885	9	0.00109206	2.96175	PFLUV_G00105130	NA	intron_variant
CM020917.1_1040925	CM020917.1	1040925	9	0.00177807	2.75005	PFLUV_G00105130	NA	intron_variant
CM020917.1_1041059	CM020917.1	1041059	9	0.000614311	3.21161	PFLUV_G00105130	NA	intron_variant
CM020917.1_1041073	CM020917.1	1041073	9	0.000871371	3.0598	PFLUV_G00105130	NA	intron_variant
CM020917.1_1041152	CM020917.1	1041152	9	0.00117752	2.92903	PFLUV_G00105130	NA	intron_variant
CM020917.1_1041300	CM020917.1	1041300	9	0.00194089	2.712	PFLUV_G00105130	NA	intron_variant
CM020917.1_1041734	CM020917.1	1041734	9	0.00226848	2.64427	PFLUV_G00105130	NA	intron_variant
CM020917.1_1041773	CM020917.1	1041773	9	0.00214999	2.66756	PFLUV_G00105130	NA	intron_variant
CM020917.1_1041855	CM020917.1	1041855	9	0.000785731	3.10473	PFLUV_G00105130	NA	intron_variant
CM020917.1_1041914	CM020917.1	1041914	9	0.00122042	2.91349	PFLUV_G00105130	NA	intron_variant
CM020917.1_1042010	CM020917.1	1042010	9	0.00112714	2.94802	PFLUV_G00105130	NA	intron_variant
CM020917.1_1042423	CM020917.1	1042423	9	0.0100018	1.99992	PFLUV_G00105130	NA	intron_variant
CM020917.1_1063043	CM020917.1	1063043	9	0.00590491	2.22879	PFLUV_G00105130-PFLUV_G00105140	NA	intergenic_region
CM020917.1_1065138	CM020917.1	1065138	9	0.00350584	2.45521	PFLUV_G00105130-PFLUV_G00105140	NA	intergenic_region
CM020917.1_1069303	CM020917.1	1069303	9	0.00529189	2.27639	PFLUV_G00105130-PFLUV_G00105140	NA	intergenic_region
CM020917.1_1069303	CM020917.1	1069303	9	0.00529189	2.27639	PFLUV_G00105140	MISP	downstream_gene_variant
CM020917.1_1077030	CM020917.1	1077030	9	0.00801643	2.09602	PFLUV_G00105140	MISP	intron_variant
CM020917.1_1077159	CM020917.1	1077159	9	0.000871371	3.0598	PFLUV_G00105140	MISP	synonymous_variant
CM020917.1_1081301	CM020917.1	1081301	9	0.0128902	1.88974	PFLUV_G00105140	MISP	synonymous_variant
CM020917.1_1082078	CM020917.1	1082078	9	0.00109206	2.96175	PFLUV_G00105140	MISP	missense_variant
CM020917.1_1084723	CM020917.1	1084723	9	0.0297632	1.52632	PFLUV_G00105140	MISP	splice_region_variant&synonymous_variant
CM020917.1_1084783	CM020917.1	1084783	9	0.0396754	1.40148	PFLUV_G00105140	MISP	synonymous_variant
CM020917.1_1089100	CM020917.1	1089100	9	0.0309425	1.50944	PFLUV_G00105140	MISP	intron_variant
CM020917.1_10940599	CM020917.1	10940599	9	0.0352418	1.45294	PFLUV_G00107350	NA	downstream_gene_variant
CM020917.1_10940599	CM020917.1	10940599	9	0.0352418	1.45294	PFLUV_G00107360	NCBP2	synonymous_variant
CM020917.1_1101559	CM020917.1	1101559	9	0.00916549	2.03784	PFLUV_G00105140	MISP	intron_variant
CM020917.1_1102112	CM020917.1	1102112	9	0.013588	1.86684	PFLUV_G00105140	MISP	intron_variant
CM020917.1_1103103	CM020917.1	1103103	9	0.0030221	2.51969	PFLUV_G00105140	MISP	intron_variant
CM020917.1_1103957	CM020917.1	1103957	9	0.0257402	1.58939	PFLUV_G00105140	MISP	intron_variant
CM020917.1_1109204	CM020917.1	1109204	9	0.0274724	1.5611	PFLUV_G00105140	MISP	upstream_gene_variant
CM020917.1_1109204	CM020917.1	1109204	9	0.0274724	1.5611	PFLUV_G00105140-PFLUV_G00105150	NA	intergenic_region
CM020917.1_1109219	CM020917.1	1109219	9	0.0186012	1.73046	PFLUV_G00105140	MISP	upstream_gene_variant
CM020917.1_1109219	CM020917.1	1109219	9	0.0186012	1.73046	PFLUV_G00105140-PFLUV_G00105150	NA	intergenic_region
CM020917.1_11651767	CM020917.1	11651767	9	0.0239147	1.62134	PFLUV_G00107580	C1orf52	3_prime_UTR_variant
CM020917.1_11659021	CM020917.1	11659021	9	0.00961583	2.01701	PFLUV_G00107580	C1orf52	5_prime_UTR_variant
CM020917.1_11661416	CM020917.1	11661416	9	0.0279804	1.55315	PFLUV_G00107580-PFLUV_G00107590	NA	intergenic_region
CM020917.1_11661416	CM020917.1	11661416	9	0.0279804	1.55315	PFLUV_G00107580	C1orf52	upstream_gene_variant
CM020917.1_11661851	CM020917.1	11661851	9	0.0338879	1.46996	PFLUV_G00107580-PFLUV_G00107590	NA	intergenic_region
CM020917.1_11661851	CM020917.1	11661851	9	0.0338879	1.46996	PFLUV_G00107580	C1orf52	upstream_gene_variant
CM020917.1_11664564	CM020917.1	11664564	9	0.0075386	2.12271	PFLUV_G00107580-PFLUV_G00107590	NA	intergenic_region
CM020917.1_11665764	CM020917.1	11665764	9	0.0477779	1.32077	PFLUV_G00107580-PFLUV_G00107590	NA	intergenic_region
CM020917.1_11666525	CM020917.1	11666525	9	0.0397788	1.40035	PFLUV_G00107580-PFLUV_G00107590	NA	intergenic_region
CM020917.1_11713035	CM020917.1	11713035	9	0.0341883	1.46612	PFLUV_G00107590	COL24A1	intron_variant
CM020917.1_11713379	CM020917.1	11713379	9	0.0495826	1.30467	PFLUV_G00107590	COL24A1	intron_variant
CM020917.1_11891005	CM020917.1	11891005	9	0.0279817	1.55313	PFLUV_G00107630	DDAH1	intron_variant
CM020917.1_12348388	CM020917.1	12348388	9	0.0450074	1.34672	PFLUV_G00107710	LRP8	intron_variant
CM020917.1_12377702	CM020917.1	12377702	9	0.035622	1.44828	PFLUV_G00107730	KANK4	intron_variant
CM020917.1_12378593	CM020917.1	12378593	9	0.0492833	1.3073	PFLUV_G00107730	KANK4	intron_variant
CM020917.1_12379437	CM020917.1	12379437	9	0.033544	1.47438	PFLUV_G00107730	KANK4	missense_variant
CM020917.1_12380154	CM020917.1	12380154	9	0.0460969	1.33633	PFLUV_G00107730	KANK4	intron_variant
CM020917.1_12380424	CM020917.1	12380424	9	0.0411998	1.38511	PFLUV_G00107730	KANK4	intron_variant
CM020917.1_12651411	CM020917.1	12651411	9	0.0301102	1.52129	PFLUV_G00107780-PFLUV_G00107790	NA	intergenic_region
CM020917.1_12651719	CM020917.1	12651719	9	0.0188393	1.72494	PFLUV_G00107780-PFLUV_G00107790	NA	intergenic_region
CM020917.1_12651815	CM020917.1	12651815	9	0.0311361	1.50674	PFLUV_G00107780-PFLUV_G00107790	NA	intergenic_region
CM020917.1_12651952	CM020917.1	12651952	9	0.0373405	1.42782	PFLUV_G00107780-PFLUV_G00107790	NA	intergenic_region
CM020917.1_12652332	CM020917.1	12652332	9	0.0407359	1.39002	PFLUV_G00107780-PFLUV_G00107790	NA	intergenic_region
CM020917.1_12652450	CM020917.1	12652450	9	0.0316878	1.49911	PFLUV_G00107780-PFLUV_G00107790	NA	intergenic_region
CM020917.1_12652466	CM020917.1	12652466	9	0.0329015	1.48278	PFLUV_G00107780-PFLUV_G00107790	NA	intergenic_region
CM020917.1_13657322	CM020917.1	13657322	9	0.0435132	1.36138	PFLUV_G00107990-PFLUV_G00108000	NA	intergenic_region
CM020917.1_13657322	CM020917.1	13657322	9	0.0435132	1.36138	PFLUV_G00108000	PDE4B	downstream_gene_variant
CM020917.1_13813106	CM020917.1	13813106	9	0.0368842	1.43316	PFLUV_G00108030	SWT1	intron_variant
CM020917.1_13823024	CM020917.1	13823024	9	0.00422646	2.37402	PFLUV_G00108030-PFLUV_G00108040	NA	intergenic_region
CM020917.1_13823024	CM020917.1	13823024	9	0.00422646	2.37402	PFLUV_G00108030	SWT1	downstream_gene_variant
CM020917.1_13823024	CM020917.1	13823024	9	0.00422646	2.37402	PFLUV_G00108040	IVNS1ABP	downstream_gene_variant
CM020917.1_13824405	CM020917.1	13824405	9	0.0462968	1.33445	PFLUV_G00108040	IVNS1ABP	downstream_gene_variant
CM020917.1_13824405	CM020917.1	13824405	9	0.0462968	1.33445	PFLUV_G00108030-PFLUV_G00108040	NA	intergenic_region
CM020917.1_13824405	CM020917.1	13824405	9	0.0462968	1.33445	PFLUV_G00108030	SWT1	downstream_gene_variant
CM020917.1_13824603	CM020917.1	13824603	9	0.0321362	1.49301	PFLUV_G00108040	IVNS1ABP	downstream_gene_variant
CM020917.1_13824603	CM020917.1	13824603	9	0.0321362	1.49301	PFLUV_G00108030-PFLUV_G00108040	NA	intergenic_region
CM020917.1_13824603	CM020917.1	13824603	9	0.0321362	1.49301	PFLUV_G00108030	SWT1	downstream_gene_variant
CM020917.1_15464915	CM020917.1	15464915	9	0.0492833	1.3073	PFLUV_G00108650-PFLUV_G00108660	NA	intergenic_region
CM020917.1_16412576	CM020917.1	16412576	9	0.0150162	1.82344	PFLUV_G00109100-PFLUV_G00109110	NA	intergenic_region
CM020917.1_16999762	CM020917.1	16999762	9	0.0398516	1.39955	PFLUV_G00109100-PFLUV_G00109110	NA	intergenic_region
CM020917.1_17898805	CM020917.1	17898805	9	0.0350697	1.45507	PFLUV_G00109330	ARMC9	intron_variant
CM020917.1_17941464	CM020917.1	17941464	9	0.0490653	1.30923	PFLUV_G00109350	MFSD10	3_prime_UTR_variant
CM020917.1_18087498	CM020917.1	18087498	9	0.0413593	1.38343	PFLUV_G00109350-PFLUV_G00109360	NA	intergenic_region
CM020917.1_19897997	CM020917.1	19897997	9	0.0290705	1.53655	PFLUV_G00109660	NEGR1	intron_variant
CM020917.1_19898853	CM020917.1	19898853	9	0.0168957	1.77222	PFLUV_G00109660	NEGR1	intron_variant
CM020917.1_19898892	CM020917.1	19898892	9	0.0138932	1.8572	PFLUV_G00109660	NEGR1	intron_variant
CM020917.1_19907161	CM020917.1	19907161	9	0.0133154	1.87565	PFLUV_G00109660	NEGR1	intron_variant
CM020917.1_19914844	CM020917.1	19914844	9	0.0168957	1.77222	PFLUV_G00109660	NEGR1	intron_variant
CM020917.1_19923051	CM020917.1	19923051	9	0.00534816	2.2718	PFLUV_G00109660	NEGR1	intron_variant
CM020917.1_19928795	CM020917.1	19928795	9	0.0141162	1.85028	PFLUV_G00109660	NEGR1	intron_variant
CM020917.1_19929579	CM020917.1	19929579	9	0.0495826	1.30467	PFLUV_G00109660	NEGR1	intron_variant
CM020917.1_19929903	CM020917.1	19929903	9	0.0155416	1.80851	PFLUV_G00109660	NEGR1	intron_variant
CM020917.1_19949476	CM020917.1	19949476	9	0.0395034	1.40337	PFLUV_G00109660-PFLUV_G00109670	NA	intergenic_region
CM020917.1_19951687	CM020917.1	19951687	9	0.0280521	1.55203	PFLUV_G00109660-PFLUV_G00109670	NA	intergenic_region
CM020917.1_20092620	CM020917.1	20092620	9	0.0434396	1.36211	PFLUV_G00109670-PFLUV_G00109680	NA	intergenic_region
CM020917.1_20097532	CM020917.1	20097532	9	0.00244402	2.61189	PFLUV_G00109670-PFLUV_G00109680	NA	intergenic_region
CM020917.1_20114824	CM020917.1	20114824	9	0.0154284	1.81168	PFLUV_G00109670-PFLUV_G00109680	NA	intergenic_region
CM020917.1_20116934	CM020917.1	20116934	9	0.0348253	1.4581	PFLUV_G00109670-PFLUV_G00109680	NA	intergenic_region
CM020917.1_20119723	CM020917.1	20119723	9	0.0298862	1.52453	PFLUV_G00109670-PFLUV_G00109680	NA	intergenic_region
CM020917.1_20120744	CM020917.1	20120744	9	0.0193131	1.71415	PFLUV_G00109670-PFLUV_G00109680	NA	intergenic_region
CM020917.1_20230872	CM020917.1	20230872	9	0.0454505	1.34246	PFLUV_G00109680	ADGRL2	synonymous_variant
CM020917.1_21548927	CM020917.1	21548927	9	0.0458805	1.33837	PFLUV_G00110230	CERS2	intron_variant
CM020917.1_21548927	CM020917.1	21548927	9	0.0458805	1.33837	PFLUV_G00110240	KLHL23	downstream_gene_variant
CM020917.1_21765847	CM020917.1	21765847	9	0.0430428	1.3661	PFLUV_G00110300-PFLUV_G00110310	NA	intergenic_region
CM020917.1_22129949	CM020917.1	22129949	9	0.0392182	1.40651	PFLUV_G00110490	HAUS5	intron_variant
CM020917.1_22129949	CM020917.1	22129949	9	0.0392182	1.40651	PFLUV_G00110500	SIN3B	upstream_gene_variant
CM020917.1_22238543	CM020917.1	22238543	9	0.0430481	1.36605	PFLUV_G00110530	ACBD6	intron_variant
CM020917.1_23387947	CM020917.1	23387947	9	0.0253918	1.59531	PFLUV_G00110900	TPM4	intron_variant
CM020917.1_23387947	CM020917.1	23387947	9	0.0253918	1.59531	PFLUV_G00110910	NA	downstream_gene_variant
CM020917.1_23429916	CM020917.1	23429916	9	0.0360299	1.44334	PFLUV_G00110920	ADAM10	intron_variant
CM020917.1_23430043	CM020917.1	23430043	9	0.0410608	1.38657	PFLUV_G00110920	ADAM10	intron_variant
CM020917.1_23475491	CM020917.1	23475491	9	0.026138	1.58273	PFLUV_G00110940	LPL	3_prime_UTR_variant
CM020917.1_23475537	CM020917.1	23475537	9	0.0196414	1.70683	PFLUV_G00110940	LPL	3_prime_UTR_variant
CM020917.1_23475701	CM020917.1	23475701	9	0.0338264	1.47074	PFLUV_G00110940	LPL	3_prime_UTR_variant
CM020917.1_23498968	CM020917.1	23498968	9	0.0321174	1.49326	PFLUV_G00110950	SAFB	missense_variant
CM020917.1_23498968	CM020917.1	23498968	9	0.0321174	1.49326	PFLUV_G00110960	MALT1	downstream_gene_variant
CM020917.1_23702084	CM020917.1	23702084	9	0.0286144	1.54342	PFLUV_G00111030-PFLUV_G00111040	NA	intergenic_region
CM020917.1_24464976	CM020917.1	24464976	9	0.0492292	1.30778	PFLUV_G00111230-PFLUV_G00111240	NA	intergenic_region
CM020917.1_24930624	CM020917.1	24930624	9	0.0433011	1.3635	PFLUV_G00111530	ST6GALNAC5	splice_region_variant&intron_variant
CM020917.1_25356259	CM020917.1	25356259	9	0.049891	1.30198	PFLUV_G00111710	SEMA6B	intron_variant
CM020917.1_26301238	CM020917.1	26301238	9	0.0121619	1.915	PFLUV_G00112000-PFLUV_G00112010	NA	intergenic_region
CM020917.1_26320409	CM020917.1	26320409	9	0.0334981	1.47498	PFLUV_G00112010	FOXA2	intron_variant
CM020917.1_26322350	CM020917.1	26322350	9	0.00798098	2.09794	PFLUV_G00112010	FOXA2	intron_variant
CM020917.1_27678600	CM020917.1	27678600	9	0.0443525	1.35308	PFLUV_G00112500-PFLUV_G00112510	NA	intergenic_region
CM020917.1_27791963	CM020917.1	27791963	9	0.0424514	1.37211	PFLUV_G00112520	NCAN	intron_variant
CM020917.1_27791964	CM020917.1	27791964	9	0.0429285	1.36725	PFLUV_G00112520	NCAN	intron_variant
CM020917.1_27792981	CM020917.1	27792981	9	0.0405249	1.39228	PFLUV_G00112520	NCAN	intron_variant
CM020917.1_28135420	CM020917.1	28135420	9	0.00364394	2.43843	PFLUV_G00112660	FSD1	intron_variant
CM020917.1_28135420	CM020917.1	28135420	9	0.00364394	2.43843	PFLUV_G00112670	NA	upstream_gene_variant
CM020917.1_28577865	CM020917.1	28577865	9	0.024437	1.61195	PFLUV_G00112880	RNF170	intron_variant
CM020917.1_28577865	CM020917.1	28577865	9	0.024437	1.61195	PFLUV_G00112870	HOOK1	5_prime_UTR_variant
CM020917.1_2896750	CM020917.1	2896750	9	0.0454885	1.3421	PFLUV_G00105540-PFLUV_G00105550	NA	intergenic_region
CM020917.1_2899218	CM020917.1	2899218	9	0.037284	1.42848	PFLUV_G00105540-PFLUV_G00105550	NA	intergenic_region
CM020917.1_30300867	CM020917.1	30300867	9	0.0351748	1.45377	PFLUV_G00113270	BTBD8	intron_variant
CM020917.1_30301193	CM020917.1	30301193	9	0.0326575	1.48602	PFLUV_G00113270	BTBD8	intron_variant
CM020917.1_30530321	CM020917.1	30530321	9	0.0326575	1.48602	PFLUV_G00113360	NA	downstream_gene_variant
CM020917.1_30530321	CM020917.1	30530321	9	0.0326575	1.48602	PFLUV_G00113360-PFLUV_G00113370	NA	intergenic_region
CM020917.1_30530353	CM020917.1	30530353	9	0.037284	1.42848	PFLUV_G00113360-PFLUV_G00113370	NA	intergenic_region
CM020917.1_30530353	CM020917.1	30530353	9	0.037284	1.42848	PFLUV_G00113360	NA	downstream_gene_variant
CM020917.1_30534719	CM020917.1	30534719	9	0.0154503	1.81106	PFLUV_G00113360-PFLUV_G00113370	NA	intergenic_region
CM020917.1_30534719	CM020917.1	30534719	9	0.0154503	1.81106	PFLUV_G00113370	GADD45A	downstream_gene_variant
CM020917.1_32834836	CM020917.1	32834836	9	0.0448749	1.348	PFLUV_G00113660-PFLUV_G00113670	NA	intergenic_region
CM020917.1_32836256	CM020917.1	32836256	9	0.0372115	1.42932	PFLUV_G00113660-PFLUV_G00113670	NA	intergenic_region
CM020917.1_3289046	CM020917.1	3289046	9	0.0256775	1.59045	PFLUV_G00105620	C3	missense_variant
CM020917.1_3289665	CM020917.1	3289665	9	0.035437	1.45054	PFLUV_G00105620	C3	upstream_gene_variant
CM020917.1_3289665	CM020917.1	3289665	9	0.035437	1.45054	PFLUV_G00105620-PFLUV_G00105630	NA	intergenic_region
CM020917.1_33358131	CM020917.1	33358131	9	0.0330125	1.48132	PFLUV_G00113690-PFLUV_G00113700	NA	intergenic_region
CM020917.1_33358294	CM020917.1	33358294	9	0.0321168	1.49327	PFLUV_G00113690-PFLUV_G00113700	NA	intergenic_region
CM020917.1_3339094	CM020917.1	3339094	9	0.0352418	1.45294	PFLUV_G00105630	MPDZ	intron_variant
CM020917.1_34491339	CM020917.1	34491339	9	0.0154846	1.8101	PFLUV_G00113840	RAD23A	intron_variant
CM020917.1_36408954	CM020917.1	36408954	9	0.0405249	1.39228	PFLUV_G00114120	CTNS	upstream_gene_variant
CM020917.1_36408954	CM020917.1	36408954	9	0.0405249	1.39228	PFLUV_G00114110	MRPL55	upstream_gene_variant
CM020917.1_36408954	CM020917.1	36408954	9	0.0405249	1.39228	PFLUV_G00114100	NDUFA11	upstream_gene_variant
CM020917.1_36408954	CM020917.1	36408954	9	0.0405249	1.39228	PFLUV_G00114110-PFLUV_G00114120	NA	intergenic_region
CM020917.1_36409012	CM020917.1	36409012	9	0.0350079	1.45583	PFLUV_G00114120	CTNS	upstream_gene_variant
CM020917.1_36409012	CM020917.1	36409012	9	0.0350079	1.45583	PFLUV_G00114100	NDUFA11	upstream_gene_variant
CM020917.1_36409012	CM020917.1	36409012	9	0.0350079	1.45583	PFLUV_G00114110	MRPL55	upstream_gene_variant
CM020917.1_36409012	CM020917.1	36409012	9	0.0350079	1.45583	PFLUV_G00114110-PFLUV_G00114120	NA	intergenic_region
CM020917.1_36851581	CM020917.1	36851581	9	0.0460969	1.33633	PFLUV_G00114330-PFLUV_G00114340	NA	intergenic_region
CM020917.1_36853446	CM020917.1	36853446	9	0.0409821	1.38741	PFLUV_G00114330-PFLUV_G00114340	NA	intergenic_region
CM020917.1_36860055	CM020917.1	36860055	9	0.0352707	1.45259	PFLUV_G00114330-PFLUV_G00114340	NA	intergenic_region
CM020917.1_36860055	CM020917.1	36860055	9	0.0352707	1.45259	PFLUV_G00114340	PRDX6	downstream_gene_variant
CM020917.1_38174750	CM020917.1	38174750	9	0.011887	1.92493	PFLUV_G00114920	NRL	intron_variant
CM020917.1_38174750	CM020917.1	38174750	9	0.011887	1.92493	PFLUV_G00114930	REM2	upstream_gene_variant
CM020917.1_38177621	CM020917.1	38177621	9	0.0131869	1.87986	PFLUV_G00114920	NRL	downstream_gene_variant
CM020917.1_38177621	CM020917.1	38177621	9	0.0131869	1.87986	PFLUV_G00114930	REM2	upstream_gene_variant
CM020917.1_38177621	CM020917.1	38177621	9	0.0131869	1.87986	PFLUV_G00114920-PFLUV_G00114930	NA	intergenic_region
CM020917.1_38186099	CM020917.1	38186099	9	0.0253966	1.59522	PFLUV_G00114930	REM2	synonymous_variant
CM020917.1_40773343	CM020917.1	40773343	9	0.0409821	1.38741	PFLUV_G00115960	TP63	intron_variant
CM020917.1_411215	CM020917.1	411215	9	0.0456575	1.34049	PFLUV_G00104960-PFLUV_G00104970	NA	intergenic_region
CM020917.1_4406927	CM020917.1	4406927	9	0.0490154	1.30967	PFLUV_G00106040	PRPF38A	upstream_gene_variant
CM020917.1_4406927	CM020917.1	4406927	9	0.0490154	1.30967	PFLUV_G00106020	ORC1	5_prime_UTR_variant
CM020917.1_4412505	CM020917.1	4412505	9	0.0442648	1.35394	PFLUV_G00106040	PRPF38A	synonymous_variant
CM020917.1_4568427	CM020917.1	4568427	9	0.015424	1.8118	PFLUV_G00106070-PFLUV_G00106080	NA	intergenic_region
CM020917.1_4568428	CM020917.1	4568428	9	0.01694	1.77109	PFLUV_G00106070-PFLUV_G00106080	NA	intergenic_region
CM020917.1_4826906	CM020917.1	4826906	9	0.0193131	1.71415	PFLUV_G00106150	KIFAP3	intron_variant
CM020917.1_5116056	CM020917.1	5116056	9	0.0470688	1.32727	PFLUV_G00106200	PDE4DIPP2	intron_variant
CM020917.1_5117311	CM020917.1	5117311	9	0.0497019	1.30363	PFLUV_G00106200	PDE4DIPP2	intron_variant
CM020917.1_5747564	CM020917.1	5747564	9	0.0277788	1.55629	PFLUV_G00106230-PFLUV_G00106240	NA	intergenic_region
CM020917.1_6404537	CM020917.1	6404537	9	0.0395308	1.40306	PFLUV_G00106340-PFLUV_G00106350	NA	intergenic_region
CM020917.1_6743805	CM020917.1	6743805	9	0.0391212	1.40759	PFLUV_G00106400	ADCYAP1R1	missense_variant
CM020917.1_7296589	CM020917.1	7296589	9	0.0495826	1.30467	PFLUV_G00106560	DSP	intron_variant
CM020917.1_7297979	CM020917.1	7297979	9	0.0489983	1.30982	PFLUV_G00106560	DSP	intron_variant
CM020917.1_7298059	CM020917.1	7298059	9	0.0413593	1.38343	PFLUV_G00106560	DSP	intron_variant
CM020917.1_7301486	CM020917.1	7301486	9	0.0272367	1.56485	PFLUV_G00106560	DSP	synonymous_variant
CM020917.1_7303256	CM020917.1	7303256	9	0.0374676	1.42634	PFLUV_G00106560	DSP	synonymous_variant
CM020917.1_8858616	CM020917.1	8858616	9	0.0323198	1.49053	PFLUV_G00106830-PFLUV_G00106840	NA	intergenic_region
CM020917.1_8858616	CM020917.1	8858616	9	0.0323198	1.49053	PFLUV_G00106830	BRINP3	upstream_gene_variant
CM020917.1_8968698	CM020917.1	8968698	9	0.00405839	2.39165	PFLUV_G00106830-PFLUV_G00106840	NA	intergenic_region
CM020917.1_9003010	CM020917.1	9003010	9	0.00789974	2.10239	PFLUV_G00106830-PFLUV_G00106840	NA	intergenic_region
CM020917.1_9152132	CM020917.1	9152132	9	0.046834	1.32944	PFLUV_G00106910-PFLUV_G00106920	NA	intergenic_region
CM020917.1_9152132	CM020917.1	9152132	9	0.046834	1.32944	PFLUV_G00106910	B3GALT2	upstream_gene_variant
CM020917.1_9171256	CM020917.1	9171256	9	0.0246708	1.60782	PFLUV_G00106910-PFLUV_G00106920	NA	intergenic_region
CM020917.1_9172711	CM020917.1	9172711	9	0.0276945	1.55761	PFLUV_G00106910-PFLUV_G00106920	NA	intergenic_region
CM020917.1_9337558	CM020917.1	9337558	9	0.0297257	1.52687	PFLUV_G00106910-PFLUV_G00106920	NA	intergenic_region
CM020917.1_951978	CM020917.1	951978	9	0.0151246	1.82032	PFLUV_G00105080	GRIN3B	intron_variant
CM020917.1_952446	CM020917.1	952446	9	0.000598909	3.22264	PFLUV_G00105080	GRIN3B	intron_variant
CM020917.1_952451	CM020917.1	952451	9	0.000785731	3.10473	PFLUV_G00105080	GRIN3B	intron_variant
CM020917.1_953086	CM020917.1	953086	9	0.00248969	2.60386	PFLUV_G00105080	GRIN3B	intron_variant
CM020917.1_954679	CM020917.1	954679	9	0.00414001	2.383	PFLUV_G00105080	GRIN3B	synonymous_variant
CM020917.1_956551	CM020917.1	956551	9	0.00544109	2.26431	PFLUV_G00105090	TMEM259	downstream_gene_variant
CM020917.1_956551	CM020917.1	956551	9	0.00544109	2.26431	PFLUV_G00105080	GRIN3B	downstream_gene_variant
CM020917.1_956551	CM020917.1	956551	9	0.00544109	2.26431	PFLUV_G00105080-PFLUV_G00105090	NA	intergenic_region
CM020917.1_958505	CM020917.1	958505	9	0.000446525	3.35015	PFLUV_G00105100	TMEM259	downstream_gene_variant
[truncated: 2,906 more rows]

## Sheet: S5. Outlier_SNPs_indeseq
Table S5. Functional annotation of 2,040 outlier SNPs in the ind-seq dataset using SnpEff. This analysis resulted in 2,725 annotations, categorizing the SNPs based on Sequence Ontology mappings, including regions and/or effects.
SNP	CHROM	POS	CHROM_NUM	qvalue	log_qvalue	GeneID	Humgene	Annotation
CM020909.1_11312423	CM020909.1	11312423	1	0.00910605	2.04067	PFLUV_G00003280-PFLUV_G00003290	NA	intergenic_region
CM020909.1_11318827	CM020909.1	11318827	1	0.0354659	1.45019	PFLUV_G00003280-PFLUV_G00003290	NA	intergenic_region
CM020909.1_11710176	CM020909.1	11710176	1	0.0440822	1.35574	PFLUV_G00003350	ADAP1	intron_variant
CM020909.1_12932812	CM020909.1	12932812	1	0.0445818	1.35084	PFLUV_G00003690	NCF4	intron_variant
CM020909.1_16702534	CM020909.1	16702534	1	0.0498407	1.30242	PFLUV_G00005180	KRT13	downstream_gene_variant
CM020909.1_16702534	CM020909.1	16702534	1	0.0498407	1.30242	PFLUV_G00005180-PFLUV_G00005190	NA	intergenic_region
CM020909.1_16702534	CM020909.1	16702534	1	0.0498407	1.30242	PFLUV_G00005190	KRT13	downstream_gene_variant
CM020909.1_17351815	CM020909.1	17351815	1	0.0469789	1.3281	PFLUV_G00005610	SLC25A24	downstream_gene_variant
CM020909.1_17351815	CM020909.1	17351815	1	0.0469789	1.3281	PFLUV_G00005620	KHSRP	intron_variant
CM020909.1_19442423	CM020909.1	19442423	1	0.021752	1.6625	PFLUV_G00006550	RBM20	intron_variant
CM020909.1_19442591	CM020909.1	19442591	1	0.021752	1.6625	PFLUV_G00006550	RBM20	intron_variant
CM020909.1_19442601	CM020909.1	19442601	1	0.021752	1.6625	PFLUV_G00006550	RBM20	intron_variant
CM020909.1_19443091	CM020909.1	19443091	1	0.021752	1.6625	PFLUV_G00006550	RBM20	intron_variant
CM020909.1_19443295	CM020909.1	19443295	1	0.021752	1.6625	PFLUV_G00006550	RBM20	intron_variant
CM020909.1_22176605	CM020909.1	22176605	1	0.0268424	1.57118	PFLUV_G00007440	GIGYF2	downstream_gene_variant
CM020909.1_22176605	CM020909.1	22176605	1	0.0268424	1.57118	PFLUV_G00007430	C19orf67	intron_variant
CM020909.1_22176605	CM020909.1	22176605	1	0.0268424	1.57118	PFLUV_G00007420	PKN1	upstream_gene_variant
CM020909.1_22310907	CM020909.1	22310907	1	0.00871752	2.05961	PFLUV_G00007510	EVI5L	intron_variant
CM020909.1_22313119	CM020909.1	22313119	1	0.0320449	1.49424	PFLUV_G00007510	EVI5L	intron_variant
CM020909.1_22313277	CM020909.1	22313277	1	0.0320449	1.49424	PFLUV_G00007510	EVI5L	intron_variant
CM020909.1_23069173	CM020909.1	23069173	1	0.0355019	1.44975	PFLUV_G00007750	JPT1	intron_variant
CM020909.1_23165511	CM020909.1	23165511	1	0.0331618	1.47936	PFLUV_G00007770	CD276	intron_variant
CM020909.1_23166232	CM020909.1	23166232	1	0.0427255	1.36931	PFLUV_G00007780	PGBD4	downstream_gene_variant
CM020909.1_23166232	CM020909.1	23166232	1	0.0427255	1.36931	PFLUV_G00007770	CD276	intron_variant
CM020909.1_23166294	CM020909.1	23166294	1	0.0304792	1.516	PFLUV_G00007770	CD276	intron_variant
CM020909.1_23166294	CM020909.1	23166294	1	0.0304792	1.516	PFLUV_G00007780	PGBD4	downstream_gene_variant
CM020909.1_23620773	CM020909.1	23620773	1	0.0478437	1.32018	PFLUV_G00007930-PFLUV_G00007940	NA	intergenic_region
CM020909.1_25253506	CM020909.1	25253506	1	0.0393462	1.4051	PFLUV_G00008640	TYRP1	synonymous_variant
CM020909.1_25966651	CM020909.1	25966651	1	0.0400053	1.39788	PFLUV_G00008810	CAMK2D	intron_variant
CM020909.1_25975473	CM020909.1	25975473	1	0.0400053	1.39788	PFLUV_G00008810	CAMK2D	intron_variant
CM020909.1_26010646	CM020909.1	26010646	1	0.0471724	1.32631	PFLUV_G00008830	NA	upstream_gene_variant
CM020909.1_26010646	CM020909.1	26010646	1	0.0471724	1.32631	PFLUV_G00008830-PFLUV_G00008840	NA	intergenic_region
CM020909.1_26010646	CM020909.1	26010646	1	0.0471724	1.32631	PFLUV_G00008840	CXCL10	upstream_gene_variant
CM020909.1_26011589	CM020909.1	26011589	1	0.0471724	1.32631	PFLUV_G00008830	NA	upstream_gene_variant
CM020909.1_26011589	CM020909.1	26011589	1	0.0471724	1.32631	PFLUV_G00008840	CXCL10	upstream_gene_variant
CM020909.1_26011589	CM020909.1	26011589	1	0.0471724	1.32631	PFLUV_G00008830-PFLUV_G00008840	NA	intergenic_region
CM020909.1_26014551	CM020909.1	26014551	1	0.0297798	1.52608	PFLUV_G00008840	CXCL10	3_prime_UTR_variant
CM020909.1_27446551	CM020909.1	27446551	1	0.0204303	1.68972	PFLUV_G00009470	SPOCK3	upstream_gene_variant
CM020909.1_27446551	CM020909.1	27446551	1	0.0204303	1.68972	PFLUV_G00009470-PFLUV_G00009480	NA	intergenic_region
CM020909.1_27448839	CM020909.1	27448839	1	0.0281988	1.54977	PFLUV_G00009470-PFLUV_G00009480	NA	intergenic_region
CM020909.1_27794969	CM020909.1	27794969	1	0.0311735	1.50621	PFLUV_G00009550-PFLUV_G00009560	NA	intergenic_region
CM020909.1_27796076	CM020909.1	27796076	1	0.0311735	1.50621	PFLUV_G00009550-PFLUV_G00009560	NA	intergenic_region
CM020909.1_27813558	CM020909.1	27813558	1	0.0363546	1.43944	PFLUV_G00009560	CTNNA2	intron_variant
CM020909.1_28335258	CM020909.1	28335258	1	0.0446379	1.3503	PFLUV_G00009590-PFLUV_G00009600	NA	intergenic_region
CM020909.1_28345577	CM020909.1	28345577	1	0.0234826	1.62925	PFLUV_G00009590-PFLUV_G00009600	NA	intergenic_region
CM020909.1_28345584	CM020909.1	28345584	1	0.0263584	1.57908	PFLUV_G00009590-PFLUV_G00009600	NA	intergenic_region
CM020909.1_28572540	CM020909.1	28572540	1	0.0487039	1.31244	PFLUV_G00009590-PFLUV_G00009600	NA	intergenic_region
CM020909.1_28576176	CM020909.1	28576176	1	0.0215911	1.66572	PFLUV_G00009590-PFLUV_G00009600	NA	intergenic_region
CM020909.1_28579378	CM020909.1	28579378	1	0.0495487	1.30497	PFLUV_G00009590-PFLUV_G00009600	NA	intergenic_region
CM020909.1_28579541	CM020909.1	28579541	1	0.0283529	1.5474	PFLUV_G00009590-PFLUV_G00009600	NA	intergenic_region
CM020909.1_28597415	CM020909.1	28597415	1	0.0348034	1.45838	PFLUV_G00009590-PFLUV_G00009600	NA	intergenic_region
CM020909.1_28598627	CM020909.1	28598627	1	0.0348034	1.45838	PFLUV_G00009590-PFLUV_G00009600	NA	intergenic_region
CM020909.1_29332889	CM020909.1	29332889	1	0.00427163	2.36941	PFLUV_G00010160	RNF24	intron_variant
CM020909.1_29333878	CM020909.1	29333878	1	0.0187973	1.7259	PFLUV_G00010160	RNF24	intron_variant
CM020909.1_29334134	CM020909.1	29334134	1	0.0187973	1.7259	PFLUV_G00010160	RNF24	intron_variant
CM020909.1_29465698	CM020909.1	29465698	1	0.0291094	1.53597	PFLUV_G00010190-PFLUV_G00010200	NA	intergenic_region
CM020909.1_29962805	CM020909.1	29962805	1	0.00957753	2.01875	PFLUV_G00010380	ALOX12B	3_prime_UTR_variant
CM020909.1_29963035	CM020909.1	29963035	1	0.00957753	2.01875	PFLUV_G00010380	ALOX12B	missense_variant
CM020909.1_30079505	CM020909.1	30079505	1	0.0187167	1.72777	PFLUV_G00010400	TBCK	intron_variant
CM020909.1_30079908	CM020909.1	30079908	1	0.00871752	2.05961	PFLUV_G00010400	TBCK	intron_variant
CM020909.1_30080981	CM020909.1	30080981	1	0.00871752	2.05961	PFLUV_G00010400	TBCK	intron_variant
CM020909.1_30101323	CM020909.1	30101323	1	0.0224387	1.649	PFLUV_G00010410	NA	intron_variant
CM020909.1_30101323	CM020909.1	30101323	1	0.0224387	1.649	PFLUV_G00010400	TBCK	upstream_gene_variant
CM020909.1_30102270	CM020909.1	30102270	1	0.0224387	1.649	PFLUV_G00010410	NA	intron_variant
CM020909.1_30102270	CM020909.1	30102270	1	0.0224387	1.649	PFLUV_G00010400	TBCK	upstream_gene_variant
CM020909.1_30113688	CM020909.1	30113688	1	0.0363546	1.43944	PFLUV_G00010410	NA	intron_variant
CM020909.1_30491156	CM020909.1	30491156	1	0.0333813	1.4765	PFLUV_G00010550-PFLUV_G00010560	NA	intergenic_region
CM020909.1_31808801	CM020909.1	31808801	1	0.0399114	1.3989	PFLUV_G00010890	HHIP	intron_variant
CM020909.1_32459130	CM020909.1	32459130	1	0.0469789	1.3281	PFLUV_G00011040	NR3C2	intron_variant
CM020909.1_32459287	CM020909.1	32459287	1	0.0469789	1.3281	PFLUV_G00011040	NR3C2	intron_variant
CM020909.1_32459765	CM020909.1	32459765	1	0.0469789	1.3281	PFLUV_G00011040	NR3C2	intron_variant
CM020909.1_32461170	CM020909.1	32461170	1	0.0157967	1.80143	PFLUV_G00011040	NR3C2	intron_variant
CM020909.1_32461332	CM020909.1	32461332	1	0.0157967	1.80143	PFLUV_G00011040	NR3C2	intron_variant
CM020909.1_32461752	CM020909.1	32461752	1	0.0157967	1.80143	PFLUV_G00011040	NR3C2	intron_variant
CM020909.1_32461762	CM020909.1	32461762	1	0.0157967	1.80143	PFLUV_G00011040	NR3C2	intron_variant
CM020909.1_32462846	CM020909.1	32462846	1	0.0270454	1.56791	PFLUV_G00011040	NR3C2	intron_variant
CM020909.1_32463486	CM020909.1	32463486	1	0.0270454	1.56791	PFLUV_G00011040	NR3C2	intron_variant
CM020909.1_32464927	CM020909.1	32464927	1	0.0270454	1.56791	PFLUV_G00011040	NR3C2	intron_variant
CM020909.1_32465474	CM020909.1	32465474	1	0.0270454	1.56791	PFLUV_G00011040	NR3C2	intron_variant
CM020909.1_32465628	CM020909.1	32465628	1	0.0173209	1.76143	PFLUV_G00011040	NR3C2	intron_variant
CM020909.1_32466687	CM020909.1	32466687	1	0.0479516	1.3192	PFLUV_G00011040	NR3C2	intron_variant
CM020909.1_32468743	CM020909.1	32468743	1	0.0479516	1.3192	PFLUV_G00011040	NR3C2	intron_variant
CM020909.1_32470577	CM020909.1	32470577	1	0.0479516	1.3192	PFLUV_G00011040	NR3C2	intron_variant
CM020909.1_32470714	CM020909.1	32470714	1	0.0479516	1.3192	PFLUV_G00011040	NR3C2	intron_variant
CM020909.1_32708557	CM020909.1	32708557	1	0.0161661	1.79139	PFLUV_G00011060-PFLUV_G00011080	NA	intergenic_region
CM020909.1_32708557	CM020909.1	32708557	1	0.0161661	1.79139	PFLUV_G00011060	LRBA	upstream_gene_variant
CM020909.1_34191000	CM020909.1	34191000	1	0.0187973	1.7259	PFLUV_G00011450-PFLUV_G00011460	NA	intergenic_region
CM020909.1_34191091	CM020909.1	34191091	1	0.0187973	1.7259	PFLUV_G00011450-PFLUV_G00011460	NA	intergenic_region
CM020909.1_34194645	CM020909.1	34194645	1	0.0469789	1.3281	PFLUV_G00011450-PFLUV_G00011460	NA	intergenic_region
CM020909.1_34204309	CM020909.1	34204309	1	0.0469789	1.3281	PFLUV_G00011450-PFLUV_G00011460	NA	intergenic_region
CM020909.1_34204416	CM020909.1	34204416	1	0.0469789	1.3281	PFLUV_G00011450-PFLUV_G00011460	NA	intergenic_region
CM020909.1_34204789	CM020909.1	34204789	1	0.0493368	1.30683	PFLUV_G00011450-PFLUV_G00011460	NA	intergenic_region
CM020909.1_34205599	CM020909.1	34205599	1	0.0469789	1.3281	PFLUV_G00011450-PFLUV_G00011460	NA	intergenic_region
CM020909.1_34221464	CM020909.1	34221464	1	0.0469789	1.3281	PFLUV_G00011450-PFLUV_G00011460	NA	intergenic_region
CM020909.1_34222255	CM020909.1	34222255	1	0.0469789	1.3281	PFLUV_G00011450-PFLUV_G00011460	NA	intergenic_region
CM020909.1_34713579	CM020909.1	34713579	1	0.0208481	1.68093	PFLUV_G00011590	FHDC1	intron_variant
CM020909.1_36200236	CM020909.1	36200236	1	0.0375001	1.42597	PFLUV_G00012150	CHST12	intron_variant
CM020909.1_36274449	CM020909.1	36274449	1	0.0381558	1.41844	PFLUV_G00012230	NA	downstream_gene_variant
CM020909.1_36274449	CM020909.1	36274449	1	0.0381558	1.41844	PFLUV_G00012220	CHTF18	intron_variant
CM020909.1_36274491	CM020909.1	36274491	1	0.0381558	1.41844	PFLUV_G00012220	CHTF18	intron_variant
CM020909.1_36274491	CM020909.1	36274491	1	0.0381558	1.41844	PFLUV_G00012230	NA	downstream_gene_variant
CM020909.1_36274492	CM020909.1	36274492	1	0.0381558	1.41844	PFLUV_G00012220	CHTF18	intron_variant
CM020909.1_36274492	CM020909.1	36274492	1	0.0381558	1.41844	PFLUV_G00012230	NA	downstream_gene_variant
CM020909.1_37976576	CM020909.1	37976576	1	0.0446379	1.3503	PFLUV_G00012800	TRIM25	intron_variant
CM020909.1_38211146	CM020909.1	38211146	1	0.0375001	1.42597	PFLUV_G00012900	TEX2	intron_variant
CM020909.1_39709626	CM020909.1	39709626	1	0.0101469	1.99367	PFLUV_G00013280-PFLUV_G00013290	NA	intergenic_region
CM020909.1_39712288	CM020909.1	39712288	1	0.0395926	1.40239	PFLUV_G00013280-PFLUV_G00013290	NA	intergenic_region
CM020909.1_41086188	CM020909.1	41086188	1	0.0311811	1.50611	PFLUV_G00013480	PI4K2B	intron_variant
CM020909.1_41086506	CM020909.1	41086506	1	0.0281988	1.54977	PFLUV_G00013480	PI4K2B	intron_variant
CM020909.1_41701266	CM020909.1	41701266	1	0.0407381	1.39	PFLUV_G00013660	CD5	missense_variant
CM020909.1_44931479	CM020909.1	44931479	1	0.0204897	1.68846	PFLUV_G00014080-PFLUV_G00014090	NA	intergenic_region
CM020909.1_44937893	CM020909.1	44937893	1	0.0152798	1.81588	PFLUV_G00014080-PFLUV_G00014090	NA	intergenic_region
CM020909.1_44938855	CM020909.1	44938855	1	0.0157953	1.80147	PFLUV_G00014080-PFLUV_G00014090	NA	intergenic_region
CM020909.1_44940540	CM020909.1	44940540	1	0.0152798	1.81588	PFLUV_G00014080-PFLUV_G00014090	NA	intergenic_region
CM020909.1_44940554	CM020909.1	44940554	1	0.0152798	1.81588	PFLUV_G00014080-PFLUV_G00014090	NA	intergenic_region
CM020909.1_44951156	CM020909.1	44951156	1	0.0274347	1.5617	PFLUV_G00014080-PFLUV_G00014090	NA	intergenic_region
CM020909.1_44972564	CM020909.1	44972564	1	0.0302044	1.51993	PFLUV_G00014080-PFLUV_G00014090	NA	intergenic_region
CM020909.1_624694	CM020909.1	624694	1	0.0420593	1.37614	PFLUV_G00000150-PFLUV_G00000160	NA	intergenic_region
CM020909.1_627403	CM020909.1	627403	1	0.0420593	1.37614	PFLUV_G00000150-PFLUV_G00000160	NA	intergenic_region
CM020909.1_629479	CM020909.1	629479	1	0.0442837	1.35376	PFLUV_G00000150-PFLUV_G00000160	NA	intergenic_region
CM020909.1_6728596	CM020909.1	6728596	1	0.0451478	1.34536	PFLUV_G00001470	MDH1	downstream_gene_variant
CM020909.1_6728596	CM020909.1	6728596	1	0.0451478	1.34536	PFLUV_G00001480	UGP2	intron_variant
CM020909.1_7432953	CM020909.1	7432953	1	0.0425333	1.37127	PFLUV_G00002280	FAT4	intron_variant
CM020909.1_7432953	CM020909.1	7432953	1	0.0425333	1.37127	PFLUV_G00002290	USP34	downstream_gene_variant
CM020909.1_7432955	CM020909.1	7432955	1	0.0425333	1.37127	PFLUV_G00002290	USP34	downstream_gene_variant
CM020909.1_7432955	CM020909.1	7432955	1	0.0425333	1.37127	PFLUV_G00002280	FAT4	intron_variant
CM020909.1_9408251	CM020909.1	9408251	1	0.047533	1.323	PFLUV_G00002920	GOT1	intron_variant
CM020909.1_9408615	CM020909.1	9408615	1	0.047533	1.323	PFLUV_G00002920	GOT1	intron_variant
CM020909.1_9408995	CM020909.1	9408995	1	0.0382894	1.41692	PFLUV_G00002920	GOT1	intron_variant
CM020909.1_9409008	CM020909.1	9409008	1	0.047533	1.323	PFLUV_G00002920	GOT1	intron_variant
CM020909.1_9409517	CM020909.1	9409517	1	0.047533	1.323	PFLUV_G00002920	GOT1	intron_variant
CM020909.1_9409529	CM020909.1	9409529	1	0.047533	1.323	PFLUV_G00002920	GOT1	intron_variant
CM020909.1_9409535	CM020909.1	9409535	1	0.047533	1.323	PFLUV_G00002920	GOT1	intron_variant
CM020909.1_9409585	CM020909.1	9409585	1	0.047533	1.323	PFLUV_G00002920	GOT1	intron_variant
CM020909.1_9409596	CM020909.1	9409596	1	0.047533	1.323	PFLUV_G00002920	GOT1	intron_variant
CM020909.1_9492244	CM020909.1	9492244	1	0.0281988	1.54977	PFLUV_G00002960	ENTPD7	5_prime_UTR_variant
CM020909.1_9492244	CM020909.1	9492244	1	0.0281988	1.54977	PFLUV_G00002940	SLC25A28	upstream_gene_variant
CM020909.1_9639379	CM020909.1	9639379	1	0.0442837	1.35376	PFLUV_G00003030	CD22	intron_variant
CM020910.1_10377140	CM020910.1	10377140	2	0.0390276	1.40863	PFLUV_G00016600-PFLUV_G00016610	NA	intergenic_region
CM020910.1_10377140	CM020910.1	10377140	2	0.0390276	1.40863	PFLUV_G00016600	CAPNS1	downstream_gene_variant
CM020910.1_10429572	CM020910.1	10429572	2	0.0478064	1.32051	PFLUV_G00016630	PKD1L3	downstream_gene_variant
CM020910.1_10429572	CM020910.1	10429572	2	0.0478064	1.32051	PFLUV_G00016630-PFLUV_G00016640	NA	intergenic_region
CM020910.1_10429650	CM020910.1	10429650	2	0.0478064	1.32051	PFLUV_G00016630-PFLUV_G00016640	NA	intergenic_region
CM020910.1_10429650	CM020910.1	10429650	2	0.0478064	1.32051	PFLUV_G00016630	PKD1L3	downstream_gene_variant
CM020910.1_10855455	CM020910.1	10855455	2	0.0446385	1.35029	PFLUV_G00016650	LRFN1	intron_variant
CM020910.1_10855455	CM020910.1	10855455	2	0.0446385	1.35029	PFLUV_G00016660	NA	upstream_gene_variant
CM020910.1_10855786	CM020910.1	10855786	2	0.0446385	1.35029	PFLUV_G00016650	LRFN1	intron_variant
CM020910.1_10855786	CM020910.1	10855786	2	0.0446385	1.35029	PFLUV_G00016660	NA	upstream_gene_variant
CM020910.1_11089547	CM020910.1	11089547	2	0.0220898	1.65581	PFLUV_G00016670-PFLUV_G00016680	NA	intergenic_region
CM020910.1_11089547	CM020910.1	11089547	2	0.0220898	1.65581	PFLUV_G00016680	NA	downstream_gene_variant
CM020910.1_11089573	CM020910.1	11089573	2	0.0220898	1.65581	PFLUV_G00016680	NA	downstream_gene_variant
CM020910.1_11089573	CM020910.1	11089573	2	0.0220898	1.65581	PFLUV_G00016670-PFLUV_G00016680	NA	intergenic_region
CM020910.1_15633046	CM020910.1	15633046	2	0.0446379	1.3503	PFLUV_G00018010	TNFAIP1	intron_variant
CM020910.1_16770007	CM020910.1	16770007	2	0.015659	1.80524	PFLUV_G00018310	A2M	intron_variant
CM020910.1_22828774	CM020910.1	22828774	2	0.0336318	1.47325	PFLUV_G00020110-PFLUV_G00020120	NA	intergenic_region
CM020910.1_22828856	CM020910.1	22828856	2	0.0336318	1.47325	PFLUV_G00020110-PFLUV_G00020120	NA	intergenic_region
CM020910.1_22829748	CM020910.1	22829748	2	0.0336318	1.47325	PFLUV_G00020110-PFLUV_G00020120	NA	intergenic_region
CM020910.1_23193025	CM020910.1	23193025	2	0.0372637	1.42871	PFLUV_G00020200	FOXG1C	intron_variant
CM020910.1_28696274	CM020910.1	28696274	2	0.00825052	2.08352	PFLUV_G00021600-PFLUV_G00021610	NA	intergenic_region
CM020910.1_28696717	CM020910.1	28696717	2	0.0302545	1.51921	PFLUV_G00021600-PFLUV_G00021610	NA	intergenic_region
CM020910.1_29714340	CM020910.1	29714340	2	0.0274347	1.5617	PFLUV_G00021920	MNT	3_prime_UTR_variant
CM020910.1_30465507	CM020910.1	30465507	2	0.0371686	1.42982	PFLUV_G00022100	GRIK4	intron_variant
CM020910.1_30526463	CM020910.1	30526463	2	0.016376	1.78579	PFLUV_G00022100	GRIK4	intron_variant
CM020910.1_33676694	CM020910.1	33676694	2	0.0399962	1.39798	PFLUV_G00023320	IGSF10	missense_variant
CM020910.1_34475616	CM020910.1	34475616	2	0.00242791	2.61477	PFLUV_G00023560	CASR	intron_variant
CM020910.1_34475626	CM020910.1	34475626	2	0.00242791	2.61477	PFLUV_G00023560	CASR	intron_variant
CM020910.1_34475627	CM020910.1	34475627	2	0.00242791	2.61477	PFLUV_G00023560	CASR	intron_variant
CM020910.1_34496306	CM020910.1	34496306	2	0.00123261	2.90918	PFLUV_G00023560-PFLUV_G00023570	NA	intergenic_region
CM020910.1_34537330	CM020910.1	34537330	2	0.0126155	1.89909	PFLUV_G00023570	NA	downstream_gene_variant
CM020910.1_34537330	CM020910.1	34537330	2	0.0126155	1.89909	PFLUV_G00023560-PFLUV_G00023570	NA	intergenic_region
CM020910.1_35113174	CM020910.1	35113174	2	0.0390276	1.40863	PFLUV_G00023900-PFLUV_G00023910	NA	intergenic_region
CM020910.1_35113174	CM020910.1	35113174	2	0.0390276	1.40863	PFLUV_G00023900	CD166	upstream_gene_variant
CM020910.1_35113189	CM020910.1	35113189	2	0.0390276	1.40863	PFLUV_G00023900	CD166	upstream_gene_variant
CM020910.1_35113189	CM020910.1	35113189	2	0.0390276	1.40863	PFLUV_G00023900-PFLUV_G00023910	NA	intergenic_region
CM020910.1_35993464	CM020910.1	35993464	2	0.0375001	1.42597	PFLUV_G00024150	LRFN1	intron_variant
CM020910.1_35996576	CM020910.1	35996576	2	0.0400053	1.39788	PFLUV_G00024150	LRFN1	intron_variant
CM020910.1_37415820	CM020910.1	37415820	2	0.0321313	1.49307	PFLUV_G00024500	DUSP14	downstream_gene_variant
CM020910.1_37415820	CM020910.1	37415820	2	0.0321313	1.49307	PFLUV_G00024470-PFLUV_G00024500	NA	intergenic_region
CM020910.1_37905983	CM020910.1	37905983	2	0.0066313	2.1784	PFLUV_G00024700	APBB1	missense_variant
CM020910.1_38453375	CM020910.1	38453375	2	0.0385404	1.41408	PFLUV_G00024720	ROBO2	intron_variant
CM020910.1_38474665	CM020910.1	38474665	2	0.00903589	2.04403	PFLUV_G00024720	ROBO2	intron_variant
CM020910.1_38475317	CM020910.1	38475317	2	0.00903589	2.04403	PFLUV_G00024720	ROBO2	intron_variant
CM020910.1_384829	CM020910.1	384829	2	0.0402474	1.39526	PFLUV_G00014610-PFLUV_G00014620	NA	intergenic_region
CM020910.1_38506620	CM020910.1	38506620	2	0.0204303	1.68972	PFLUV_G00024720	ROBO2	intron_variant
CM020910.1_38524134	CM020910.1	38524134	2	0.0335942	1.47374	PFLUV_G00024720	ROBO2	intron_variant
CM020910.1_38526047	CM020910.1	38526047	2	0.0335942	1.47374	PFLUV_G00024720	ROBO2	intron_variant
CM020910.1_40148918	CM020910.1	40148918	2	0.0123744	1.90748	PFLUV_G00025090	TIAM1	intron_variant
CM020910.1_40206735	CM020910.1	40206735	2	0.0274347	1.5617	PFLUV_G00025130	GRIK1	intron_variant
CM020910.1_40210095	CM020910.1	40210095	2	0.0211308	1.67508	PFLUV_G00025130	GRIK1	intron_variant
CM020910.1_40210098	CM020910.1	40210098	2	0.0173209	1.76143	PFLUV_G00025130	GRIK1	intron_variant
CM020910.1_40211292	CM020910.1	40211292	2	0.0274347	1.5617	PFLUV_G00025130	GRIK1	intron_variant
CM020910.1_40211502	CM020910.1	40211502	2	0.0274347	1.5617	PFLUV_G00025130	GRIK1	intron_variant
CM020910.1_40979125	CM020910.1	40979125	2	0.0245546	1.60987	PFLUV_G00025280	LHFPL6	intron_variant
CM020910.1_4169463	CM020910.1	4169463	2	0.0345131	1.46202	PFLUV_G00015380-PFLUV_G00015390	NA	intergenic_region
CM020910.1_4171102	CM020910.1	4171102	2	0.0345329	1.46177	PFLUV_G00015380-PFLUV_G00015390	NA	intergenic_region
CM020910.1_4172113	CM020910.1	4172113	2	0.0345329	1.46177	PFLUV_G00015380-PFLUV_G00015390	NA	intergenic_region
CM020910.1_4173161	CM020910.1	4173161	2	0.0075659	2.12114	PFLUV_G00015380-PFLUV_G00015390	NA	intergenic_region
CM020910.1_47331158	CM020910.1	47331158	2	0.0440822	1.35574	PFLUV_G00026810	ST14	intron_variant
CM020910.1_47583226	CM020910.1	47583226	2	0.0245546	1.60987	PFLUV_G00026840-PFLUV_G00026850	NA	intergenic_region
CM020910.1_47615797	CM020910.1	47615797	2	0.0245546	1.60987	PFLUV_G00026850	CDON	intron_variant
CM020910.1_47637828	CM020910.1	47637828	2	0.0245546	1.60987	PFLUV_G00026850	CDON	intron_variant
CM020910.1_47638325	CM020910.1	47638325	2	0.038559	1.41387	PFLUV_G00026850	CDON	intron_variant
CM020910.1_47643347	CM020910.1	47643347	2	0.0127246	1.89536	PFLUV_G00026850	CDON	intron_variant
CM020910.1_47643682	CM020910.1	47643682	2	0.0245546	1.60987	PFLUV_G00026850	CDON	intron_variant
CM020910.1_47646270	CM020910.1	47646270	2	0.0245546	1.60987	PFLUV_G00026850	CDON	intron_variant
CM020910.1_47647626	CM020910.1	47647626	2	0.0375187	1.42575	PFLUV_G00026850	CDON	intron_variant
CM020910.1_47648438	CM020910.1	47648438	2	0.0245546	1.60987	PFLUV_G00026850	CDON	intron_variant
CM020910.1_47795206	CM020910.1	47795206	2	0.0446379	1.3503	PFLUV_G00026900	TREH	intron_variant
CM020910.1_47834484	CM020910.1	47834484	2	0.0252887	1.59707	PFLUV_G00026900-PFLUV_G00026910	NA	intergenic_region
CM020910.1_48196098	CM020910.1	48196098	2	0.0389043	1.41	PFLUV_G00026910-PFLUV_G00026920	NA	intergenic_region
CM020910.1_495928	CM020910.1	495928	2	0.0446035	1.35063	PFLUV_G00014640	PLEKHG2	downstream_gene_variant
CM020910.1_495928	CM020910.1	495928	2	0.0446035	1.35063	PFLUV_G00014630-PFLUV_G00014640	NA	intergenic_region
CM020910.1_495928	CM020910.1	495928	2	0.0446035	1.35063	PFLUV_G00014630	PLEKHG2	upstream_gene_variant
CM020910.1_5773131	CM020910.1	5773131	2	0.032629	1.4864	PFLUV_G00015600	NLRP12	upstream_gene_variant
CM020910.1_5773131	CM020910.1	5773131	2	0.032629	1.4864	PFLUV_G00015600-PFLUV_G00015610	NA	intergenic_region
CM020910.1_5799474	CM020910.1	5799474	2	0.0284978	1.54519	PFLUV_G00015600-PFLUV_G00015610	NA	intergenic_region
CM020910.1_5799477	CM020910.1	5799477	2	0.0284978	1.54519	PFLUV_G00015600-PFLUV_G00015610	NA	intergenic_region
CM020910.1_6004278	CM020910.1	6004278	2	0.0157953	1.80147	PFLUV_G00015600-PFLUV_G00015610	NA	intergenic_region
CM020910.1_9450896	CM020910.1	9450896	2	0.0398017	1.4001	PFLUV_G00016370-PFLUV_G00016390	NA	intergenic_region
CM020910.1_9958314	CM020910.1	9958314	2	0.0066313	2.1784	PFLUV_G00016530	RADX	intron_variant
CM020910.1_9958349	CM020910.1	9958349	2	0.0157295	1.80329	PFLUV_G00016530	RADX	intron_variant
CM020911.1_13695626	CM020911.1	13695626	3	0.0341833	1.46619	PFLUV_G00029010	PAMR1	intron_variant
CM020911.1_13695880	CM020911.1	13695880	3	0.0341833	1.46619	PFLUV_G00029010	PAMR1	missense_variant
CM020911.1_17132545	CM020911.1	17132545	3	0.015659	1.80524	PFLUV_G00029690	UACA	intron_variant
CM020911.1_17737977	CM020911.1	17737977	3	0.0341833	1.46619	PFLUV_G00029940	SHC1	downstream_gene_variant
CM020911.1_17737977	CM020911.1	17737977	3	0.0341833	1.46619	PFLUV_G00029940-PFLUV_G00029950	NA	intergenic_region
CM020911.1_17740781	CM020911.1	17740781	3	0.0183814	1.73562	PFLUV_G00029940-PFLUV_G00029950	NA	intergenic_region
CM020911.1_17740781	CM020911.1	17740781	3	0.0183814	1.73562	PFLUV_G00029940	SHC1	downstream_gene_variant
CM020911.1_21721611	CM020911.1	21721611	3	0.0245546	1.60987	PFLUV_G00031130	GPC5	intron_variant
CM020911.1_21723605	CM020911.1	21723605	3	0.0287886	1.54078	PFLUV_G00031130	GPC5	intron_variant
CM020911.1_21724549	CM020911.1	21724549	3	0.0262411	1.58102	PFLUV_G00031130	GPC5	intron_variant
CM020911.1_24697934	CM020911.1	24697934	3	0.00910605	2.04067	PFLUV_G00031950	COPB1	intron_variant
CM020911.1_26183305	CM020911.1	26183305	3	0.0385404	1.41408	PFLUV_G00032400	NA	intron_variant
CM020911.1_26183727	CM020911.1	26183727	3	0.0385404	1.41408	PFLUV_G00032400	NA	intron_variant
CM020911.1_26183982	CM020911.1	26183982	3	0.0385404	1.41408	PFLUV_G00032400	NA	intron_variant
CM020911.1_26204159	CM020911.1	26204159	3	0.0114698	1.94045	PFLUV_G00032400	NA	intron_variant
CM020911.1_27758204	CM020911.1	27758204	3	0.0148419	1.82851	PFLUV_G00032970	FURIN	intron_variant
CM020911.1_31602310	CM020911.1	31602310	3	0.0281988	1.54977	PFLUV_G00034130-PFLUV_G00034140	NA	intergenic_region
CM020911.1_32061882	CM020911.1	32061882	3	0.000816009	3.08831	PFLUV_G00034180-PFLUV_G00034190	NA	intergenic_region
CM020911.1_32854821	CM020911.1	32854821	3	0.0436709	1.35981	PFLUV_G00034370	NFATC3	intron_variant
CM020911.1_331211	CM020911.1	331211	3	0.0348034	1.45838	PFLUV_G00027050-PFLUV_G00027060	NA	intergenic_region
CM020911.1_331211	CM020911.1	331211	3	0.0348034	1.45838	PFLUV_G00027050	SV2B	upstream_gene_variant
CM020911.1_332332	CM020911.1	332332	3	0.0432308	1.36421	PFLUV_G00027050-PFLUV_G00027060	NA	intergenic_region
CM020911.1_343523	CM020911.1	343523	3	0.0250413	1.60134	PFLUV_G00027050-PFLUV_G00027060	NA	intergenic_region
CM020911.1_344249	CM020911.1	344249	3	0.0396339	1.40193	PFLUV_G00027050-PFLUV_G00027060	NA	intergenic_region
CM020911.1_344249	CM020911.1	344249	3	0.0396339	1.40193	PFLUV_G00027060	AKAP13	upstream_gene_variant
CM020911.1_34754497	CM020911.1	34754497	3	0.0254559	1.59421	PFLUV_G00034860-PFLUV_G00034870	NA	intergenic_region
CM020911.1_352775	CM020911.1	352775	3	0.0484159	1.31501	PFLUV_G00027060	AKAP13	intron_variant
CM020911.1_35399357	CM020911.1	35399357	3	0.0325857	1.48697	PFLUV_G00035090-PFLUV_G00035100	NA	intergenic_region
CM020911.1_369300	CM020911.1	369300	3	0.0390276	1.40863	PFLUV_G00027060	AKAP13	intron_variant
CM020911.1_369342	CM020911.1	369342	3	0.0390276	1.40863	PFLUV_G00027060	AKAP13	intron_variant
CM020911.1_38214349	CM020911.1	38214349	3	0.0463255	1.33418	PFLUV_G00035580	ARID3B	intron_variant
CM020911.1_3920417	CM020911.1	3920417	3	0.0280888	1.55147	PFLUV_G00027610-PFLUV_G00027620	NA	intergenic_region
CM020911.1_40672093	CM020911.1	40672093	3	0.0469789	1.3281	PFLUV_G00036110-PFLUV_G00036120	NA	intergenic_region
CM020911.1_40672093	CM020911.1	40672093	3	0.0469789	1.3281	PFLUV_G00036110	FOXR1	upstream_gene_variant
CM020911.1_40672093	CM020911.1	40672093	3	0.0469789	1.3281	PFLUV_G00036120	ATP6V0D1	downstream_gene_variant
CM020911.1_41181445	CM020911.1	41181445	3	0.0382894	1.41692	PFLUV_G00036310	CRTC3	downstream_gene_variant
CM020911.1_41181445	CM020911.1	41181445	3	0.0382894	1.41692	PFLUV_G00036300-PFLUV_G00036310	NA	intergenic_region
CM020911.1_41181445	CM020911.1	41181445	3	0.0382894	1.41692	PFLUV_G00036300	CRTC1	upstream_gene_variant
CM020911.1_41182009	CM020911.1	41182009	3	0.0211097	1.67552	PFLUV_G00036310	CRTC3	downstream_gene_variant
CM020911.1_41182009	CM020911.1	41182009	3	0.0211097	1.67552	PFLUV_G00036300-PFLUV_G00036310	NA	intergenic_region
CM020911.1_41182009	CM020911.1	41182009	3	0.0211097	1.67552	PFLUV_G00036300	CRTC1	upstream_gene_variant
CM020911.1_41225666	CM020911.1	41225666	3	0.0302245	1.51964	PFLUV_G00036320	IQGAP1	intron_variant
CM020911.1_41586901	CM020911.1	41586901	3	0.0446501	1.35018	PFLUV_G00036420-PFLUV_G00036430	NA	intergenic_region
CM020911.1_41586901	CM020911.1	41586901	3	0.0446501	1.35018	PFLUV_G00036430	OR13F1	upstream_gene_variant
CM020911.1_42248397	CM020911.1	42248397	3	0.0224387	1.649	PFLUV_G00036670	CIART	intron_variant
CM020911.1_44338278	CM020911.1	44338278	3	0.0446379	1.3503	PFLUV_G00037110-PFLUV_G00037120	NA	intergenic_region
CM020911.1_44338678	CM020911.1	44338678	3	0.0365745	1.43682	PFLUV_G00037110-PFLUV_G00037120	NA	intergenic_region
CM020911.1_45407646	CM020911.1	45407646	3	0.00864781	2.06309	PFLUV_G00037770	KATNB1	intron_variant
CM020911.1_45825560	CM020911.1	45825560	3	0.0291094	1.53597	PFLUV_G00037920	CEBPG	3_prime_UTR_variant
CM020911.1_4983441	CM020911.1	4983441	3	0.0174764	1.75755	PFLUV_G00027670-PFLUV_G00027680	NA	intergenic_region
CM020911.1_5120521	CM020911.1	5120521	3	0.0434635	1.36187	PFLUV_G00027680	ZNF536	intron_variant
CM020911.1_9701751	CM020911.1	9701751	3	0.0479516	1.3192	PFLUV_G00028490-PFLUV_G00028500	NA	intergenic_region
CM020911.1_9731186	CM020911.1	9731186	3	0.0479516	1.3192	PFLUV_G00028490-PFLUV_G00028500	NA	intergenic_region
CM020911.1_9815232	CM020911.1	9815232	3	0.0479516	1.3192	PFLUV_G00028500	ALDH1A3	intron_variant
CM020911.1_9831012	CM020911.1	9831012	3	0.0479516	1.3192	PFLUV_G00028500	ALDH1A3	intron_variant
CM020911.1_9857832	CM020911.1	9857832	3	0.0479516	1.3192	PFLUV_G00028510	LRRK1	upstream_gene_variant
CM020911.1_9857832	CM020911.1	9857832	3	0.0479516	1.3192	PFLUV_G00028500	ALDH1A3	3_prime_UTR_variant
CM020911.1_9880326	CM020911.1	9880326	3	0.0400053	1.39788	PFLUV_G00028510	LRRK1	intron_variant
CM020911.1_9882417	CM020911.1	9882417	3	0.0400053	1.39788	PFLUV_G00028510	LRRK1	intron_variant
CM020912.1_12131738	CM020912.1	12131738	4	0.0340684	1.46765	PFLUV_G00041700	TGM2	downstream_gene_variant
CM020912.1_12131738	CM020912.1	12131738	4	0.0340684	1.46765	PFLUV_G00041710	VSTM2L	synonymous_variant
CM020912.1_12184474	CM020912.1	12184474	4	0.0340332	1.4681	PFLUV_G00041710-PFLUV_G00041720	NA	intergenic_region
CM020912.1_12184475	CM020912.1	12184475	4	0.0340332	1.4681	PFLUV_G00041710-PFLUV_G00041720	NA	intergenic_region
CM020912.1_13878999	CM020912.1	13878999	4	0.0344525	1.46278	PFLUV_G00042350	SRGAP2	intron_variant
CM020912.1_13920090	CM020912.1	13920090	4	0.0384752	1.41482	PFLUV_G00042350-PFLUV_G00042360	NA	intergenic_region
CM020912.1_13920090	CM020912.1	13920090	4	0.0384752	1.41482	PFLUV_G00042350	SRGAP2	downstream_gene_variant
CM020912.1_13920090	CM020912.1	13920090	4	0.0384752	1.41482	PFLUV_G00042360	IKBKE	upstream_gene_variant
CM020912.1_15309135	CM020912.1	15309135	4	0.0471704	1.32633	PFLUV_G00043190	TTLL3	3_prime_UTR_variant
CM020912.1_15309135	CM020912.1	15309135	4	0.0471704	1.32633	PFLUV_G00043180	BHLHE40	downstream_gene_variant
CM020912.1_15309989	CM020912.1	15309989	4	0.0291094	1.53597	PFLUV_G00043180	BHLHE40	downstream_gene_variant
CM020912.1_15309989	CM020912.1	15309989	4	0.0291094	1.53597	PFLUV_G00043190	TTLL3	intron_variant
CM020912.1_15310173	CM020912.1	15310173	4	0.0291094	1.53597	PFLUV_G00043180	BHLHE40	downstream_gene_variant
CM020912.1_15310173	CM020912.1	15310173	4	0.0291094	1.53597	PFLUV_G00043190	TTLL3	missense_variant
CM020912.1_15310594	CM020912.1	15310594	4	0.0291094	1.53597	PFLUV_G00043180	BHLHE40	downstream_gene_variant
CM020912.1_15310594	CM020912.1	15310594	4	0.0291094	1.53597	PFLUV_G00043190	TTLL3	intron_variant
CM020912.1_15311127	CM020912.1	15311127	4	0.0410799	1.38637	PFLUV_G00043190	TTLL3	intron_variant
CM020912.1_15311127	CM020912.1	15311127	4	0.0410799	1.38637	PFLUV_G00043180	BHLHE40	downstream_gene_variant
CM020912.1_16618069	CM020912.1	16618069	4	0.0477332	1.32118	PFLUV_G00043910	TEX264	intron_variant
CM020912.1_17918243	CM020912.1	17918243	4	0.0383826	1.41587	PFLUV_G00044770	WNK2	missense_variant
CM020912.1_18451455	CM020912.1	18451455	4	0.0365745	1.43682	PFLUV_G00045100	SLC6A13	3_prime_UTR_variant
CM020912.1_18451455	CM020912.1	18451455	4	0.0365745	1.43682	PFLUV_G00045090	SLC6A12	upstream_gene_variant
CM020912.1_1899881	CM020912.1	1899881	4	0.0250048	1.60198	PFLUV_G00038540	HLA-DQB1	downstream_gene_variant
CM020912.1_1899881	CM020912.1	1899881	4	0.0250048	1.60198	PFLUV_G00038540-PFLUV_G00038550	NA	intergenic_region
CM020912.1_1900389	CM020912.1	1900389	4	0.0418423	1.37838	PFLUV_G00038540-PFLUV_G00038550	NA	intergenic_region
CM020912.1_1900389	CM020912.1	1900389	4	0.0418423	1.37838	PFLUV_G00038540	HLA-DQB1	downstream_gene_variant
CM020912.1_20722687	CM020912.1	20722687	4	0.00242672	2.61498	PFLUV_G00046320	SLC45A1	3_prime_UTR_variant
CM020912.1_20722687	CM020912.1	20722687	4	0.00242672	2.61498	PFLUV_G00046330	PTMA	3_prime_UTR_variant
CM020912.1_21202779	CM020912.1	21202779	4	0.0183814	1.73562	PFLUV_G00046480	SYN2	intron_variant
CM020912.1_21203449	CM020912.1	21203449	4	0.0183814	1.73562	PFLUV_G00046480	SYN2	intron_variant
CM020912.1_21203606	CM020912.1	21203606	4	0.0183814	1.73562	PFLUV_G00046480	SYN2	intron_variant
CM020912.1_21204071	CM020912.1	21204071	4	0.0183814	1.73562	PFLUV_G00046480	SYN2	intron_variant
CM020912.1_21204704	CM020912.1	21204704	4	0.0268424	1.57118	PFLUV_G00046480	SYN2	intron_variant
CM020912.1_21204741	CM020912.1	21204741	4	0.0268424	1.57118	PFLUV_G00046480	SYN2	intron_variant
CM020912.1_21205311	CM020912.1	21205311	4	0.0183814	1.73562	PFLUV_G00046480	SYN2	intron_variant
CM020912.1_21205380	CM020912.1	21205380	4	0.0268424	1.57118	PFLUV_G00046480	SYN2	intron_variant
CM020912.1_21205956	CM020912.1	21205956	4	0.0268424	1.57118	PFLUV_G00046480	SYN2	intron_variant
CM020912.1_21207295	CM020912.1	21207295	4	0.0268424	1.57118	PFLUV_G00046480	SYN2	intron_variant
CM020912.1_21207296	CM020912.1	21207296	4	0.0268424	1.57118	PFLUV_G00046480	SYN2	intron_variant
CM020912.1_22946052	CM020912.1	22946052	4	0.0344203	1.46319	PFLUV_G00046960-PFLUV_G00046970	NA	intergenic_region
CM020912.1_22968147	CM020912.1	22968147	4	0.0344203	1.46319	PFLUV_G00046970	NDUFA4	upstream_gene_variant
CM020912.1_22968147	CM020912.1	22968147	4	0.0344203	1.46319	PFLUV_G00046970-PFLUV_G00046980	NA	intergenic_region
CM020912.1_22975227	CM020912.1	22975227	4	0.0344203	1.46319	PFLUV_G00046970-PFLUV_G00046980	NA	intergenic_region
CM020912.1_22986562	CM020912.1	22986562	4	0.0344203	1.46319	PFLUV_G00046980	FAM210B	intron_variant
CM020912.1_24430879	CM020912.1	24430879	4	0.04422	1.35438	PFLUV_G00047280	TFAP2C	upstream_gene_variant
CM020912.1_24430879	CM020912.1	24430879	4	0.04422	1.35438	PFLUV_G00047280-PFLUV_G00047290	NA	intergenic_region
CM020912.1_25014677	CM020912.1	25014677	4	0.00374573	2.42646	PFLUV_G00047510	SRC	intron_variant
CM020912.1_25017047	CM020912.1	25017047	4	0.0137543	1.86156	PFLUV_G00047510	SRC	intron_variant
CM020912.1_25021575	CM020912.1	25021575	4	0.0365745	1.43682	PFLUV_G00047510	SRC	upstream_gene_variant
CM020912.1_25021575	CM020912.1	25021575	4	0.0365745	1.43682	PFLUV_G00047530	NFATC2	downstream_gene_variant
CM020912.1_25021575	CM020912.1	25021575	4	0.0365745	1.43682	PFLUV_G00047510-PFLUV_G00047520	NA	intergenic_region
CM020912.1_25021575	CM020912.1	25021575	4	0.0365745	1.43682	PFLUV_G00047520	MANBAL	downstream_gene_variant
CM020912.1_25023970	CM020912.1	25023970	4	0.0347194	1.45943	PFLUV_G00047530	NFATC2	downstream_gene_variant
CM020912.1_25023970	CM020912.1	25023970	4	0.0347194	1.45943	PFLUV_G00047520	MANBAL	intron_variant
CM020912.1_25023970	CM020912.1	25023970	4	0.0347194	1.45943	PFLUV_G00047510	SRC	upstream_gene_variant
CM020912.1_25024299	CM020912.1	25024299	4	0.0204303	1.68972	PFLUV_G00047530	NFATC2	downstream_gene_variant
CM020912.1_25024299	CM020912.1	25024299	4	0.0204303	1.68972	PFLUV_G00047520	MANBAL	intron_variant
CM020912.1_25024299	CM020912.1	25024299	4	0.0204303	1.68972	PFLUV_G00047510	SRC	upstream_gene_variant
CM020912.1_25024913	CM020912.1	25024913	4	0.0325737	1.48713	PFLUV_G00047530	NFATC2	downstream_gene_variant
CM020912.1_25024913	CM020912.1	25024913	4	0.0325737	1.48713	PFLUV_G00047510	SRC	upstream_gene_variant
CM020912.1_25024913	CM020912.1	25024913	4	0.0325737	1.48713	PFLUV_G00047520	MANBAL	intron_variant
CM020912.1_25024964	CM020912.1	25024964	4	0.0204303	1.68972	PFLUV_G00047530	NFATC2	downstream_gene_variant
CM020912.1_25024964	CM020912.1	25024964	4	0.0204303	1.68972	PFLUV_G00047520	MANBAL	5_prime_UTR_premature_start_codon_gain_variant
CM020912.1_25024964	CM020912.1	25024964	4	0.0204303	1.68972	PFLUV_G00047520	MANBAL	5_prime_UTR_variant
CM020912.1_25024964	CM020912.1	25024964	4	0.0204303	1.68972	PFLUV_G00047510	SRC	upstream_gene_variant
CM020912.1_25028238	CM020912.1	25028238	4	0.0335324	1.47454	PFLUV_G00047520	MANBAL	upstream_gene_variant
CM020912.1_25028238	CM020912.1	25028238	4	0.0335324	1.47454	PFLUV_G00047530	NFATC2	intron_variant
CM020912.1_25030230	CM020912.1	25030230	4	0.0224387	1.649	PFLUV_G00047530	NFATC2	intron_variant
CM020912.1_25030238	CM020912.1	25030238	4	0.0224387	1.649	PFLUV_G00047530	NFATC2	intron_variant
CM020912.1_25033418	CM020912.1	25033418	4	0.0224387	1.649	PFLUV_G00047530	NFATC2	intron_variant
CM020912.1_25033418	CM020912.1	25033418	4	0.0224387	1.649	PFLUV_G00047540	NA	upstream_gene_variant
CM020912.1_26972518	CM020912.1	26972518	4	0.0311811	1.50611	PFLUV_G00048170	PADI2	missense_variant
CM020912.1_2733457	CM020912.1	2733457	4	0.0412129	1.38497	PFLUV_G00038600	FLNB	3_prime_UTR_variant
CM020912.1_2733457	CM020912.1	2733457	4	0.0412129	1.38497	PFLUV_G00038610	NA	upstream_gene_variant
CM020912.1_27486813	CM020912.1	27486813	4	0.0183814	1.73562	PFLUV_G00048340	EIF4G3	intron_variant
CM020912.1_27486813	CM020912.1	27486813	4	0.0183814	1.73562	PFLUV_G00048350	ECE1	downstream_gene_variant
CM020912.1_27487317	CM020912.1	27487317	4	0.0183814	1.73562	PFLUV_G00048350	ECE1	downstream_gene_variant
CM020912.1_27487317	CM020912.1	27487317	4	0.0183814	1.73562	PFLUV_G00048340	EIF4G3	intron_variant
CM020912.1_27487327	CM020912.1	27487327	4	0.0183814	1.73562	PFLUV_G00048350	ECE1	downstream_gene_variant
CM020912.1_27487327	CM020912.1	27487327	4	0.0183814	1.73562	PFLUV_G00048340	EIF4G3	intron_variant
CM020912.1_27507646	CM020912.1	27507646	4	0.007235	2.14056	PFLUV_G00048350	ECE1	intron_variant
CM020912.1_27509699	CM020912.1	27509699	4	0.0357484	1.44674	PFLUV_G00048350	ECE1	intron_variant
CM020912.1_27509927	CM020912.1	27509927	4	0.0204296	1.68974	PFLUV_G00048350	ECE1	intron_variant
CM020912.1_27510271	CM020912.1	27510271	4	0.00577431	2.2385	PFLUV_G00048350	ECE1	intron_variant
CM020912.1_28140524	CM020912.1	28140524	4	0.0335942	1.47374	PFLUV_G00048470	IGSF21	intron_variant
CM020912.1_28142940	CM020912.1	28142940	4	0.0335942	1.47374	PFLUV_G00048470	IGSF21	intron_variant
CM020912.1_28143022	CM020912.1	28143022	4	0.0335942	1.47374	PFLUV_G00048470	IGSF21	intron_variant
CM020912.1_28143607	CM020912.1	28143607	4	0.0335942	1.47374	PFLUV_G00048470	IGSF21	intron_variant
CM020912.1_28145662	CM020912.1	28145662	4	0.0335942	1.47374	PFLUV_G00048470	IGSF21	intron_variant
CM020912.1_28146096	CM020912.1	28146096	4	0.0335942	1.47374	PFLUV_G00048470	IGSF21	intron_variant
CM020912.1_28147052	CM020912.1	28147052	4	0.018371	1.73587	PFLUV_G00048470	IGSF21	intron_variant
CM020912.1_28147947	CM020912.1	28147947	4	0.0284367	1.54612	PFLUV_G00048470	IGSF21	intron_variant
CM020912.1_28152054	CM020912.1	28152054	4	0.0284367	1.54612	PFLUV_G00048470	IGSF21	intron_variant
CM020912.1_28152186	CM020912.1	28152186	4	0.029211	1.53445	PFLUV_G00048470	IGSF21	intron_variant
CM020912.1_28405785	CM020912.1	28405785	4	0.0316203	1.50003	PFLUV_G00048470-PFLUV_G00048490	NA	intergenic_region
CM020912.1_28421477	CM020912.1	28421477	4	0.0446379	1.3503	PFLUV_G00048490	ARHGEF10L	synonymous_variant
CM020912.1_2856189	CM020912.1	2856189	4	0.0411375	1.38576	PFLUV_G00038680	ODC1	upstream_gene_variant
CM020912.1_2856189	CM020912.1	2856189	4	0.0411375	1.38576	PFLUV_G00038680-PFLUV_G00038690	NA	intergenic_region
CM020912.1_28565696	CM020912.1	28565696	4	0.00652195	2.18562	PFLUV_G00048520	CHD5	intron_variant
CM020912.1_28566164	CM020912.1	28566164	4	0.00957219	2.01899	PFLUV_G00048520	CHD5	intron_variant
CM020912.1_28580575	CM020912.1	28580575	4	0.0187188	1.72772	PFLUV_G00048520	CHD5	intron_variant
CM020912.1_28586345	CM020912.1	28586345	4	0.0446379	1.3503	PFLUV_G00048520	CHD5	intron_variant
CM020912.1_28586971	CM020912.1	28586971	4	0.0258506	1.58753	PFLUV_G00048520	CHD5	intron_variant
CM020912.1_31652894	CM020912.1	31652894	4	0.0267407	1.57283	PFLUV_G00049310-PFLUV_G00049320	NA	intergenic_region
CM020912.1_36104133	CM020912.1	36104133	4	0.0336318	1.47325	PFLUV_G00050490-PFLUV_G00050510	NA	intergenic_region
CM020912.1_36258272	CM020912.1	36258272	4	0.0363468	1.43953	PFLUV_G00050550-PFLUV_G00050560	NA	intergenic_region
CM020912.1_36258272	CM020912.1	36258272	4	0.0363468	1.43953	PFLUV_G00050550	CYB561D1	downstream_gene_variant
CM020912.1_36258812	CM020912.1	36258812	4	0.0363468	1.43953	PFLUV_G00050550-PFLUV_G00050560	NA	intergenic_region
CM020912.1_36258812	CM020912.1	36258812	4	0.0363468	1.43953	PFLUV_G00050550	CYB561D1	downstream_gene_variant
CM020912.1_36258992	CM020912.1	36258992	4	0.0363468	1.43953	PFLUV_G00050550-PFLUV_G00050560	NA	intergenic_region
CM020912.1_36258992	CM020912.1	36258992	4	0.0363468	1.43953	PFLUV_G00050550	CYB561D1	downstream_gene_variant
CM020912.1_36259567	CM020912.1	36259567	4	0.0363468	1.43953	PFLUV_G00050550	CYB561D1	downstream_gene_variant
CM020912.1_36259567	CM020912.1	36259567	4	0.0363468	1.43953	PFLUV_G00050550-PFLUV_G00050560	NA	intergenic_region
CM020912.1_36266079	CM020912.1	36266079	4	0.0181464	1.74121	PFLUV_G00050550-PFLUV_G00050560	NA	intergenic_region
CM020912.1_36267618	CM020912.1	36267618	4	0.0390276	1.40863	PFLUV_G00050550-PFLUV_G00050560	NA	intergenic_region
CM020912.1_37074689	CM020912.1	37074689	4	0.0197348	1.70477	PFLUV_G00050650-PFLUV_G00050660	NA	intergenic_region
CM020912.1_38751595	CM020912.1	38751595	4	0.0411375	1.38576	PFLUV_G00051090	RBPJL	intron_variant
CM020912.1_38751595	CM020912.1	38751595	4	0.0411375	1.38576	PFLUV_G00051080	MATN4	intron_variant
CM020912.1_6524795	CM020912.1	6524795	4	0.0204303	1.68972	PFLUV_G00039570	FRMD4B	downstream_gene_variant
CM020912.1_6524795	CM020912.1	6524795	4	0.0204303	1.68972	PFLUV_G00039590	ARL6IP5	3_prime_UTR_variant
CM020912.1_6524795	CM020912.1	6524795	4	0.0204303	1.68972	PFLUV_G00039600	TRNT1	upstream_gene_variant
CM020912.1_7157285	CM020912.1	7157285	4	0.0393462	1.4051	PFLUV_G00039760	NA	intron_variant
CM020912.1_7176676	CM020912.1	7176676	4	0.0126155	1.89909	PFLUV_G00039770	CXXC1	intron_variant
CM020912.1_7178607	CM020912.1	7178607	4	0.0126155	1.89909	PFLUV_G00039770	CXXC1	intron_variant
CM020912.1_7178693	CM020912.1	7178693	4	0.00619298	2.2081	PFLUV_G00039770	CXXC1	intron_variant
CM020912.1_7180062	CM020912.1	7180062	4	0.0126155	1.89909	PFLUV_G00039770-PFLUV_G00039780	NA	intergenic_region
CM020912.1_7180062	CM020912.1	7180062	4	0.0126155	1.89909	PFLUV_G00039780	NA	upstream_gene_variant
CM020912.1_7180062	CM020912.1	7180062	4	0.0126155	1.89909	PFLUV_G00039790	TFE3	downstream_gene_variant
CM020912.1_7180062	CM020912.1	7180062	4	0.0126155	1.89909	PFLUV_G00039770	CXXC1	upstream_gene_variant
CM020912.1_7180068	CM020912.1	7180068	4	0.0126155	1.89909	PFLUV_G00039780	NA	upstream_gene_variant
CM020912.1_7180068	CM020912.1	7180068	4	0.0126155	1.89909	PFLUV_G00039770-PFLUV_G00039780	NA	intergenic_region
CM020912.1_7180068	CM020912.1	7180068	4	0.0126155	1.89909	PFLUV_G00039790	TFE3	downstream_gene_variant
CM020912.1_7180068	CM020912.1	7180068	4	0.0126155	1.89909	PFLUV_G00039770	CXXC1	upstream_gene_variant
CM020912.1_7181451	CM020912.1	7181451	4	0.0126155	1.89909	PFLUV_G00039770-PFLUV_G00039780	NA	intergenic_region
CM020912.1_7181451	CM020912.1	7181451	4	0.0126155	1.89909	PFLUV_G00039790	TFE3	downstream_gene_variant
CM020912.1_7181451	CM020912.1	7181451	4	0.0126155	1.89909	PFLUV_G00039780	NA	upstream_gene_variant
CM020912.1_7181451	CM020912.1	7181451	4	0.0126155	1.89909	PFLUV_G00039770	CXXC1	upstream_gene_variant
CM020912.1_7181503	CM020912.1	7181503	4	0.0126155	1.89909	PFLUV_G00039780	NA	upstream_gene_variant
CM020912.1_7181503	CM020912.1	7181503	4	0.0126155	1.89909	PFLUV_G00039790	TFE3	downstream_gene_variant
CM020912.1_7181503	CM020912.1	7181503	4	0.0126155	1.89909	PFLUV_G00039770-PFLUV_G00039780	NA	intergenic_region
CM020912.1_7181503	CM020912.1	7181503	4	0.0126155	1.89909	PFLUV_G00039770	CXXC1	upstream_gene_variant
CM020912.1_7457688	CM020912.1	7457688	4	0.000117132	3.93133	PFLUV_G00039990	TRPC4AP	intron_variant
CM020912.1_7463974	CM020912.1	7463974	4	0.000117132	3.93133	PFLUV_G00039990	TRPC4AP	intron_variant
CM020912.1_7463986	CM020912.1	7463986	4	0.000117132	3.93133	PFLUV_G00039990	TRPC4AP	intron_variant
CM020912.1_7465272	CM020912.1	7465272	4	0.0240482	1.61892	PFLUV_G00039990	TRPC4AP	intron_variant
CM020912.1_7468744	CM020912.1	7468744	4	0.0267407	1.57283	PFLUV_G00039990	TRPC4AP	intron_variant
CM020912.1_7468744	CM020912.1	7468744	4	0.0267407	1.57283	PFLUV_G00040000	SLA2	downstream_gene_variant
CM020912.1_7469170	CM020912.1	7469170	4	0.0348034	1.45838	PFLUV_G00040000	SLA2	downstream_gene_variant
CM020912.1_7469170	CM020912.1	7469170	4	0.0348034	1.45838	PFLUV_G00039990	TRPC4AP	intron_variant
CM020912.1_7470907	CM020912.1	7470907	4	0.0412462	1.38462	PFLUV_G00040010	NDRG3	downstream_gene_variant
CM020912.1_7470907	CM020912.1	7470907	4	0.0412462	1.38462	PFLUV_G00039990	TRPC4AP	upstream_gene_variant
CM020912.1_7470907	CM020912.1	7470907	4	0.0412462	1.38462	PFLUV_G00040000	SLA2	splice_region_variant&intron_variant
CM020912.1_7479752	CM020912.1	7479752	4	0.0419551	1.37721	PFLUV_G00040010	NDRG3	intron_variant
CM020912.1_80062	CM020912.1	80062	4	0.0287344	1.5416	PFLUV_G00038180	SLMAP	intron_variant
CM020912.1_80941	CM020912.1	80941	4	0.000827572	3.08219	PFLUV_G00038180	SLMAP	intron_variant
CM020913.1_10402009	CM020913.1	10402009	5	0.0409737	1.38749	PFLUV_G00054240-PFLUV_G00054250	NA	intergenic_region
CM020913.1_12807648	CM020913.1	12807648	5	0.0129308	1.88837	PFLUV_G00055400	RAP1GAP	intron_variant
CM020913.1_13146585	CM020913.1	13146585	5	0.0340332	1.4681	PFLUV_G00055470-PFLUV_G00055480	NA	intergenic_region
CM020913.1_13179229	CM020913.1	13179229	5	0.0335942	1.47374	PFLUV_G00055470-PFLUV_G00055480	NA	intergenic_region
CM020913.1_13180055	CM020913.1	13180055	5	0.0101469	1.99367	PFLUV_G00055470-PFLUV_G00055480	NA	intergenic_region
CM020913.1_13697254	CM020913.1	13697254	5	0.0365745	1.43682	PFLUV_G00055770	SYT2	intron_variant
CM020913.1_14953764	CM020913.1	14953764	5	0.04227	1.37397	PFLUV_G00056210	NCOA3	intron_variant
CM020913.1_14987391	CM020913.1	14987391	5	0.0411375	1.38576	PFLUV_G00056210	NCOA3	intron_variant
CM020913.1_16526702	CM020913.1	16526702	5	0.0123744	1.90748	PFLUV_G00056740	TMCC1	downstream_gene_variant
CM020913.1_16526702	CM020913.1	16526702	5	0.0123744	1.90748	PFLUV_G00056730-PFLUV_G00056740	NA	intergenic_region
CM020913.1_16526702	CM020913.1	16526702	5	0.0123744	1.90748	PFLUV_G00056730	PLXND1	upstream_gene_variant
CM020913.1_18066825	CM020913.1	18066825	5	0.00853816	2.06864	PFLUV_G00057400-PFLUV_G00057410	NA	intergenic_region
CM020913.1_18066825	CM020913.1	18066825	5	0.00853816	2.06864	PFLUV_G00057400	AAR2	downstream_gene_variant
CM020913.1_18070409	CM020913.1	18070409	5	0.0311735	1.50621	PFLUV_G00057400-PFLUV_G00057410	NA	intergenic_region
CM020913.1_18070588	CM020913.1	18070588	5	0.0311735	1.50621	PFLUV_G00057400-PFLUV_G00057410	NA	intergenic_region
CM020913.1_18070652	CM020913.1	18070652	5	0.0311735	1.50621	PFLUV_G00057400-PFLUV_G00057410	NA	intergenic_region
CM020913.1_18075748	CM020913.1	18075748	5	0.0470907	1.32706	PFLUV_G00057400-PFLUV_G00057410	NA	intergenic_region
CM020913.1_18076813	CM020913.1	18076813	5	0.0470907	1.32706	PFLUV_G00057400-PFLUV_G00057410	NA	intergenic_region
CM020913.1_18078410	CM020913.1	18078410	5	0.0470907	1.32706	PFLUV_G00057400-PFLUV_G00057410	NA	intergenic_region
CM020913.1_18078591	CM020913.1	18078591	5	0.0470907	1.32706	PFLUV_G00057400-PFLUV_G00057410	NA	intergenic_region
CM020913.1_18079855	CM020913.1	18079855	5	0.0470907	1.32706	PFLUV_G00057400-PFLUV_G00057410	NA	intergenic_region
CM020913.1_18081307	CM020913.1	18081307	5	0.0470907	1.32706	PFLUV_G00057400-PFLUV_G00057410	NA	intergenic_region
CM020913.1_18081484	CM020913.1	18081484	5	0.0470907	1.32706	PFLUV_G00057400-PFLUV_G00057410	NA	intergenic_region
CM020913.1_19668171	CM020913.1	19668171	5	0.0163224	1.78722	PFLUV_G00057850	RBM10	intron_variant
CM020913.1_19681772	CM020913.1	19681772	5	0.0163224	1.78722	PFLUV_G00057850	RBM10	upstream_gene_variant
CM020913.1_19681772	CM020913.1	19681772	5	0.0163224	1.78722	PFLUV_G00057860	RHOA	splice_region_variant&intron_variant
CM020913.1_19681772	CM020913.1	19681772	5	0.0163224	1.78722	PFLUV_G00057870	USP21	downstream_gene_variant
CM020913.1_20427891	CM020913.1	20427891	5	0.0466221	1.33141	PFLUV_G00058260	RHOC	intron_variant
CM020913.1_22783716	CM020913.1	22783716	5	0.0371736	1.42977	PFLUV_G00059370-PFLUV_G00059380	NA	intergenic_region
CM020913.1_23084073	CM020913.1	23084073	5	0.0309775	1.50895	PFLUV_G00059570-PFLUV_G00059580	NA	intergenic_region
CM020913.1_23084637	CM020913.1	23084637	5	0.0174764	1.75755	PFLUV_G00059570-PFLUV_G00059580	NA	intergenic_region
CM020913.1_23086492	CM020913.1	23086492	5	0.0272801	1.56415	PFLUV_G00059570-PFLUV_G00059580	NA	intergenic_region
CM020913.1_23087292	CM020913.1	23087292	5	0.0174764	1.75755	PFLUV_G00059570-PFLUV_G00059580	NA	intergenic_region
CM020913.1_23087711	CM020913.1	23087711	5	0.0174764	1.75755	PFLUV_G00059570-PFLUV_G00059580	NA	intergenic_region
CM020913.1_23093462	CM020913.1	23093462	5	0.0174764	1.75755	PFLUV_G00059570-PFLUV_G00059580	NA	intergenic_region
CM020913.1_23094824	CM020913.1	23094824	5	0.0262411	1.58102	PFLUV_G00059570-PFLUV_G00059580	NA	intergenic_region
CM020913.1_2387471	CM020913.1	2387471	5	0.0390276	1.40863	PFLUV_G00052280-PFLUV_G00052290	NA	intergenic_region
CM020913.1_26028332	CM020913.1	26028332	5	0.0419551	1.37721	PFLUV_G00060490	ESPN	intron_variant
CM020913.1_26190161	CM020913.1	26190161	5	0.0316712	1.49934	PFLUV_G00060590	UBR4	intron_variant
CM020913.1_27579853	CM020913.1	27579853	5	0.0391295	1.4075	PFLUV_G00061100	DALRD3	synonymous_variant
CM020913.1_28271540	CM020913.1	28271540	5	0.0431268	1.36525	PFLUV_G00061300	SOGA1	synonymous_variant
CM020913.1_28308422	CM020913.1	28308422	5	0.017313	1.76163	PFLUV_G00061300	SOGA1	downstream_gene_variant
CM020913.1_28308422	CM020913.1	28308422	5	0.017313	1.76163	PFLUV_G00061300-PFLUV_G00061310	NA	intergenic_region
CM020913.1_28308422	CM020913.1	28308422	5	0.017313	1.76163	PFLUV_G00061310	DNAJC16	downstream_gene_variant
CM020913.1_28653286	CM020913.1	28653286	5	0.0106635	1.9721	PFLUV_G00061460	NPHP4	intron_variant
CM020913.1_28656267	CM020913.1	28656267	5	0.0106635	1.9721	PFLUV_G00061460	NPHP4	intron_variant
CM020913.1_28656288	CM020913.1	28656288	5	0.0106635	1.9721	PFLUV_G00061460	NPHP4	intron_variant
CM020913.1_28656884	CM020913.1	28656884	5	0.0299903	1.52302	PFLUV_G00061460	NPHP4	intron_variant
CM020913.1_28657084	CM020913.1	28657084	5	0.0299903	1.52302	PFLUV_G00061460	NPHP4	intron_variant
CM020913.1_29130522	CM020913.1	29130522	5	0.0446385	1.35029	PFLUV_G00061490-PFLUV_G00061500	NA	intergenic_region
CM020913.1_30617066	CM020913.1	30617066	5	0.0403576	1.39407	PFLUV_G00062020	CSDE1	intron_variant
CM020913.1_30621152	CM020913.1	30621152	5	0.0144315	1.84069	PFLUV_G00062020	CSDE1	intron_variant
CM020913.1_30624927	CM020913.1	30624927	5	0.0364364	1.43846	PFLUV_G00062020	CSDE1	intron_variant
CM020913.1_30625051	CM020913.1	30625051	5	0.0364364	1.43846	PFLUV_G00062020	CSDE1	intron_variant
CM020913.1_30625133	CM020913.1	30625133	5	0.0364364	1.43846	PFLUV_G00062020	CSDE1	intron_variant
CM020913.1_31495204	CM020913.1	31495204	5	0.044592	1.35074	PFLUV_G00062290	CHCHD6	intron_variant
CM020913.1_31495723	CM020913.1	31495723	5	0.0187973	1.7259	PFLUV_G00062290	CHCHD6	intron_variant
CM020913.1_31495817	CM020913.1	31495817	5	0.0473578	1.32461	PFLUV_G00062290	CHCHD6	intron_variant
CM020913.1_31495902	CM020913.1	31495902	5	0.0473578	1.32461	PFLUV_G00062290	CHCHD6	intron_variant
CM020913.1_32221163	CM020913.1	32221163	5	0.040924	1.38802	PFLUV_G00062330-PFLUV_G00062340	NA	intergenic_region
CM020913.1_33208232	CM020913.1	33208232	5	0.0335942	1.47374	PFLUV_G00062570	SBK1	upstream_gene_variant
CM020913.1_33208232	CM020913.1	33208232	5	0.0335942	1.47374	PFLUV_G00062560-PFLUV_G00062570	NA	intergenic_region
CM020913.1_33209184	CM020913.1	33209184	5	0.0335942	1.47374	PFLUV_G00062560-PFLUV_G00062570	NA	intergenic_region
CM020913.1_33209184	CM020913.1	33209184	5	0.0335942	1.47374	PFLUV_G00062570	SBK1	upstream_gene_variant
CM020913.1_33244051	CM020913.1	33244051	5	0.00558629	2.25288	PFLUV_G00062590	NA	downstream_gene_variant
CM020913.1_33244051	CM020913.1	33244051	5	0.00558629	2.25288	PFLUV_G00062580	CD163	upstream_gene_variant
CM020913.1_33244051	CM020913.1	33244051	5	0.00558629	2.25288	PFLUV_G00062590-PFLUV_G00062600	NA	intergenic_region
CM020913.1_34479917	CM020913.1	34479917	5	0.0348034	1.45838	PFLUV_G00062860-PFLUV_G00062870	NA	intergenic_region
CM020913.1_34952380	CM020913.1	34952380	5	0.0382894	1.41692	PFLUV_G00062970-PFLUV_G00062980	NA	intergenic_region
CM020913.1_34952380	CM020913.1	34952380	5	0.0382894	1.41692	PFLUV_G00062970	MYT1	upstream_gene_variant
CM020913.1_35171862	CM020913.1	35171862	5	0.0307961	1.5115	PFLUV_G00063080	CCNQ	3_prime_UTR_variant
CM020913.1_35189449	CM020913.1	35189449	5	0.0340332	1.4681	PFLUV_G00063090-PFLUV_G00063100	NA	intergenic_region
CM020913.1_35189449	CM020913.1	35189449	5	0.0340332	1.4681	PFLUV_G00063100	ATP2B3	upstream_gene_variant
CM020913.1_35778494	CM020913.1	35778494	5	0.0422868	1.3738	PFLUV_G00063230-PFLUV_G00063240	NA	intergenic_region
CM020913.1_39114654	CM020913.1	39114654	5	0.00441024	2.35554	PFLUV_G00064040	LRRN1	synonymous_variant
CM020913.1_39115823	CM020913.1	39115823	5	0.017597	1.75456	PFLUV_G00064040-PFLUV_G00064050	NA	intergenic_region
CM020913.1_39115823	CM020913.1	39115823	5	0.017597	1.75456	PFLUV_G00064040	LRRN1	downstream_gene_variant
CM020913.1_39117090	CM020913.1	39117090	5	0.0101469	1.99367	PFLUV_G00064040	LRRN1	downstream_gene_variant
CM020913.1_39117090	CM020913.1	39117090	5	0.0101469	1.99367	PFLUV_G00064040-PFLUV_G00064050	NA	intergenic_region
CM020913.1_39117098	CM020913.1	39117098	5	0.0101469	1.99367	PFLUV_G00064040	LRRN1	downstream_gene_variant
CM020913.1_39117098	CM020913.1	39117098	5	0.0101469	1.99367	PFLUV_G00064040-PFLUV_G00064050	NA	intergenic_region
CM020913.1_39117141	CM020913.1	39117141	5	0.0101469	1.99367	PFLUV_G00064040	LRRN1	downstream_gene_variant
CM020913.1_39117141	CM020913.1	39117141	5	0.0101469	1.99367	PFLUV_G00064040-PFLUV_G00064050	NA	intergenic_region
CM020913.1_39118206	CM020913.1	39118206	5	0.0101469	1.99367	PFLUV_G00064040	LRRN1	downstream_gene_variant
CM020913.1_39118206	CM020913.1	39118206	5	0.0101469	1.99367	PFLUV_G00064040-PFLUV_G00064050	NA	intergenic_region
CM020913.1_39118290	CM020913.1	39118290	5	0.0101469	1.99367	PFLUV_G00064040	LRRN1	downstream_gene_variant
CM020913.1_39118290	CM020913.1	39118290	5	0.0101469	1.99367	PFLUV_G00064040-PFLUV_G00064050	NA	intergenic_region
CM020913.1_39121649	CM020913.1	39121649	5	0.0101469	1.99367	PFLUV_G00064040-PFLUV_G00064050	NA	intergenic_region
CM020913.1_39121870	CM020913.1	39121870	5	0.0101469	1.99367	PFLUV_G00064040-PFLUV_G00064050	NA	intergenic_region
CM020913.1_3972003	CM020913.1	3972003	5	0.0355019	1.44975	PFLUV_G00052650	MYT1L	intron_variant
CM020913.1_4004343	CM020913.1	4004343	5	0.000418175	3.37864	PFLUV_G00052660-PFLUV_G00052670	NA	intergenic_region
CM020913.1_4004343	CM020913.1	4004343	5	0.000418175	3.37864	PFLUV_G00052660	ASXL1	upstream_gene_variant
CM020913.1_4004450	CM020913.1	4004450	5	0.0215728	1.66609	PFLUV_G00052660	ASXL1	upstream_gene_variant
CM020913.1_4004450	CM020913.1	4004450	5	0.0215728	1.66609	PFLUV_G00052660-PFLUV_G00052670	NA	intergenic_region
CM020913.1_4005410	CM020913.1	4005410	5	0.000418175	3.37864	PFLUV_G00052660	ASXL1	upstream_gene_variant
CM020913.1_4005410	CM020913.1	4005410	5	0.000418175	3.37864	PFLUV_G00052660-PFLUV_G00052670	NA	intergenic_region
CM020913.1_4005757	CM020913.1	4005757	5	0.000418175	3.37864	PFLUV_G00052660-PFLUV_G00052670	NA	intergenic_region
CM020913.1_4005757	CM020913.1	4005757	5	0.000418175	3.37864	PFLUV_G00052660	ASXL1	upstream_gene_variant
CM020913.1_4005933	CM020913.1	4005933	5	0.00135261	2.86883	PFLUV_G00052660	ASXL1	upstream_gene_variant
CM020913.1_4005933	CM020913.1	4005933	5	0.00135261	2.86883	PFLUV_G00052660-PFLUV_G00052670	NA	intergenic_region
CM020913.1_4006198	CM020913.1	4006198	5	0.000950693	3.02196	PFLUV_G00052660-PFLUV_G00052670	NA	intergenic_region
CM020913.1_4006198	CM020913.1	4006198	5	0.000950693	3.02196	PFLUV_G00052660	ASXL1	upstream_gene_variant
CM020913.1_4007755	CM020913.1	4007755	5	0.000976969	3.01012	PFLUV_G00052660	ASXL1	upstream_gene_variant
CM020913.1_4007755	CM020913.1	4007755	5	0.000976969	3.01012	PFLUV_G00052660-PFLUV_G00052670	NA	intergenic_region
CM020913.1_4007834	CM020913.1	4007834	5	0.000418175	3.37864	PFLUV_G00052660-PFLUV_G00052670	NA	intergenic_region
CM020913.1_4008609	CM020913.1	4008609	5	0.000418175	3.37864	PFLUV_G00052660-PFLUV_G00052670	NA	intergenic_region
CM020913.1_4008609	CM020913.1	4008609	5	0.000418175	3.37864	PFLUV_G00052670	PLAGL2	upstream_gene_variant
CM020913.1_4010696	CM020913.1	4010696	5	0.000418175	3.37864	PFLUV_G00052660-PFLUV_G00052670	NA	intergenic_region
CM020913.1_4010696	CM020913.1	4010696	5	0.000418175	3.37864	PFLUV_G00052670	PLAGL2	upstream_gene_variant
CM020913.1_4012159	CM020913.1	4012159	5	0.00957753	2.01875	PFLUV_G00052660-PFLUV_G00052670	NA	intergenic_region
CM020913.1_4012159	CM020913.1	4012159	5	0.00957753	2.01875	PFLUV_G00052670	PLAGL2	upstream_gene_variant
CM020913.1_4014041	CM020913.1	4014041	5	0.00123261	2.90918	PFLUV_G00052670	PLAGL2	synonymous_variant
CM020913.1_4014104	CM020913.1	4014104	5	0.000418175	3.37864	PFLUV_G00052670	PLAGL2	synonymous_variant
CM020913.1_4014750	CM020913.1	4014750	5	0.000418175	3.37864	PFLUV_G00052670-PFLUV_G00052680	NA	intergenic_region
CM020913.1_4014750	CM020913.1	4014750	5	0.000418175	3.37864	PFLUV_G00052670	PLAGL2	downstream_gene_variant
CM020913.1_4015042	CM020913.1	4015042	5	0.000418175	3.37864	PFLUV_G00052670	PLAGL2	downstream_gene_variant
CM020913.1_4015042	CM020913.1	4015042	5	0.000418175	3.37864	PFLUV_G00052670-PFLUV_G00052680	NA	intergenic_region
CM020913.1_4015389	CM020913.1	4015389	5	0.000418175	3.37864	PFLUV_G00052670	PLAGL2	downstream_gene_variant
CM020913.1_4015389	CM020913.1	4015389	5	0.000418175	3.37864	PFLUV_G00052670-PFLUV_G00052680	NA	intergenic_region
CM020913.1_4016030	CM020913.1	4016030	5	0.0208481	1.68093	PFLUV_G00052670-PFLUV_G00052680	NA	intergenic_region
CM020913.1_4016030	CM020913.1	4016030	5	0.0208481	1.68093	PFLUV_G00052670	PLAGL2	downstream_gene_variant
CM020913.1_4016047	CM020913.1	4016047	5	0.000418175	3.37864	PFLUV_G00052670	PLAGL2	downstream_gene_variant
CM020913.1_4016047	CM020913.1	4016047	5	0.000418175	3.37864	PFLUV_G00052670-PFLUV_G00052680	NA	intergenic_region
CM020913.1_4016158	CM020913.1	4016158	5	0.000455436	3.34157	PFLUV_G00052670	PLAGL2	downstream_gene_variant
CM020913.1_4016158	CM020913.1	4016158	5	0.000455436	3.34157	PFLUV_G00052670-PFLUV_G00052680	NA	intergenic_region
CM020913.1_4016593	CM020913.1	4016593	5	0.000418175	3.37864	PFLUV_G00052670-PFLUV_G00052680	NA	intergenic_region
CM020913.1_4016593	CM020913.1	4016593	5	0.000418175	3.37864	PFLUV_G00052670	PLAGL2	downstream_gene_variant
CM020913.1_4016683	CM020913.1	4016683	5	0.000418175	3.37864	PFLUV_G00052670	PLAGL2	downstream_gene_variant
CM020913.1_4016683	CM020913.1	4016683	5	0.000418175	3.37864	PFLUV_G00052670-PFLUV_G00052680	NA	intergenic_region
CM020913.1_4019274	CM020913.1	4019274	5	0.000418175	3.37864	PFLUV_G00052670	PLAGL2	downstream_gene_variant
CM020913.1_4019274	CM020913.1	4019274	5	0.000418175	3.37864	PFLUV_G00052670-PFLUV_G00052680	NA	intergenic_region
CM020913.1_4019891	CM020913.1	4019891	5	0.000418175	3.37864	PFLUV_G00052670-PFLUV_G00052680	NA	intergenic_region
CM020913.1_4020924	CM020913.1	4020924	5	0.000418175	3.37864	PFLUV_G00052670-PFLUV_G00052680	NA	intergenic_region
CM020913.1_4021090	CM020913.1	4021090	5	0.000418175	3.37864	PFLUV_G00052670-PFLUV_G00052680	NA	intergenic_region
CM020913.1_4021602	CM020913.1	4021602	5	0.000418175	3.37864	PFLUV_G00052670-PFLUV_G00052680	NA	intergenic_region
CM020913.1_4021961	CM020913.1	4021961	5	0.000418175	3.37864	PFLUV_G00052670-PFLUV_G00052680	NA	intergenic_region
CM020913.1_4021967	CM020913.1	4021967	5	0.000418175	3.37864	PFLUV_G00052670-PFLUV_G00052680	NA	intergenic_region
CM020913.1_4022116	CM020913.1	4022116	5	0.000455436	3.34157	PFLUV_G00052670-PFLUV_G00052680	NA	intergenic_region
CM020913.1_6241852	CM020913.1	6241852	5	0.0335942	1.47374	PFLUV_G00052920-PFLUV_G00052930	NA	intergenic_region
CM020913.1_7885087	CM020913.1	7885087	5	0.0411375	1.38576	PFLUV_G00053330	GPR182	missense_variant
CM020913.1_7885087	CM020913.1	7885087	5	0.0411375	1.38576	PFLUV_G00053340	ZBTB39	downstream_gene_variant
CM020914.1_15771030	CM020914.1	15771030	6	0.0469789	1.3281	PFLUV_G00069070	MCTP1	intron_variant
CM020914.1_15926305	CM020914.1	15926305	6	0.0141263	1.84997	PFLUV_G00069090	KIAA0825	intron_variant
CM020914.1_17241102	CM020914.1	17241102	6	0.0274347	1.5617	PFLUV_G00069270-PFLUV_G00069280	NA	intergenic_region
CM020914.1_17241397	CM020914.1	17241397	6	0.0274347	1.5617	PFLUV_G00069270-PFLUV_G00069280	NA	intergenic_region
CM020914.1_19120946	CM020914.1	19120946	6	0.0350902	1.45481	PFLUV_G00070380-PFLUV_G00070390	NA	intergenic_region
CM020914.1_19120946	CM020914.1	19120946	6	0.0350902	1.45481	PFLUV_G00070390	WSCD2	downstream_gene_variant
CM020914.1_19132634	CM020914.1	19132634	6	0.0431268	1.36525	PFLUV_G00070390	WSCD2	intron_variant
CM020914.1_19417787	CM020914.1	19417787	6	0.0285927	1.54375	PFLUV_G00070510	AP1B1	intron_variant
CM020914.1_19502601	CM020914.1	19502601	6	0.040924	1.38802	PFLUV_G00070530	OSBP2	intron_variant
CM020914.1_20028006	CM020914.1	20028006	6	0.0261763	1.58209	PFLUV_G00070850-PFLUV_G00070860	NA	intergenic_region
CM020914.1_20770108	CM020914.1	20770108	6	0.0309784	1.50894	PFLUV_G00071150-PFLUV_G00071160	NA	intergenic_region
CM020914.1_20833141	CM020914.1	20833141	6	0.0254786	1.59382	PFLUV_G00071150-PFLUV_G00071160	NA	intergenic_region
CM020914.1_21463116	CM020914.1	21463116	6	0.0471724	1.32631	PFLUV_G00071290	AGTPBP1	downstream_gene_variant
CM020914.1_21463116	CM020914.1	21463116	6	0.0471724	1.32631	PFLUV_G00071290-PFLUV_G00071300	NA	intergenic_region
CM020914.1_21811290	CM020914.1	21811290	6	0.0411375	1.38576	PFLUV_G00071430-PFLUV_G00071440	NA	intergenic_region
CM020914.1_21811290	CM020914.1	21811290	6	0.0411375	1.38576	PFLUV_G00071440	TLE1	downstream_gene_variant
CM020914.1_22111587	CM020914.1	22111587	6	0.0446035	1.35063	PFLUV_G00071530-PFLUV_G00071540	NA	intergenic_region
CM020914.1_22111587	CM020914.1	22111587	6	0.0446035	1.35063	PFLUV_G00071540	CCSER1	upstream_gene_variant
CM020914.1_22211682	CM020914.1	22211682	6	0.0266325	1.57459	PFLUV_G00071540-PFLUV_G00071550	NA	intergenic_region
CM020914.1_22245144	CM020914.1	22245144	6	0.0275369	1.56009	PFLUV_G00071540-PFLUV_G00071550	NA	intergenic_region
CM020914.1_22245573	CM020914.1	22245573	6	0.0275369	1.56009	PFLUV_G00071540-PFLUV_G00071550	NA	intergenic_region
CM020914.1_24038195	CM020914.1	24038195	6	0.0204303	1.68972	PFLUV_G00071910	PLCXD3	splice_region_variant&intron_variant
CM020914.1_24038350	CM020914.1	24038350	6	0.0204303	1.68972	PFLUV_G00071910	PLCXD3	intron_variant
CM020914.1_24038835	CM020914.1	24038835	6	0.032479	1.4884	PFLUV_G00071910	PLCXD3	intron_variant
CM020914.1_24038953	CM020914.1	24038953	6	0.032479	1.4884	PFLUV_G00071910	PLCXD3	intron_variant
CM020914.1_24040162	CM020914.1	24040162	6	0.0211308	1.67508	PFLUV_G00071910	PLCXD3	intron_variant
CM020914.1_24064361	CM020914.1	24064361	6	0.0427255	1.36931	PFLUV_G00071920	OXCT1	intron_variant
CM020914.1_24064444	CM020914.1	24064444	6	0.0427255	1.36931	PFLUV_G00071920	OXCT1	intron_variant
CM020914.1_24064628	CM020914.1	24064628	6	0.0427255	1.36931	PFLUV_G00071920	OXCT1	intron_variant
CM020914.1_24076834	CM020914.1	24076834	6	0.0365745	1.43682	PFLUV_G00071920	OXCT1	intron_variant
CM020914.1_24079748	CM020914.1	24079748	6	0.0365745	1.43682	PFLUV_G00071920	OXCT1	intron_variant
CM020914.1_24079976	CM020914.1	24079976	6	0.0365745	1.43682	PFLUV_G00071920	OXCT1	intron_variant
CM020914.1_24081029	CM020914.1	24081029	6	0.0365745	1.43682	PFLUV_G00071920	OXCT1	intron_variant
CM020914.1_24081784	CM020914.1	24081784	6	0.0365745	1.43682	PFLUV_G00071920	OXCT1	intron_variant
CM020914.1_24081834	CM020914.1	24081834	6	0.0365745	1.43682	PFLUV_G00071920	OXCT1	intron_variant
CM020914.1_24082312	CM020914.1	24082312	6	0.0365745	1.43682	PFLUV_G00071920	OXCT1	intron_variant
CM020914.1_24082422	CM020914.1	24082422	6	0.0365745	1.43682	PFLUV_G00071920	OXCT1	intron_variant
CM020914.1_24083850	CM020914.1	24083850	6	0.0355019	1.44975	PFLUV_G00071920	OXCT1	intron_variant
CM020914.1_24084511	CM020914.1	24084511	6	0.0355019	1.44975	PFLUV_G00071920	OXCT1	intron_variant
CM020914.1_24084991	CM020914.1	24084991	6	0.0355019	1.44975	PFLUV_G00071920	OXCT1	intron_variant
CM020914.1_24085100	CM020914.1	24085100	6	0.0355019	1.44975	PFLUV_G00071920	OXCT1	intron_variant
CM020914.1_24085188	CM020914.1	24085188	6	0.0355019	1.44975	PFLUV_G00071920	OXCT1	intron_variant
CM020914.1_24086085	CM020914.1	24086085	6	0.0355019	1.44975	PFLUV_G00071920	OXCT1	intron_variant
CM020914.1_24122773	CM020914.1	24122773	6	0.0375001	1.42597	PFLUV_G00071950	GHR	upstream_gene_variant
CM020914.1_24122773	CM020914.1	24122773	6	0.0375001	1.42597	PFLUV_G00071940-PFLUV_G00071950	NA	intergenic_region
CM020914.1_24128122	CM020914.1	24128122	6	0.0375001	1.42597	PFLUV_G00071950	GHR	intron_variant
CM020914.1_24137356	CM020914.1	24137356	6	0.0375001	1.42597	PFLUV_G00071950	GHR	intron_variant
CM020914.1_24139614	CM020914.1	24139614	6	0.0375001	1.42597	PFLUV_G00071950	GHR	intron_variant
CM020914.1_24152000	CM020914.1	24152000	6	0.0375001	1.42597	PFLUV_G00071950	GHR	intron_variant
CM020914.1_24167472	CM020914.1	24167472	6	0.0190731	1.71958	PFLUV_G00071960	SELENOP	splice_region_variant&synonymous_variant
CM020914.1_24167472	CM020914.1	24167472	6	0.0190731	1.71958	PFLUV_G00071950	GHR	downstream_gene_variant
CM020914.1_24189351	CM020914.1	24189351	6	0.0419551	1.37721	PFLUV_G00071980	NA	intron_variant
CM020914.1_24189556	CM020914.1	24189556	6	0.0419551	1.37721	PFLUV_G00071980	NA	intron_variant
CM020914.1_24190335	CM020914.1	24190335	6	0.0419551	1.37721	PFLUV_G00071980	NA	intron_variant
CM020914.1_29513183	CM020914.1	29513183	6	0.0267407	1.57283	PFLUV_G00074040	COL27A1	upstream_gene_variant
CM020914.1_29513183	CM020914.1	29513183	6	0.0267407	1.57283	PFLUV_G00074030-PFLUV_G00074040	NA	intergenic_region
CM020914.1_30286611	CM020914.1	30286611	6	0.0375187	1.42575	PFLUV_G00074250	CASTOR1	intron_variant
CM020914.1_30494676	CM020914.1	30494676	6	0.0400053	1.39788	PFLUV_G00074300	KSR2	intron_variant
CM020914.1_30498687	CM020914.1	30498687	6	0.0400053	1.39788	PFLUV_G00074300	KSR2	intron_variant
CM020914.1_33500001	CM020914.1	33500001	6	0.0479516	1.3192	PFLUV_G00075130-PFLUV_G00075140	NA	intergenic_region
CM020914.1_34848425	CM020914.1	34848425	6	0.0446379	1.3503	PFLUV_G00075530	NA	downstream_gene_variant
CM020914.1_34848425	CM020914.1	34848425	6	0.0446379	1.3503	PFLUV_G00075500	PTRH1	upstream_gene_variant
CM020914.1_34848425	CM020914.1	34848425	6	0.0446379	1.3503	PFLUV_G00075520	NA	intron_variant
CM020914.1_34849006	CM020914.1	34849006	6	0.0446379	1.3503	PFLUV_G00075530	NA	downstream_gene_variant
CM020914.1_34849006	CM020914.1	34849006	6	0.0446379	1.3503	PFLUV_G00075520-PFLUV_G00075530	NA	intergenic_region
CM020914.1_34849006	CM020914.1	34849006	6	0.0446379	1.3503	PFLUV_G00075500	PTRH1	upstream_gene_variant
CM020914.1_34849006	CM020914.1	34849006	6	0.0446379	1.3503	PFLUV_G00075520	NA	upstream_gene_variant
CM020914.1_34849032	CM020914.1	34849032	6	0.0400341	1.39757	PFLUV_G00075520-PFLUV_G00075530	NA	intergenic_region
CM020914.1_34849032	CM020914.1	34849032	6	0.0400341	1.39757	PFLUV_G00075500	PTRH1	upstream_gene_variant
CM020914.1_34849032	CM020914.1	34849032	6	0.0400341	1.39757	PFLUV_G00075520	NA	upstream_gene_variant
CM020914.1_34849032	CM020914.1	34849032	6	0.0400341	1.39757	PFLUV_G00075530	NA	downstream_gene_variant
CM020914.1_35094491	CM020914.1	35094491	6	0.0340332	1.4681	PFLUV_G00075590	ADAMTSL2	intron_variant
CM020914.1_36693046	CM020914.1	36693046	6	0.0340332	1.4681	PFLUV_G00076010-PFLUV_G00076020	NA	intergenic_region
CM020914.1_38789592	CM020914.1	38789592	6	0.0461663	1.33567	PFLUV_G00076630	TCF7L1	intron_variant
CM020914.1_41601059	CM020914.1	41601059	6	0.0381613	1.41838	PFLUV_G00077200	BAG4	upstream_gene_variant
CM020914.1_41601059	CM020914.1	41601059	6	0.0381613	1.41838	PFLUV_G00077210	LSM1	intron_variant
CM020914.1_41603049	CM020914.1	41603049	6	0.0436709	1.35981	PFLUV_G00077210	LSM1	intron_variant
CM020915.1_10252520	CM020915.1	10252520	7	0.0422868	1.3738	PFLUV_G00080920-PFLUV_G00080930	NA	intergenic_region
CM020915.1_10416455	CM020915.1	10416455	7	0.0432702	1.36381	PFLUV_G00080960	CEP162	intron_variant
CM020915.1_10416465	CM020915.1	10416465	7	0.0432702	1.36381	PFLUV_G00080960	CEP162	intron_variant
CM020915.1_10418905	CM020915.1	10418905	7	0.0204303	1.68972	PFLUV_G00080960	CEP162	intron_variant
CM020915.1_11396310	CM020915.1	11396310	7	0.00619298	2.2081	PFLUV_G00081140-PFLUV_G00081150	NA	intergenic_region
CM020915.1_11426528	CM020915.1	11426528	7	0.0335942	1.47374	PFLUV_G00081140-PFLUV_G00081150	NA	intergenic_region
CM020915.1_11694926	CM020915.1	11694926	7	0.0400053	1.39788	PFLUV_G00081190	ZNF236	intron_variant
CM020915.1_11695185	CM020915.1	11695185	7	0.0400053	1.39788	PFLUV_G00081190	ZNF236	intron_variant
CM020915.1_11695628	CM020915.1	11695628	7	0.0335942	1.47374	PFLUV_G00081190-PFLUV_G00081200	NA	intergenic_region
CM020915.1_11695628	CM020915.1	11695628	7	0.0335942	1.47374	PFLUV_G00081190	ZNF236	upstream_gene_variant
CM020915.1_11697095	CM020915.1	11697095	7	0.0335942	1.47374	PFLUV_G00081190-PFLUV_G00081200	NA	intergenic_region
CM020915.1_11697095	CM020915.1	11697095	7	0.0335942	1.47374	PFLUV_G00081190	ZNF236	upstream_gene_variant
CM020915.1_11697539	CM020915.1	11697539	7	0.0335942	1.47374	PFLUV_G00081190	ZNF236	upstream_gene_variant
CM020915.1_11697539	CM020915.1	11697539	7	0.0335942	1.47374	PFLUV_G00081190-PFLUV_G00081200	NA	intergenic_region
CM020915.1_11697565	CM020915.1	11697565	7	0.0335942	1.47374	PFLUV_G00081190	ZNF236	upstream_gene_variant
CM020915.1_11697565	CM020915.1	11697565	7	0.0335942	1.47374	PFLUV_G00081190-PFLUV_G00081200	NA	intergenic_region
CM020915.1_11697653	CM020915.1	11697653	7	0.0335942	1.47374	PFLUV_G00081190	ZNF236	upstream_gene_variant
CM020915.1_11697653	CM020915.1	11697653	7	0.0335942	1.47374	PFLUV_G00081190-PFLUV_G00081200	NA	intergenic_region
CM020915.1_11721985	CM020915.1	11721985	7	0.00102234	2.99041	PFLUV_G00081200	ZNF516	intron_variant
CM020915.1_11722395	CM020915.1	11722395	7	0.00807611	2.0928	PFLUV_G00081200	ZNF516	intron_variant
CM020915.1_11722919	CM020915.1	11722919	7	0.0026212	2.5815	PFLUV_G00081200	ZNF516	intron_variant
CM020915.1_11722941	CM020915.1	11722941	7	0.00619298	2.2081	PFLUV_G00081200	ZNF516	intron_variant
CM020915.1_11722947	CM020915.1	11722947	7	0.00619298	2.2081	PFLUV_G00081200	ZNF516	intron_variant
CM020915.1_11789955	CM020915.1	11789955	7	0.0215911	1.66572	PFLUV_G00081200-PFLUV_G00081210	NA	intergenic_region
CM020915.1_11863495	CM020915.1	11863495	7	0.0400053	1.39788	PFLUV_G00081200-PFLUV_G00081210	NA	intergenic_region
CM020915.1_13483300	CM020915.1	13483300	7	0.0363546	1.43944	PFLUV_G00081820	FBXO32	5_prime_UTR_variant
CM020915.1_13483300	CM020915.1	13483300	7	0.0363546	1.43944	PFLUV_G00081820	FBXO32	5_prime_UTR_premature_start_codon_gain_variant
CM020915.1_13878709	CM020915.1	13878709	7	0.00871752	2.05961	PFLUV_G00081890	CSMD3	intron_variant
CM020915.1_13878767	CM020915.1	13878767	7	0.00871752	2.05961	PFLUV_G00081890	CSMD3	intron_variant
CM020915.1_13879214	CM020915.1	13879214	7	0.00871752	2.05961	PFLUV_G00081890	CSMD3	intron_variant
CM020915.1_13980028	CM020915.1	13980028	7	0.0411375	1.38576	PFLUV_G00081890	CSMD3	intron_variant
CM020915.1_14046736	CM020915.1	14046736	7	0.0396339	1.40193	PFLUV_G00081890-PFLUV_G00081900	NA	intergenic_region
CM020915.1_14046736	CM020915.1	14046736	7	0.0396339	1.40193	PFLUV_G00081890	CSMD3	downstream_gene_variant
CM020915.1_14047091	CM020915.1	14047091	7	0.0396339	1.40193	PFLUV_G00081890	CSMD3	downstream_gene_variant
CM020915.1_14047091	CM020915.1	14047091	7	0.0396339	1.40193	PFLUV_G00081890-PFLUV_G00081900	NA	intergenic_region
CM020915.1_14515720	CM020915.1	14515720	7	0.0469789	1.3281	PFLUV_G00082000	GRB10	upstream_gene_variant
CM020915.1_14515720	CM020915.1	14515720	7	0.0469789	1.3281	PFLUV_G00082010	COBL	3_prime_UTR_variant
CM020915.1_14564970	CM020915.1	14564970	7	0.0400053	1.39788	PFLUV_G00082010	COBL	intron_variant
CM020915.1_14565054	CM020915.1	14565054	7	0.0411375	1.38576	PFLUV_G00082010	COBL	intron_variant
CM020915.1_14565126	CM020915.1	14565126	7	0.0411375	1.38576	PFLUV_G00082010	COBL	intron_variant
CM020915.1_14565179	CM020915.1	14565179	7	0.0400053	1.39788	PFLUV_G00082010	COBL	intron_variant
CM020915.1_14565244	CM020915.1	14565244	7	0.0411375	1.38576	PFLUV_G00082010	COBL	intron_variant
CM020915.1_14568037	CM020915.1	14568037	7	0.0266593	1.57415	PFLUV_G00082010	COBL	intron_variant
CM020915.1_14568167	CM020915.1	14568167	7	0.021752	1.6625	PFLUV_G00082010	COBL	intron_variant
CM020915.1_16030913	CM020915.1	16030913	7	0.0416759	1.38012	PFLUV_G00082190-PFLUV_G00082200	NA	intergenic_region
CM020915.1_16334961	CM020915.1	16334961	7	0.0407381	1.39	PFLUV_G00082210	CDKAL1	intron_variant
CM020915.1_17357801	CM020915.1	17357801	7	0.0356647	1.44776	PFLUV_G00082520-PFLUV_G00082530	NA	intergenic_region
CM020915.1_17427295	CM020915.1	17427295	7	0.0389429	1.40957	PFLUV_G00082560	LARS2	intron_variant
CM020915.1_17740061	CM020915.1	17740061	7	0.0479516	1.3192	PFLUV_G00082840	NA	intron_variant
CM020915.1_23284768	CM020915.1	23284768	7	0.0173209	1.76143	PFLUV_G00086090	CACNG7	upstream_gene_variant
CM020915.1_23284768	CM020915.1	23284768	7	0.0173209	1.76143	PFLUV_G00086080	PRKCG	intron_variant
CM020915.1_23559993	CM020915.1	23559993	7	0.0245546	1.60987	PFLUV_G00086320	EPHB2	downstream_gene_variant
CM020915.1_23559993	CM020915.1	23559993	7	0.0245546	1.60987	PFLUV_G00086330	TRPV6	upstream_gene_variant
CM020915.1_23559993	CM020915.1	23559993	7	0.0245546	1.60987	PFLUV_G00086320-PFLUV_G00086330	NA	intergenic_region
CM020915.1_23589751	CM020915.1	23589751	7	0.0443239	1.35336	PFLUV_G00086370	M6PR	upstream_gene_variant
CM020915.1_23589751	CM020915.1	23589751	7	0.0443239	1.35336	PFLUV_G00086360	TCHH	synonymous_variant
CM020915.1_23590388	CM020915.1	23590388	7	0.032479	1.4884	PFLUV_G00086370	M6PR	upstream_gene_variant
CM020915.1_23590388	CM020915.1	23590388	7	0.032479	1.4884	PFLUV_G00086360	TCHH	intron_variant
CM020915.1_23590474	CM020915.1	23590474	7	0.032479	1.4884	PFLUV_G00086360	TCHH	intron_variant
CM020915.1_23590474	CM020915.1	23590474	7	0.032479	1.4884	PFLUV_G00086370	M6PR	upstream_gene_variant
CM020915.1_23590805	CM020915.1	23590805	7	0.0446385	1.35029	PFLUV_G00086370	M6PR	upstream_gene_variant
CM020915.1_23590805	CM020915.1	23590805	7	0.0446385	1.35029	PFLUV_G00086360	TCHH	intron_variant
CM020915.1_23591696	CM020915.1	23591696	7	0.0446385	1.35029	PFLUV_G00086360-PFLUV_G00086370	NA	intergenic_region
CM020915.1_23591696	CM020915.1	23591696	7	0.0446385	1.35029	PFLUV_G00086370	M6PR	upstream_gene_variant
CM020915.1_23591696	CM020915.1	23591696	7	0.0446385	1.35029	PFLUV_G00086360	TCHH	upstream_gene_variant
CM020915.1_23598807	CM020915.1	23598807	7	0.032479	1.4884	PFLUV_G00086370	M6PR	3_prime_UTR_variant
CM020915.1_23598807	CM020915.1	23598807	7	0.032479	1.4884	PFLUV_G00086380	PHC1	upstream_gene_variant
CM020915.1_23602874	CM020915.1	23602874	7	0.032479	1.4884	PFLUV_G00086380	PHC1	synonymous_variant
CM020915.1_23602874	CM020915.1	23602874	7	0.032479	1.4884	PFLUV_G00086370	M6PR	downstream_gene_variant
CM020915.1_23604655	CM020915.1	23604655	7	0.0299903	1.52302	PFLUV_G00086370	M6PR	downstream_gene_variant
CM020915.1_23604655	CM020915.1	23604655	7	0.0299903	1.52302	PFLUV_G00086380	PHC1	intron_variant
CM020915.1_23606637	CM020915.1	23606637	7	0.0443239	1.35336	PFLUV_G00086380	PHC1	missense_variant
CM020915.1_25636475	CM020915.1	25636475	7	0.00589538	2.22949	PFLUV_G00087640	CADM4	intron_variant
CM020915.1_26045203	CM020915.1	26045203	7	0.00197905	2.70354	PFLUV_G00087750	CYP4B1	downstream_gene_variant
CM020915.1_26045203	CM020915.1	26045203	7	0.00197905	2.70354	PFLUV_G00087760	PPP1R8	3_prime_UTR_variant
CM020915.1_26045267	CM020915.1	26045267	7	0.00197905	2.70354	PFLUV_G00087760	PPP1R8	3_prime_UTR_variant
CM020915.1_26045267	CM020915.1	26045267	7	0.00197905	2.70354	PFLUV_G00087750	CYP4B1	downstream_gene_variant
CM020915.1_26045366	CM020915.1	26045366	7	0.00197905	2.70354	PFLUV_G00087750	CYP4B1	downstream_gene_variant
CM020915.1_26045366	CM020915.1	26045366	7	0.00197905	2.70354	PFLUV_G00087760	PPP1R8	3_prime_UTR_variant
CM020915.1_26045387	CM020915.1	26045387	7	0.0066313	2.1784	PFLUV_G00087750	CYP4B1	downstream_gene_variant
CM020915.1_26045387	CM020915.1	26045387	7	0.0066313	2.1784	PFLUV_G00087760	PPP1R8	3_prime_UTR_variant
CM020915.1_26045505	CM020915.1	26045505	7	0.00619298	2.2081	PFLUV_G00087750	CYP4B1	downstream_gene_variant
CM020915.1_26045505	CM020915.1	26045505	7	0.00619298	2.2081	PFLUV_G00087760	PPP1R8	3_prime_UTR_variant
CM020915.1_26046252	CM020915.1	26046252	7	0.0102314	1.99007	PFLUV_G00087750	CYP4B1	downstream_gene_variant
CM020915.1_26046252	CM020915.1	26046252	7	0.0102314	1.99007	PFLUV_G00087760	PPP1R8	3_prime_UTR_variant
CM020915.1_26046603	CM020915.1	26046603	7	0.0174207	1.75893	PFLUV_G00087750	CYP4B1	downstream_gene_variant
CM020915.1_26046603	CM020915.1	26046603	7	0.0174207	1.75893	PFLUV_G00087760	PPP1R8	3_prime_UTR_variant
CM020915.1_26046927	CM020915.1	26046927	7	0.00197905	2.70354	PFLUV_G00087760	PPP1R8	3_prime_UTR_variant
CM020915.1_26046927	CM020915.1	26046927	7	0.00197905	2.70354	PFLUV_G00087750	CYP4B1	downstream_gene_variant
CM020915.1_26047013	CM020915.1	26047013	7	0.00197905	2.70354	PFLUV_G00087760	PPP1R8	3_prime_UTR_variant
CM020915.1_26047013	CM020915.1	26047013	7	0.00197905	2.70354	PFLUV_G00087750	CYP4B1	downstream_gene_variant
CM020915.1_26047017	CM020915.1	26047017	7	0.0066313	2.1784	PFLUV_G00087760	PPP1R8	3_prime_UTR_variant
CM020915.1_26047017	CM020915.1	26047017	7	0.0066313	2.1784	PFLUV_G00087750	CYP4B1	downstream_gene_variant
CM020915.1_26047048	CM020915.1	26047048	7	0.0197348	1.70477	PFLUV_G00087750	CYP4B1	downstream_gene_variant
CM020915.1_26047048	CM020915.1	26047048	7	0.0197348	1.70477	PFLUV_G00087760	PPP1R8	3_prime_UTR_variant
CM020915.1_26047308	CM020915.1	26047308	7	0.00197905	2.70354	PFLUV_G00087750	CYP4B1	downstream_gene_variant
CM020915.1_26047308	CM020915.1	26047308	7	0.00197905	2.70354	PFLUV_G00087760	PPP1R8	synonymous_variant
CM020915.1_26054782	CM020915.1	26054782	7	0.0375187	1.42575	PFLUV_G00087760	PPP1R8	upstream_gene_variant
CM020915.1_26054782	CM020915.1	26054782	7	0.0375187	1.42575	PFLUV_G00087780	RPA2	downstream_gene_variant
CM020915.1_26054782	CM020915.1	26054782	7	0.0375187	1.42575	PFLUV_G00087770	THEMIS2	synonymous_variant
CM020915.1_26057018	CM020915.1	26057018	7	0.0129308	1.88837	PFLUV_G00087780	RPA2	downstream_gene_variant
CM020915.1_26057018	CM020915.1	26057018	7	0.0129308	1.88837	PFLUV_G00087770	THEMIS2	synonymous_variant
CM020915.1_26058303	CM020915.1	26058303	7	0.0211308	1.67508	PFLUV_G00087770	THEMIS2	3_prime_UTR_variant
CM020915.1_26058303	CM020915.1	26058303	7	0.0211308	1.67508	PFLUV_G00087780	RPA2	downstream_gene_variant
CM020915.1_26058315	CM020915.1	26058315	7	0.0211308	1.67508	PFLUV_G00087780	RPA2	downstream_gene_variant
CM020915.1_26058315	CM020915.1	26058315	7	0.0211308	1.67508	PFLUV_G00087770	THEMIS2	3_prime_UTR_variant
CM020915.1_26583275	CM020915.1	26583275	7	0.0124401	1.90518	PFLUV_G00087900-PFLUV_G00087910	NA	intergenic_region
CM020915.1_26583383	CM020915.1	26583383	7	0.0422868	1.3738	PFLUV_G00087900-PFLUV_G00087910	NA	intergenic_region
CM020915.1_26797139	CM020915.1	26797139	7	0.00956945	2.01911	PFLUV_G00087990-PFLUV_G00088000	NA	intergenic_region
CM020915.1_26804737	CM020915.1	26804737	7	0.0407705	1.38965	PFLUV_G00088000	MAP7D1	downstream_gene_variant
CM020915.1_26804737	CM020915.1	26804737	7	0.0407705	1.38965	PFLUV_G00087990-PFLUV_G00088000	NA	intergenic_region
CM020915.1_26804934	CM020915.1	26804934	7	0.0253851	1.59542	PFLUV_G00088000	MAP7D1	3_prime_UTR_variant
CM020915.1_27938215	CM020915.1	27938215	7	0.0408535	1.38877	PFLUV_G00088270	NA	upstream_gene_variant
CM020915.1_27938215	CM020915.1	27938215	7	0.0408535	1.38877	PFLUV_G00088280	NA	intron_variant
CM020915.1_28121643	CM020915.1	28121643	7	0.0275369	1.56009	PFLUV_G00088360-PFLUV_G00088370	NA	intergenic_region
CM020915.1_28122259	CM020915.1	28122259	7	0.00761655	2.11824	PFLUV_G00088360-PFLUV_G00088370	NA	intergenic_region
CM020915.1_28122563	CM020915.1	28122563	7	0.00864781	2.06309	PFLUV_G00088360-PFLUV_G00088370	NA	intergenic_region
CM020915.1_28122759	CM020915.1	28122759	7	0.0141263	1.84997	PFLUV_G00088360-PFLUV_G00088370	NA	intergenic_region
CM020915.1_28122906	CM020915.1	28122906	7	0.0335942	1.47374	PFLUV_G00088360-PFLUV_G00088370	NA	intergenic_region
CM020915.1_28123700	CM020915.1	28123700	7	0.0335942	1.47374	PFLUV_G00088360-PFLUV_G00088370	NA	intergenic_region
CM020915.1_28123914	CM020915.1	28123914	7	0.0335942	1.47374	PFLUV_G00088360-PFLUV_G00088370	NA	intergenic_region
CM020915.1_28124772	CM020915.1	28124772	7	0.0173209	1.76143	PFLUV_G00088360-PFLUV_G00088370	NA	intergenic_region
CM020915.1_28127840	CM020915.1	28127840	7	0.0215911	1.66572	PFLUV_G00088360-PFLUV_G00088370	NA	intergenic_region
CM020915.1_28129910	CM020915.1	28129910	7	0.0215911	1.66572	PFLUV_G00088360-PFLUV_G00088370	NA	intergenic_region
CM020915.1_28130092	CM020915.1	28130092	7	0.0215911	1.66572	PFLUV_G00088360-PFLUV_G00088370	NA	intergenic_region
CM020915.1_28130142	CM020915.1	28130142	7	0.0215911	1.66572	PFLUV_G00088360-PFLUV_G00088370	NA	intergenic_region
CM020915.1_28130802	CM020915.1	28130802	7	0.0379564	1.42072	PFLUV_G00088360-PFLUV_G00088370	NA	intergenic_region
CM020915.1_28131321	CM020915.1	28131321	7	0.00840715	2.07535	PFLUV_G00088360-PFLUV_G00088370	NA	intergenic_region
CM020915.1_28669467	CM020915.1	28669467	7	0.0141263	1.84997	PFLUV_G00088640	B4GALT3	intron_variant
CM020915.1_28670224	CM020915.1	28670224	7	0.0183964	1.73527	PFLUV_G00088640	B4GALT3	intron_variant
CM020915.1_28674719	CM020915.1	28674719	7	0.0204303	1.68972	PFLUV_G00088640	B4GALT3	intron_variant
CM020915.1_28674919	CM020915.1	28674919	7	0.0204303	1.68972	PFLUV_G00088640	B4GALT3	intron_variant
CM020915.1_28675846	CM020915.1	28675846	7	0.0204303	1.68972	PFLUV_G00088640	B4GALT3	intron_variant
CM020915.1_30099015	CM020915.1	30099015	7	0.04571	1.33999	PFLUV_G00089400	RGL2	intron_variant
CM020915.1_30355185	CM020915.1	30355185	7	0.0264493	1.57759	PFLUV_G00089520	CRISP2	intron_variant
CM020915.1_30355209	CM020915.1	30355209	7	0.0264493	1.57759	PFLUV_G00089520	CRISP2	intron_variant
CM020915.1_30817563	CM020915.1	30817563	7	0.0128485	1.89115	PFLUV_G00089580	ZNF385D	intron_variant
CM020915.1_32616287	CM020915.1	32616287	7	0.0206273	1.68556	PFLUV_G00090090	SEMA6C	intron_variant
CM020915.1_34212645	CM020915.1	34212645	7	0.0144376	1.84051	PFLUV_G00090480-PFLUV_G00090490	NA	intergenic_region
CM020915.1_34864101	CM020915.1	34864101	7	0.0234212	1.63039	PFLUV_G00090530-PFLUV_G00090540	NA	intergenic_region
CM020915.1_34903554	CM020915.1	34903554	7	0.0262323	1.58116	PFLUV_G00090540-PFLUV_G00090550	NA	intergenic_region
CM020915.1_34903558	CM020915.1	34903558	7	0.0262323	1.58116	PFLUV_G00090540-PFLUV_G00090550	NA	intergenic_region
CM020915.1_34906327	CM020915.1	34906327	7	0.0323043	1.49074	PFLUV_G00090540-PFLUV_G00090550	NA	intergenic_region
CM020915.1_34906327	CM020915.1	34906327	7	0.0323043	1.49074	PFLUV_G00090550	RHBG	downstream_gene_variant
CM020915.1_35268490	CM020915.1	35268490	7	0.0430638	1.36589	PFLUV_G00090740-PFLUV_G00090750	NA	intergenic_region
CM020915.1_35268490	CM020915.1	35268490	7	0.0430638	1.36589	PFLUV_G00090750	PLEKHF2	downstream_gene_variant
CM020915.1_35442946	CM020915.1	35442946	7	0.0424589	1.37203	PFLUV_G00090770	NDUFAF6	intron_variant
CM020915.1_35722662	CM020915.1	35722662	7	0.0167012	1.77725	PFLUV_G00090810-PFLUV_G00090840	NA	intergenic_region
CM020915.1_35722665	CM020915.1	35722665	7	0.0407705	1.38965	PFLUV_G00090810-PFLUV_G00090840	NA	intergenic_region
CM020915.1_36841971	CM020915.1	36841971	7	0.0446379	1.3503	PFLUV_G00091060	ASTE1	missense_variant
CM020915.1_36918366	CM020915.1	36918366	7	0.040177	1.39602	PFLUV_G00091090	PIK3R4	intron_variant
CM020915.1_38154547	CM020915.1	38154547	7	0.0204303	1.68972	PFLUV_G00091440-PFLUV_G00091450	NA	intergenic_region
CM020915.1_42951235	CM020915.1	42951235	7	0.0204303	1.68972	PFLUV_G00092540	RDH12	intron_variant
CM020915.1_42951297	CM020915.1	42951297	7	0.0124429	1.90508	PFLUV_G00092540	RDH12	intron_variant
CM020915.1_42951727	CM020915.1	42951727	7	0.0204303	1.68972	PFLUV_G00092540	RDH12	intron_variant
CM020915.1_9949790	CM020915.1	9949790	7	0.0411375	1.38576	PFLUV_G00080880-PFLUV_G00080890	NA	intergenic_region
CM020916.1_11047808	CM020916.1	11047808	8	0.0399962	1.39798	PFLUV_G00095720	SNX1	intron_variant
CM020916.1_11051992	CM020916.1	11051992	8	0.0101469	1.99367	PFLUV_G00095720	SNX1	intron_variant
CM020916.1_11052039	CM020916.1	11052039	8	0.0101469	1.99367	PFLUV_G00095720	SNX1	intron_variant
CM020916.1_12143975	CM020916.1	12143975	8	0.00779754	2.10804	PFLUV_G00095880	SYT12	downstream_gene_variant
CM020916.1_12143975	CM020916.1	12143975	8	0.00779754	2.10804	PFLUV_G00095890	CAT	intron_variant
CM020916.1_12145374	CM020916.1	12145374	8	0.00779754	2.10804	PFLUV_G00095890	CAT	intron_variant
CM020916.1_12145374	CM020916.1	12145374	8	0.00779754	2.10804	PFLUV_G00095880	SYT12	downstream_gene_variant
CM020916.1_12146084	CM020916.1	12146084	8	0.00576913	2.23889	PFLUV_G00095890	CAT	intron_variant
CM020916.1_12146158	CM020916.1	12146158	8	0.00576913	2.23889	PFLUV_G00095890	CAT	intron_variant
CM020916.1_12147472	CM020916.1	12147472	8	0.00576913	2.23889	PFLUV_G00095890	CAT	intron_variant
CM020916.1_12213299	CM020916.1	12213299	8	0.0107889	1.96702	PFLUV_G00095920-PFLUV_G00095930	NA	intergenic_region
CM020916.1_12213299	CM020916.1	12213299	8	0.0107889	1.96702	PFLUV_G00095930	MBL2	upstream_gene_variant
CM020916.1_12250425	CM020916.1	12250425	8	0.0215931	1.66568	PFLUV_G00095950	FBXO31	synonymous_variant
CM020916.1_12250425	CM020916.1	12250425	8	0.0215931	1.66568	PFLUV_G00095960	CES2	3_prime_UTR_variant
CM020916.1_12250504	CM020916.1	12250504	8	0.0491073	1.30885	PFLUV_G00095960	CES2	3_prime_UTR_variant
CM020916.1_12250504	CM020916.1	12250504	8	0.0491073	1.30885	PFLUV_G00095950	FBXO31	3_prime_UTR_variant
CM020916.1_12252178	CM020916.1	12252178	8	0.0215931	1.66568	PFLUV_G00095950	FBXO31	3_prime_UTR_variant
CM020916.1_12252178	CM020916.1	12252178	8	0.0215931	1.66568	PFLUV_G00095960	CES2	3_prime_UTR_variant
CM020916.1_12326763	CM020916.1	12326763	8	0.0381613	1.41838	PFLUV_G00095970-PFLUV_G00095980	NA	intergenic_region
CM020916.1_12327109	CM020916.1	12327109	8	0.0381613	1.41838	PFLUV_G00095970-PFLUV_G00095980	NA	intergenic_region
CM020916.1_1385210	CM020916.1	1385210	8	0.0171712	1.7652	PFLUV_G00092980	NA	upstream_gene_variant
CM020916.1_1385210	CM020916.1	1385210	8	0.0171712	1.7652	PFLUV_G00092980-PFLUV_G00092990	NA	intergenic_region
CM020916.1_15110672	CM020916.1	15110672	8	0.028394	1.54677	PFLUV_G00097120	C2CD5	synonymous_variant
CM020916.1_1891974	CM020916.1	1891974	8	0.00213328	2.67095	PFLUV_G00093260	RPGRIP1L	intron_variant
CM020916.1_19566698	CM020916.1	19566698	8	0.0436709	1.35981	PFLUV_G00099160	NA	downstream_gene_variant
CM020916.1_19566698	CM020916.1	19566698	8	0.0436709	1.35981	PFLUV_G00099150	CEP152	missense_variant
CM020916.1_19567003	CM020916.1	19567003	8	0.0436709	1.35981	PFLUV_G00099160	NA	downstream_gene_variant
CM020916.1_19567003	CM020916.1	19567003	8	0.0436709	1.35981	PFLUV_G00099150	CEP152	missense_variant
CM020916.1_19568098	CM020916.1	19568098	8	0.0436709	1.35981	PFLUV_G00099160	NA	downstream_gene_variant
CM020916.1_19568098	CM020916.1	19568098	8	0.0436709	1.35981	PFLUV_G00099150	CEP152	intron_variant
CM020916.1_19568098	CM020916.1	19568098	8	0.0436709	1.35981	PFLUV_G00099170	GALK2	upstream_gene_variant
CM020916.1_21572424	CM020916.1	21572424	8	0.0270582	1.5677	PFLUV_G00100110-PFLUV_G00100120	NA	intergenic_region
CM020916.1_21767665	CM020916.1	21767665	8	0.0365745	1.43682	PFLUV_G00100150	PPHLN1	downstream_gene_variant
CM020916.1_21767665	CM020916.1	21767665	8	0.0365745	1.43682	PFLUV_G00100160	PRICKLE1	missense_variant
CM020916.1_21940957	CM020916.1	21940957	8	0.0174852	1.75733	PFLUV_G00100170	ADAMTS20	intron_variant
CM020916.1_21941825	CM020916.1	21941825	8	0.0400053	1.39788	PFLUV_G00100170	ADAMTS20	intron_variant
CM020916.1_25833370	CM020916.1	25833370	8	0.00577431	2.2385	PFLUV_G00101160-PFLUV_G00101170	NA	intergenic_region
CM020916.1_2740345	CM020916.1	2740345	8	0.0412293	1.38479	PFLUV_G00093630	ZNF609	missense_variant
CM020916.1_27654055	CM020916.1	27654055	8	0.000418175	3.37864	PFLUV_G00101770-PFLUV_G00101780	NA	intergenic_region
CM020916.1_27654055	CM020916.1	27654055	8	0.000418175	3.37864	PFLUV_G00101780	URI1	downstream_gene_variant
CM020916.1_27967259	CM020916.1	27967259	8	0.0126155	1.89909	PFLUV_G00101870	HIPK2	intron_variant
CM020916.1_28331148	CM020916.1	28331148	8	0.044819	1.34854	PFLUV_G00101920-PFLUV_G00101930	NA	intergenic_region
CM020916.1_2848679	CM020916.1	2848679	8	0.040924	1.38802	PFLUV_G00093640-PFLUV_G00093650	NA	intergenic_region
CM020916.1_2857244	CM020916.1	2857244	8	0.0365745	1.43682	PFLUV_G00093640-PFLUV_G00093650	NA	intergenic_region
CM020916.1_29336671	CM020916.1	29336671	8	0.0364364	1.43846	PFLUV_G00102090	CKAP5	intron_variant
CM020916.1_29336815	CM020916.1	29336815	8	0.0364364	1.43846	PFLUV_G00102090	CKAP5	intron_variant
CM020916.1_29348706	CM020916.1	29348706	8	0.0442837	1.35376	PFLUV_G00102090	CKAP5	splice_region_variant&intron_variant
CM020916.1_29398506	CM020916.1	29398506	8	0.0444619	1.35201	PFLUV_G00102090-PFLUV_G00102100	NA	intergenic_region
CM020916.1_29398985	CM020916.1	29398985	8	0.0291094	1.53597	PFLUV_G00102090-PFLUV_G00102100	NA	intergenic_region
CM020916.1_29399164	CM020916.1	29399164	8	0.0291094	1.53597	PFLUV_G00102090-PFLUV_G00102100	NA	intergenic_region
CM020916.1_29399166	CM020916.1	29399166	8	0.0291094	1.53597	PFLUV_G00102090-PFLUV_G00102100	NA	intergenic_region
CM020916.1_35674757	CM020916.1	35674757	8	0.0204303	1.68972	PFLUV_G00103250	CBLN1	intron_variant
CM020916.1_35674780	CM020916.1	35674780	8	0.0204303	1.68972	PFLUV_G00103250	CBLN1	intron_variant
CM020916.1_35677832	CM020916.1	35677832	8	0.0390276	1.40863	PFLUV_G00103250	CBLN1	intron_variant
CM020916.1_35700379	CM020916.1	35700379	8	0.0341215	1.46697	PFLUV_G00103250-PFLUV_G00103260	NA	intergenic_region
CM020916.1_36282765	CM020916.1	36282765	8	0.0375001	1.42597	PFLUV_G00103300	SF3B3	intron_variant
CM020916.1_36474776	CM020916.1	36474776	8	0.0365619	1.43697	PFLUV_G00103360	PLLP	intron_variant
CM020916.1_36482393	CM020916.1	36482393	8	0.0344066	1.46336	PFLUV_G00103370	ARL2BP	downstream_gene_variant
CM020916.1_36482393	CM020916.1	36482393	8	0.0344066	1.46336	PFLUV_G00103360	PLLP	intron_variant
CM020916.1_36485569	CM020916.1	36485569	8	0.0365619	1.43697	PFLUV_G00103370	ARL2BP	downstream_gene_variant
CM020916.1_36485569	CM020916.1	36485569	8	0.0365619	1.43697	PFLUV_G00103360	PLLP	intron_variant
CM020916.1_36486908	CM020916.1	36486908	8	0.0344066	1.46336	PFLUV_G00103370	ARL2BP	intron_variant
CM020916.1_36486908	CM020916.1	36486908	8	0.0344066	1.46336	PFLUV_G00103360	PLLP	synonymous_variant
CM020916.1_36505869	CM020916.1	36505869	8	0.0446379	1.3503	PFLUV_G00103380	RSPRY1	intron_variant
CM020916.1_36511361	CM020916.1	36511361	8	0.0470892	1.32708	PFLUV_G00103390	C15orf65	intron_variant
CM020916.1_36511361	CM020916.1	36511361	8	0.0470892	1.32708	PFLUV_G00103400	NA	upstream_gene_variant
CM020916.1_36511361	CM020916.1	36511361	8	0.0470892	1.32708	PFLUV_G00103380	RSPRY1	upstream_gene_variant
CM020916.1_36524784	CM020916.1	36524784	8	0.0274347	1.5617	PFLUV_G00103410	SC5D	upstream_gene_variant
CM020916.1_36524784	CM020916.1	36524784	8	0.0274347	1.5617	PFLUV_G00103410-PFLUV_G00103420	NA	intergenic_region
CM020916.1_36529572	CM020916.1	36529572	8	0.02073	1.6834	PFLUV_G00103410-PFLUV_G00103420	NA	intergenic_region
CM020916.1_36529572	CM020916.1	36529572	8	0.02073	1.6834	PFLUV_G00103420	CXorf56	upstream_gene_variant
CM020916.1_36531042	CM020916.1	36531042	8	0.0263948	1.57848	PFLUV_G00103410-PFLUV_G00103420	NA	intergenic_region
CM020916.1_36531042	CM020916.1	36531042	8	0.0263948	1.57848	PFLUV_G00103420	CXorf56	upstream_gene_variant
CM020916.1_36535982	CM020916.1	36535982	8	0.0274347	1.5617	PFLUV_G00103420	CXorf56	downstream_gene_variant
CM020916.1_36535982	CM020916.1	36535982	8	0.0274347	1.5617	PFLUV_G00103420-PFLUV_G00103430	NA	intergenic_region
CM020916.1_36537921	CM020916.1	36537921	8	0.0274347	1.5617	PFLUV_G00103420	CXorf56	downstream_gene_variant
CM020916.1_36537921	CM020916.1	36537921	8	0.0274347	1.5617	PFLUV_G00103420-PFLUV_G00103430	NA	intergenic_region
CM020916.1_36553468	CM020916.1	36553468	8	0.0400053	1.39788	PFLUV_G00103430	NUP93	intron_variant
CM020916.1_36713442	CM020916.1	36713442	8	0.0411375	1.38576	PFLUV_G00103500	ELMO3	splice_region_variant&intron_variant
CM020916.1_36713442	CM020916.1	36713442	8	0.0411375	1.38576	PFLUV_G00103510	E2F4	downstream_gene_variant
CM020916.1_36770195	CM020916.1	36770195	8	0.0477634	1.32091	PFLUV_G00103530	SLC45A3	intron_variant
CM020916.1_36772440	CM020916.1	36772440	8	0.0350592	1.4552	PFLUV_G00103530	SLC45A3	intron_variant
CM020916.1_36773573	CM020916.1	36773573	8	0.0350592	1.4552	PFLUV_G00103530	SLC45A3	intron_variant
CM020916.1_38481992	CM020916.1	38481992	8	0.0192731	1.71505	PFLUV_G00103800	CECR2	intron_variant
CM020916.1_38483270	CM020916.1	38483270	8	0.0192731	1.71505	PFLUV_G00103800	CECR2	intron_variant
CM020916.1_38483325	CM020916.1	38483325	8	0.0192731	1.71505	PFLUV_G00103800	CECR2	intron_variant
CM020916.1_38483511	CM020916.1	38483511	8	0.0192731	1.71505	PFLUV_G00103800	CECR2	intron_variant
CM020916.1_38484641	CM020916.1	38484641	8	0.0204303	1.68972	PFLUV_G00103800	CECR2	intron_variant
CM020916.1_38486678	CM020916.1	38486678	8	0.0187973	1.7259	PFLUV_G00103800	CECR2	intron_variant
CM020916.1_38486680	CM020916.1	38486680	8	0.0192731	1.71505	PFLUV_G00103800	CECR2	intron_variant
CM020916.1_38487001	CM020916.1	38487001	8	0.0204303	1.68972	PFLUV_G00103800	CECR2	intron_variant
CM020916.1_38487031	CM020916.1	38487031	8	0.0204303	1.68972	PFLUV_G00103800	CECR2	intron_variant
CM020916.1_38487679	CM020916.1	38487679	8	0.0204303	1.68972	PFLUV_G00103800	CECR2	intron_variant
CM020916.1_38487681	CM020916.1	38487681	8	0.0204303	1.68972	PFLUV_G00103800	CECR2	intron_variant
CM020916.1_38487811	CM020916.1	38487811	8	0.0428953	1.36759	PFLUV_G00103800	CECR2	intron_variant
CM020916.1_38487821	CM020916.1	38487821	8	0.0446379	1.3503	PFLUV_G00103800	CECR2	intron_variant
CM020916.1_38488789	CM020916.1	38488789	8	0.0192731	1.71505	PFLUV_G00103800	CECR2	intron_variant
CM020916.1_38489897	CM020916.1	38489897	8	0.0204303	1.68972	PFLUV_G00103800	CECR2	intron_variant
CM020916.1_38489934	CM020916.1	38489934	8	0.0192731	1.71505	PFLUV_G00103800	CECR2	intron_variant
CM020916.1_38492573	CM020916.1	38492573	8	0.0456318	1.34073	PFLUV_G00103800	CECR2	intron_variant
CM020916.1_38499590	CM020916.1	38499590	8	0.0204303	1.68972	PFLUV_G00103800	CECR2	intron_variant
CM020916.1_38506090	CM020916.1	38506090	8	0.0204303	1.68972	PFLUV_G00103800-PFLUV_G00103810	NA	intergenic_region
CM020916.1_38506090	CM020916.1	38506090	8	0.0204303	1.68972	PFLUV_G00103820	SLC25A22	upstream_gene_variant
CM020916.1_38506090	CM020916.1	38506090	8	0.0204303	1.68972	PFLUV_G00103810	NA	upstream_gene_variant
CM020916.1_38506910	CM020916.1	38506910	8	0.0204303	1.68972	PFLUV_G00103810	NA	intron_variant
CM020916.1_38506910	CM020916.1	38506910	8	0.0204303	1.68972	PFLUV_G00103820	SLC25A22	upstream_gene_variant
CM020916.1_38508093	CM020916.1	38508093	8	0.0187973	1.7259	PFLUV_G00103810	NA	downstream_gene_variant
CM020916.1_38508093	CM020916.1	38508093	8	0.0187973	1.7259	PFLUV_G00103820	SLC25A22	synonymous_variant
CM020916.1_38509603	CM020916.1	38509603	8	0.0204303	1.68972	PFLUV_G00103820	SLC25A22	intron_variant
CM020916.1_38509603	CM020916.1	38509603	8	0.0204303	1.68972	PFLUV_G00103810	NA	downstream_gene_variant
CM020916.1_38512173	CM020916.1	38512173	8	0.0204303	1.68972	PFLUV_G00103810	NA	downstream_gene_variant
CM020916.1_38512173	CM020916.1	38512173	8	0.0204303	1.68972	PFLUV_G00103830	ATP6V1E1	downstream_gene_variant
CM020916.1_38512173	CM020916.1	38512173	8	0.0204303	1.68972	PFLUV_G00103820	SLC25A22	intron_variant
CM020916.1_38512179	CM020916.1	38512179	8	0.0204303	1.68972	PFLUV_G00103820	SLC25A22	intron_variant
CM020916.1_38512179	CM020916.1	38512179	8	0.0204303	1.68972	PFLUV_G00103810	NA	downstream_gene_variant
CM020916.1_38512179	CM020916.1	38512179	8	0.0204303	1.68972	PFLUV_G00103830	ATP6V1E1	downstream_gene_variant
CM020916.1_38513344	CM020916.1	38513344	8	0.0204303	1.68972	PFLUV_G00103830	ATP6V1E1	downstream_gene_variant
CM020916.1_38513344	CM020916.1	38513344	8	0.0204303	1.68972	PFLUV_G00103820	SLC25A22	intron_variant
CM020916.1_38513542	CM020916.1	38513542	8	0.0204303	1.68972	PFLUV_G00103830	ATP6V1E1	downstream_gene_variant
CM020916.1_38513542	CM020916.1	38513542	8	0.0204303	1.68972	PFLUV_G00103820	SLC25A22	intron_variant
CM020916.1_38515127	CM020916.1	38515127	8	0.0187973	1.7259	PFLUV_G00103820	SLC25A22	intron_variant
CM020916.1_38515127	CM020916.1	38515127	8	0.0187973	1.7259	PFLUV_G00103830	ATP6V1E1	downstream_gene_variant
CM020916.1_38515729	CM020916.1	38515729	8	0.0187973	1.7259	PFLUV_G00103820	SLC25A22	3_prime_UTR_variant
CM020916.1_38515729	CM020916.1	38515729	8	0.0187973	1.7259	PFLUV_G00103830	ATP6V1E1	downstream_gene_variant
CM020916.1_38515953	CM020916.1	38515953	8	0.0187973	1.7259	PFLUV_G00103830	ATP6V1E1	downstream_gene_variant
CM020916.1_38515953	CM020916.1	38515953	8	0.0187973	1.7259	PFLUV_G00103820	SLC25A22	3_prime_UTR_variant
CM020916.1_38516082	CM020916.1	38516082	8	0.0187973	1.7259	PFLUV_G00103830	ATP6V1E1	downstream_gene_variant
CM020916.1_38516082	CM020916.1	38516082	8	0.0187973	1.7259	PFLUV_G00103820	SLC25A22	3_prime_UTR_variant
CM020916.1_38517448	CM020916.1	38517448	8	0.0187973	1.7259	PFLUV_G00103830	ATP6V1E1	splice_region_variant
CM020916.1_38517448	CM020916.1	38517448	8	0.0187973	1.7259	PFLUV_G00103820	SLC25A22	3_prime_UTR_variant
CM020916.1_38517448	CM020916.1	38517448	8	0.0187973	1.7259	PFLUV_G00103830	ATP6V1E1	3_prime_UTR_variant
CM020916.1_38517552	CM020916.1	38517552	8	0.0187973	1.7259	PFLUV_G00103830	ATP6V1E1	3_prime_UTR_variant
CM020916.1_38517552	CM020916.1	38517552	8	0.0187973	1.7259	PFLUV_G00103820	SLC25A22	3_prime_UTR_variant
CM020916.1_38542975	CM020916.1	38542975	8	0.0299903	1.52302	PFLUV_G00103840	BCL2L13	intron_variant
CM020916.1_38545593	CM020916.1	38545593	8	0.0187973	1.7259	PFLUV_G00103850	WEE2	downstream_gene_variant
CM020916.1_38545593	CM020916.1	38545593	8	0.0187973	1.7259	PFLUV_G00103840	BCL2L13	intron_variant
CM020916.1_39021086	CM020916.1	39021086	8	0.0470191	1.32773	PFLUV_G00103970-PFLUV_G00103990	NA	intergenic_region
CM020916.1_39021086	CM020916.1	39021086	8	0.0470191	1.32773	PFLUV_G00103970	AGBL1	downstream_gene_variant
CM020916.1_39025948	CM020916.1	39025948	8	0.0245546	1.60987	PFLUV_G00103970-PFLUV_G00103990	NA	intergenic_region
CM020916.1_39026144	CM020916.1	39026144	8	0.0245546	1.60987	PFLUV_G00103970-PFLUV_G00103990	NA	intergenic_region
CM020916.1_39028875	CM020916.1	39028875	8	0.0390276	1.40863	PFLUV_G00103970-PFLUV_G00103990	NA	intergenic_region
CM020916.1_39034773	CM020916.1	39034773	8	0.0470191	1.32773	PFLUV_G00103970-PFLUV_G00103990	NA	intergenic_region
CM020916.1_39045137	CM020916.1	39045137	8	0.0432702	1.36381	PFLUV_G00103970-PFLUV_G00103990	NA	intergenic_region
CM020916.1_39045138	CM020916.1	39045138	8	0.0432702	1.36381	PFLUV_G00103970-PFLUV_G00103990	NA	intergenic_region
CM020916.1_39054443	CM020916.1	39054443	8	0.0187167	1.72777	PFLUV_G00103970-PFLUV_G00103990	NA	intergenic_region
CM020916.1_39054443	CM020916.1	39054443	8	0.0187167	1.72777	PFLUV_G00103990	NTRK3	downstream_gene_variant
CM020916.1_39056211	CM020916.1	39056211	8	0.0353857	1.45117	PFLUV_G00103990	NTRK3	downstream_gene_variant
CM020916.1_39056211	CM020916.1	39056211	8	0.0353857	1.45117	PFLUV_G00103970-PFLUV_G00103990	NA	intergenic_region
CM020916.1_39056601	CM020916.1	39056601	8	0.0335942	1.47374	PFLUV_G00103990	NTRK3	downstream_gene_variant
CM020916.1_39056601	CM020916.1	39056601	8	0.0335942	1.47374	PFLUV_G00103970-PFLUV_G00103990	NA	intergenic_region
CM020916.1_39057465	CM020916.1	39057465	8	0.0190731	1.71958	PFLUV_G00103990	NTRK3	intron_variant
CM020916.1_39071982	CM020916.1	39071982	8	0.0197348	1.70477	PFLUV_G00103990	NTRK3	intron_variant
CM020916.1_5245563	CM020916.1	5245563	8	0.00242791	2.61477	PFLUV_G00094140	RFWD3	intron_variant
CM020916.1_5245652	CM020916.1	5245652	8	0.00474449	2.32381	PFLUV_G00094140	RFWD3	synonymous_variant
CM020916.1_8818365	CM020916.1	8818365	8	0.0390276	1.40863	PFLUV_G00094890	MGAT4C	intron_variant
CM020916.1_8818477	CM020916.1	8818477	8	0.0390276	1.40863	PFLUV_G00094890	MGAT4C	intron_variant
CM020916.1_9039677	CM020916.1	9039677	8	0.0316997	1.49894	PFLUV_G00094950	LRRK2	intron_variant
CM020916.1_9039677	CM020916.1	9039677	8	0.0316997	1.49894	PFLUV_G00094960	NA	downstream_gene_variant
CM020917.1_1082078	CM020917.1	1082078	9	0.0469776	1.32811	PFLUV_G00105140	MISP	missense_variant
CM020917.1_10948796	CM020917.1	10948796	9	0.0163224	1.78722	PFLUV_G00107390	MELTF	downstream_gene_variant
CM020917.1_10948796	CM020917.1	10948796	9	0.0163224	1.78722	PFLUV_G00107380-PFLUV_G00107390	NA	intergenic_region
CM020917.1_10948796	CM020917.1	10948796	9	0.0163224	1.78722	PFLUV_G00107370	FKBP2	upstream_gene_variant
CM020917.1_10948796	CM020917.1	10948796	9	0.0163224	1.78722	PFLUV_G00107380	NCBP2AS2	downstream_gene_variant
CM020917.1_10949668	CM020917.1	10949668	9	0.0246176	1.60875	PFLUV_G00107370	FKBP2	upstream_gene_variant
CM020917.1_10949668	CM020917.1	10949668	9	0.0246176	1.60875	PFLUV_G00107390	MELTF	3_prime_UTR_variant
CM020917.1_10949668	CM020917.1	10949668	9	0.0246176	1.60875	PFLUV_G00107380	NCBP2AS2	downstream_gene_variant
CM020917.1_10950223	CM020917.1	10950223	9	0.0246176	1.60875	PFLUV_G00107390	MELTF	3_prime_UTR_variant
CM020917.1_10950223	CM020917.1	10950223	9	0.0246176	1.60875	PFLUV_G00107380	NCBP2AS2	downstream_gene_variant
CM020917.1_10950223	CM020917.1	10950223	9	0.0246176	1.60875	PFLUV_G00107370	FKBP2	upstream_gene_variant
CM020917.1_10951256	CM020917.1	10951256	9	0.0382894	1.41692	PFLUV_G00107370	FKBP2	upstream_gene_variant
CM020917.1_10951256	CM020917.1	10951256	9	0.0382894	1.41692	PFLUV_G00107390	MELTF	3_prime_UTR_variant
CM020917.1_10951256	CM020917.1	10951256	9	0.0382894	1.41692	PFLUV_G00107380	NCBP2AS2	downstream_gene_variant
CM020917.1_10955926	CM020917.1	10955926	9	0.0106635	1.9721	PFLUV_G00107390	MELTF	intron_variant
CM020917.1_14661329	CM020917.1	14661329	9	0.0411375	1.38576	PFLUV_G00108390-PFLUV_G00108400	NA	intergenic_region
CM020917.1_14661329	CM020917.1	14661329	9	0.0411375	1.38576	PFLUV_G00108390	PTPRC	upstream_gene_variant
CM020917.1_14923079	CM020917.1	14923079	9	0.0349715	1.45629	PFLUV_G00108440	CRB1	downstream_gene_variant
CM020917.1_14923079	CM020917.1	14923079	9	0.0349715	1.45629	PFLUV_G00108430	DENND1B	3_prime_UTR_variant
CM020917.1_14923467	CM020917.1	14923467	9	0.0349715	1.45629	PFLUV_G00108430	DENND1B	3_prime_UTR_variant
CM020917.1_14923467	CM020917.1	14923467	9	0.0349715	1.45629	PFLUV_G00108440	CRB1	downstream_gene_variant
CM020917.1_14943019	CM020917.1	14943019	9	0.0321313	1.49307	PFLUV_G00108440	CRB1	upstream_gene_variant
CM020917.1_14943019	CM020917.1	14943019	9	0.0321313	1.49307	PFLUV_G00108440-PFLUV_G00108450	NA	intergenic_region
CM020917.1_14960485	CM020917.1	14960485	9	0.0469789	1.3281	PFLUV_G00108460	NPHS2	downstream_gene_variant
CM020917.1_14960485	CM020917.1	14960485	9	0.0469789	1.3281	PFLUV_G00108450	AXDND1	intron_variant
CM020917.1_15925693	CM020917.1	15925693	9	0.0188264	1.72523	PFLUV_G00108860	ABCA1	intron_variant
CM020917.1_19039582	CM020917.1	19039582	9	0.0351321	1.4543	PFLUV_G00109520	PSMD1	intron_variant
CM020917.1_19052432	CM020917.1	19052432	9	0.0400053	1.39788	PFLUV_G00109520	PSMD1	intron_variant
CM020917.1_20230872	CM020917.1	20230872	9	0.0408535	1.38877	PFLUV_G00109680	ADGRL2	synonymous_variant
CM020917.1_22105207	CM020917.1	22105207	9	0.0487812	1.31175	PFLUV_G00110470	RAX	5_prime_UTR_variant
CM020917.1_22116968	CM020917.1	22116968	9	0.0487812	1.31175	PFLUV_G00110470-PFLUV_G00110480	NA	intergenic_region
CM020917.1_22116968	CM020917.1	22116968	9	0.0487812	1.31175	PFLUV_G00110480	FZR1	upstream_gene_variant
CM020917.1_22116968	CM020917.1	22116968	9	0.0487812	1.31175	PFLUV_G00110470	RAX	downstream_gene_variant
CM020917.1_22129949	CM020917.1	22129949	9	0.00945774	2.02421	PFLUV_G00110500	SIN3B	upstream_gene_variant
CM020917.1_22129949	CM020917.1	22129949	9	0.00945774	2.02421	PFLUV_G00110490	HAUS5	intron_variant
CM020917.1_22235234	CM020917.1	22235234	9	0.0336059	1.47358	PFLUV_G00110530	ACBD6	intron_variant
CM020917.1_22332453	CM020917.1	22332453	9	0.0399962	1.39798	PFLUV_G00110560	CEP350	intron_variant
CM020917.1_22344958	CM020917.1	22344958	9	0.0390276	1.40863	PFLUV_G00110560	CEP350	intron_variant
CM020917.1_26010649	CM020917.1	26010649	9	0.0407381	1.39	PFLUV_G00111890	DOT1L	intron_variant
CM020917.1_26010781	CM020917.1	26010781	9	0.0432702	1.36381	PFLUV_G00111890	DOT1L	synonymous_variant
CM020917.1_26281802	CM020917.1	26281802	9	0.0173209	1.76143	PFLUV_G00112000	ZBTB7A	intron_variant
CM020917.1_26887274	CM020917.1	26887274	9	0.0360645	1.44292	PFLUV_G00112200	POLRMT	intron_variant
CM020917.1_26887412	CM020917.1	26887412	9	0.0360645	1.44292	PFLUV_G00112200	POLRMT	intron_variant
CM020917.1_27621364	CM020917.1	27621364	9	0.0353857	1.45117	PFLUV_G00112470	RFXANK	downstream_gene_variant
CM020917.1_27621364	CM020917.1	27621364	9	0.0353857	1.45117	PFLUV_G00112480-PFLUV_G00112490	NA	intergenic_region
CM020917.1_27621364	CM020917.1	27621364	9	0.0353857	1.45117	PFLUV_G00112480	NR2C2AP	upstream_gene_variant
CM020917.1_27621364	CM020917.1	27621364	9	0.0353857	1.45117	PFLUV_G00112490	NA	upstream_gene_variant
CM020917.1_27787335	CM020917.1	27787335	9	0.036031	1.44332	PFLUV_G00112520	NCAN	intron_variant
CM020917.1_27891266	CM020917.1	27891266	9	0.0106635	1.9721	PFLUV_G00112550	NA	upstream_gene_variant
CM020917.1_27891266	CM020917.1	27891266	9	0.0106635	1.9721	PFLUV_G00112540	TM6SF2	intron_variant
CM020917.1_27949304	CM020917.1	27949304	9	0.0365745	1.43682	PFLUV_G00112560	SBNO2	intron_variant
CM020917.1_30361431	CM020917.1	30361431	9	0.0400053	1.39788	PFLUV_G00113310	EVI5L	intron_variant
CM020917.1_30361930	CM020917.1	30361930	9	0.0400053	1.39788	PFLUV_G00113310	EVI5L	intron_variant
CM020917.1_30362186	CM020917.1	30362186	9	0.0400053	1.39788	PFLUV_G00113310	EVI5L	intron_variant
CM020917.1_30362246	CM020917.1	30362246	9	0.0400053	1.39788	PFLUV_G00113310	EVI5L	intron_variant
CM020917.1_30362496	CM020917.1	30362496	9	0.0400053	1.39788	PFLUV_G00113310	EVI5L	intron_variant
CM020917.1_30362603	CM020917.1	30362603	9	0.0400053	1.39788	PFLUV_G00113310	EVI5L	intron_variant
CM020917.1_30363187	CM020917.1	30363187	9	0.0400053	1.39788	PFLUV_G00113310	EVI5L	intron_variant
CM020917.1_30363480	CM020917.1	30363480	9	0.0400053	1.39788	PFLUV_G00113310	EVI5L	intron_variant
CM020917.1_30364204	CM020917.1	30364204	9	0.0400053	1.39788	PFLUV_G00113310	EVI5L	intron_variant
CM020917.1_30364304	CM020917.1	30364304	9	0.0400053	1.39788	PFLUV_G00113310	EVI5L	intron_variant
CM020917.1_30364800	CM020917.1	30364800	9	0.0400053	1.39788	PFLUV_G00113310	EVI5L	intron_variant
CM020917.1_30366308	CM020917.1	30366308	9	0.0400053	1.39788	PFLUV_G00113310	EVI5L	intron_variant
CM020917.1_30366695	CM020917.1	30366695	9	0.0400053	1.39788	PFLUV_G00113310	EVI5L	intron_variant
CM020917.1_30366764	CM020917.1	30366764	9	0.0400053	1.39788	PFLUV_G00113310	EVI5L	intron_variant
CM020917.1_30366767	CM020917.1	30366767	9	0.0400053	1.39788	PFLUV_G00113310	EVI5L	intron_variant
CM020917.1_3072924	CM020917.1	3072924	9	0.00619298	2.2081	PFLUV_G00105590-PFLUV_G00105600	NA	intergenic_region
CM020917.1_3074030	CM020917.1	3074030	9	0.0224387	1.649	PFLUV_G00105590-PFLUV_G00105600	NA	intergenic_region
CM020917.1_34486829	CM020917.1	34486829	9	0.0204897	1.68846	PFLUV_G00113840	RAD23A	synonymous_variant
CM020917.1_34501963	CM020917.1	34501963	9	0.0256059	1.59166	PFLUV_G00113850	CALR3	downstream_gene_variant
CM020917.1_34501963	CM020917.1	34501963	9	0.0256059	1.59166	PFLUV_G00113840-PFLUV_G00113850	NA	intergenic_region
CM020917.1_35610930	CM020917.1	35610930	9	0.0446379	1.3503	PFLUV_G00113950	SZT2	intron_variant
CM020917.1_35611602	CM020917.1	35611602	9	0.0446379	1.3503	PFLUV_G00113950	SZT2	intron_variant
CM020917.1_35626670	CM020917.1	35626670	9	0.0446379	1.3503	PFLUV_G00113950	SZT2	intron_variant
CM020917.1_35631797	CM020917.1	35631797	9	0.0446379	1.3503	PFLUV_G00113950	SZT2	missense_variant
CM020917.1_38128335	CM020917.1	38128335	9	0.0285927	1.54375	PFLUV_G00114900	CARMIL3	intron_variant
CM020917.1_38174750	CM020917.1	38174750	9	0.0242738	1.61486	PFLUV_G00114930	REM2	upstream_gene_variant
CM020917.1_38174750	CM020917.1	38174750	9	0.0242738	1.61486	PFLUV_G00114920	NRL	intron_variant
CM020917.1_38177621	CM020917.1	38177621	9	0.0105105	1.97838	PFLUV_G00114920	NRL	downstream_gene_variant
CM020917.1_38177621	CM020917.1	38177621	9	0.0105105	1.97838	PFLUV_G00114920-PFLUV_G00114930	NA	intergenic_region
CM020917.1_38177621	CM020917.1	38177621	9	0.0105105	1.97838	PFLUV_G00114930	REM2	upstream_gene_variant
CM020917.1_38186099	CM020917.1	38186099	9	0.021752	1.6625	PFLUV_G00114930	REM2	synonymous_variant
CM020917.1_41041801	CM020917.1	41041801	9	0.046543	1.33215	PFLUV_G00115990-PFLUV_G00116000	NA	intergenic_region
CM020917.1_4235853	CM020917.1	4235853	9	0.0311994	1.50585	PFLUV_G00105910-PFLUV_G00105920	NA	intergenic_region
CM020917.1_4235854	CM020917.1	4235854	9	0.0311994	1.50585	PFLUV_G00105910-PFLUV_G00105920	NA	intergenic_region
CM020917.1_4235856	CM020917.1	4235856	9	0.0311994	1.50585	PFLUV_G00105910-PFLUV_G00105920	NA	intergenic_region
CM020917.1_4365287	CM020917.1	4365287	9	0.0446379	1.3503	PFLUV_G00105980	H2BC21	upstream_gene_variant
CM020917.1_4365287	CM020917.1	4365287	9	0.0446379	1.3503	PFLUV_G00105970-PFLUV_G00105980	NA	intergenic_region
CM020917.1_6413089	CM020917.1	6413089	9	0.00828558	2.08168	PFLUV_G00106340-PFLUV_G00106350	NA	intergenic_region
CM020917.1_6413564	CM020917.1	6413564	9	0.0299903	1.52302	PFLUV_G00106340-PFLUV_G00106350	NA	intergenic_region
CM020917.1_7103589	CM020917.1	7103589	9	0.0411375	1.38576	PFLUV_G00106510	IGFBP3	upstream_gene_variant
CM020917.1_7103589	CM020917.1	7103589	9	0.0411375	1.38576	PFLUV_G00106500-PFLUV_G00106510	NA	intergenic_region
CM020917.1_7107947	CM020917.1	7107947	9	0.0411375	1.38576	PFLUV_G00106510	IGFBP3	upstream_gene_variant
CM020917.1_7107947	CM020917.1	7107947	9	0.0411375	1.38576	PFLUV_G00106500-PFLUV_G00106510	NA	intergenic_region
CM020917.1_7160043	CM020917.1	7160043	9	0.0236423	1.62631	PFLUV_G00106530	ADCY1	intron_variant
CM020917.1_7162037	CM020917.1	7162037	9	0.0236423	1.62631	PFLUV_G00106530	ADCY1	intron_variant
CM020917.1_7164268	CM020917.1	7164268	9	0.0236423	1.62631	PFLUV_G00106530	ADCY1	intron_variant
CM020917.1_7164365	CM020917.1	7164365	9	0.0236423	1.62631	PFLUV_G00106530	ADCY1	intron_variant
CM020917.1_7164534	CM020917.1	7164534	9	0.0236423	1.62631	PFLUV_G00106530	ADCY1	intron_variant
CM020917.1_7164709	CM020917.1	7164709	9	0.0236423	1.62631	PFLUV_G00106530	ADCY1	intron_variant
CM020917.1_7166116	CM020917.1	7166116	9	0.0114698	1.94045	PFLUV_G00106530	ADCY1	intron_variant
CM020917.1_7166314	CM020917.1	7166314	9	0.0114698	1.94045	PFLUV_G00106530	ADCY1	intron_variant
CM020917.1_7166564	CM020917.1	7166564	9	0.0114698	1.94045	PFLUV_G00106530	ADCY1	intron_variant
CM020917.1_7180825	CM020917.1	7180825	9	0.0114698	1.94045	PFLUV_G00106530	ADCY1	intron_variant
CM020917.1_7182661	CM020917.1	7182661	9	0.0446744	1.34994	PFLUV_G00106530	ADCY1	intron_variant
CM020917.1_8111568	CM020917.1	8111568	9	0.0446379	1.3503	PFLUV_G00106740	NOS1AP	intron_variant
CM020917.1_8858616	CM020917.1	8858616	9	0.0382894	1.41692	PFLUV_G00106830	BRINP3	upstream_gene_variant
CM020917.1_8858616	CM020917.1	8858616	9	0.0382894	1.41692	PFLUV_G00106830-PFLUV_G00106840	NA	intergenic_region
CM020917.1_8968698	CM020917.1	8968698	9	0.0256059	1.59166	PFLUV_G00106830-PFLUV_G00106840	NA	intergenic_region
CM020917.1_8997860	CM020917.1	8997860	9	0.0491041	1.30888	PFLUV_G00106830-PFLUV_G00106840	NA	intergenic_region
CM020917.1_9011822	CM020917.1	9011822	9	0.0211308	1.67508	PFLUV_G00106830-PFLUV_G00106840	NA	intergenic_region
CM020917.1_9012105	CM020917.1	9012105	9	0.0211308	1.67508	PFLUV_G00106830-PFLUV_G00106840	NA	intergenic_region
CM020917.1_9012111	CM020917.1	9012111	9	0.0211308	1.67508	PFLUV_G00106830-PFLUV_G00106840	NA	intergenic_region
CM020917.1_9013677	CM020917.1	9013677	9	0.0211308	1.67508	PFLUV_G00106830-PFLUV_G00106840	NA	intergenic_region
CM020917.1_9016106	CM020917.1	9016106	9	0.0254952	1.59354	PFLUV_G00106830-PFLUV_G00106840	NA	intergenic_region
CM020917.1_9016344	CM020917.1	9016344	9	0.00979664	2.00892	PFLUV_G00106830-PFLUV_G00106840	NA	intergenic_region
CM020917.1_9172711	CM020917.1	9172711	9	0.0446379	1.3503	PFLUV_G00106910-PFLUV_G00106920	NA	intergenic_region
CM020917.1_9681089	CM020917.1	9681089	9	0.0381558	1.41844	PFLUV_G00107010	FNBP1L	downstream_gene_variant
CM020917.1_9681089	CM020917.1	9681089	9	0.0381558	1.41844	PFLUV_G00107010-PFLUV_G00107020	NA	intergenic_region
CM020917.1_9681089	CM020917.1	9681089	9	0.0381558	1.41844	PFLUV_G00107020	BCAR3	downstream_gene_variant
CM020917.1_9684483	CM020917.1	9684483	9	0.0335942	1.47374	PFLUV_G00107010	FNBP1L	downstream_gene_variant
CM020917.1_9684483	CM020917.1	9684483	9	0.0335942	1.47374	PFLUV_G00107020	BCAR3	intron_variant
CM020918.1_13105030	CM020918.1	13105030	10	0.0203434	1.69158	PFLUV_G00120080-PFLUV_G00120090	NA	intergenic_region
CM020918.1_13137964	CM020918.1	13137964	10	0.0400053	1.39788	PFLUV_G00120080-PFLUV_G00120090	NA	intergenic_region
CM020918.1_13138850	CM020918.1	13138850	10	0.0328643	1.48328	PFLUV_G00120080-PFLUV_G00120090	NA	intergenic_region
CM020918.1_14610471	CM020918.1	14610471	10	0.00210451	2.67685	PFLUV_G00120280	TRAPPC11	intron_variant
CM020918.1_15062416	CM020918.1	15062416	10	0.0348034	1.45838	PFLUV_G00120530	FAF2	intron_variant
CM020918.1_15062416	CM020918.1	15062416	10	0.0348034	1.45838	PFLUV_G00120520	PIN4	downstream_gene_variant
CM020918.1_15063690	CM020918.1	15063690	10	0.0348034	1.45838	PFLUV_G00120530	FAF2	intron_variant
CM020918.1_15064121	CM020918.1	15064121	10	0.0348034	1.45838	PFLUV_G00120530	FAF2	intron_variant
CM020918.1_15086284	CM020918.1	15086284	10	0.0198023	1.70328	PFLUV_G00120530-PFLUV_G00120540	NA	intergenic_region
CM020918.1_15086284	CM020918.1	15086284	10	0.0198023	1.70328	PFLUV_G00120550	RNF44	downstream_gene_variant
CM020918.1_15086284	CM020918.1	15086284	10	0.0198023	1.70328	PFLUV_G00120540	NA	downstream_gene_variant
CM020918.1_15186323	CM020918.1	15186323	10	0.0256059	1.59166	PFLUV_G00120590-PFLUV_G00120600	NA	intergenic_region
CM020918.1_15186378	CM020918.1	15186378	10	0.0256059	1.59166	PFLUV_G00120590-PFLUV_G00120600	NA	intergenic_region
CM020918.1_15186516	CM020918.1	15186516	10	0.0256059	1.59166	PFLUV_G00120590-PFLUV_G00120600	NA	intergenic_region
CM020918.1_15187395	CM020918.1	15187395	10	0.0256059	1.59166	PFLUV_G00120590-PFLUV_G00120600	NA	intergenic_region
CM020918.1_15187601	CM020918.1	15187601	10	0.0256059	1.59166	PFLUV_G00120590-PFLUV_G00120600	NA	intergenic_region
CM020918.1_15187607	CM020918.1	15187607	10	0.0256059	1.59166	PFLUV_G00120590-PFLUV_G00120600	NA	intergenic_region
CM020918.1_15194466	CM020918.1	15194466	10	0.0407381	1.39	PFLUV_G00120590-PFLUV_G00120600	NA	intergenic_region
CM020918.1_1618686	CM020918.1	1618686	10	0.0400053	1.39788	PFLUV_G00116590	STAG2	intron_variant
CM020918.1_1619311	CM020918.1	1619311	10	0.0400053	1.39788	PFLUV_G00116590	STAG2	intron_variant
CM020918.1_1629497	CM020918.1	1629497	10	0.0075659	2.12114	PFLUV_G00116590	STAG2	intron_variant
CM020918.1_1631371	CM020918.1	1631371	10	0.0075659	2.12114	PFLUV_G00116590	STAG2	intron_variant
CM020918.1_1657937	CM020918.1	1657937	10	0.0382894	1.41692	PFLUV_G00116600	EFNB1	intron_variant
CM020918.1_1659162	CM020918.1	1659162	10	0.0382894	1.41692	PFLUV_G00116600	EFNB1	intron_variant
CM020918.1_1663325	CM020918.1	1663325	10	0.0382894	1.41692	PFLUV_G00116600	EFNB1	intron_variant
CM020918.1_1666904	CM020918.1	1666904	10	0.0382894	1.41692	PFLUV_G00116600	EFNB1	intron_variant
CM020918.1_16780363	CM020918.1	16780363	10	0.040924	1.38802	PFLUV_G00121060-PFLUV_G00121070	NA	intergenic_region
CM020918.1_16907276	CM020918.1	16907276	10	0.0267407	1.57283	PFLUV_G00121070	NLGN3	intron_variant
CM020918.1_1692371	CM020918.1	1692371	10	0.0382894	1.41692	PFLUV_G00116600	EFNB1	intron_variant
CM020918.1_17044333	CM020918.1	17044333	10	0.0388104	1.41105	PFLUV_G00121180-PFLUV_G00121190	NA	intergenic_region
CM020918.1_17044333	CM020918.1	17044333	10	0.0388104	1.41105	PFLUV_G00121190	FHDC1	upstream_gene_variant
CM020918.1_1706781	CM020918.1	1706781	10	0.0382894	1.41692	PFLUV_G00116600	EFNB1	synonymous_variant
CM020918.1_1707368	CM020918.1	1707368	10	0.0382894	1.41692	PFLUV_G00116600	EFNB1	3_prime_UTR_variant
CM020918.1_17800510	CM020918.1	17800510	10	0.0101469	1.99367	PFLUV_G00121520	NR3C1	synonymous_variant
CM020918.1_17801486	CM020918.1	17801486	10	0.0101469	1.99367	PFLUV_G00121520	NR3C1	intron_variant
CM020918.1_19068353	CM020918.1	19068353	10	0.00112292	2.94965	PFLUV_G00122140	RBM22	downstream_gene_variant
CM020918.1_19068353	CM020918.1	19068353	10	0.00112292	2.94965	PFLUV_G00122130	MYOZ2	intron_variant
CM020918.1_19068353	CM020918.1	19068353	10	0.00112292	2.94965	PFLUV_G00122120	GUCY1B1	upstream_gene_variant
CM020918.1_19071609	CM020918.1	19071609	10	0.0183814	1.73562	PFLUV_G00122130	MYOZ2	intron_variant
CM020918.1_19071609	CM020918.1	19071609	10	0.0183814	1.73562	PFLUV_G00122120	GUCY1B1	upstream_gene_variant
CM020918.1_19071609	CM020918.1	19071609	10	0.0183814	1.73562	PFLUV_G00122140	RBM22	downstream_gene_variant
CM020918.1_19071633	CM020918.1	19071633	10	0.0183814	1.73562	PFLUV_G00122140	RBM22	downstream_gene_variant
CM020918.1_19071633	CM020918.1	19071633	10	0.0183814	1.73562	PFLUV_G00122130	MYOZ2	intron_variant
CM020918.1_19071633	CM020918.1	19071633	10	0.0183814	1.73562	PFLUV_G00122120	GUCY1B1	upstream_gene_variant
CM020918.1_19071862	CM020918.1	19071862	10	0.0183814	1.73562	PFLUV_G00122140	RBM22	downstream_gene_variant
CM020918.1_19071862	CM020918.1	19071862	10	0.0183814	1.73562	PFLUV_G00122130	MYOZ2	intron_variant
CM020918.1_19071862	CM020918.1	19071862	10	0.0183814	1.73562	PFLUV_G00122120	GUCY1B1	upstream_gene_variant
CM020918.1_19072644	CM020918.1	19072644	10	0.0183814	1.73562	PFLUV_G00122140	RBM22	downstream_gene_variant
CM020918.1_19072644	CM020918.1	19072644	10	0.0183814	1.73562	PFLUV_G00122130	MYOZ2	intron_variant
CM020918.1_19072644	CM020918.1	19072644	10	0.0183814	1.73562	PFLUV_G00122120	GUCY1B1	upstream_gene_variant
CM020918.1_19072751	CM020918.1	19072751	10	0.0183814	1.73562	PFLUV_G00122130	MYOZ2	intron_variant
CM020918.1_19072751	CM020918.1	19072751	10	0.0183814	1.73562	PFLUV_G00122140	RBM22	downstream_gene_variant
CM020918.1_19072751	CM020918.1	19072751	10	0.0183814	1.73562	PFLUV_G00122120	GUCY1B1	upstream_gene_variant
CM020918.1_19078058	CM020918.1	19078058	10	0.0319308	1.49579	PFLUV_G00122150	NA	upstream_gene_variant
CM020918.1_19078058	CM020918.1	19078058	10	0.0319308	1.49579	PFLUV_G00122130	MYOZ2	downstream_gene_variant
CM020918.1_19078058	CM020918.1	19078058	10	0.0319308	1.49579	PFLUV_G00122140	RBM22	intron_variant
CM020918.1_19078286	CM020918.1	19078286	10	0.0319308	1.49579	PFLUV_G00122130	MYOZ2	downstream_gene_variant
CM020918.1_19078286	CM020918.1	19078286	10	0.0319308	1.49579	PFLUV_G00122150	NA	upstream_gene_variant
CM020918.1_19078286	CM020918.1	19078286	10	0.0319308	1.49579	PFLUV_G00122140	RBM22	intron_variant
CM020918.1_19078672	CM020918.1	19078672	10	0.0319308	1.49579	PFLUV_G00122150	NA	upstream_gene_variant
CM020918.1_19078672	CM020918.1	19078672	10	0.0319308	1.49579	PFLUV_G00122140	RBM22	intron_variant
CM020918.1_19078672	CM020918.1	19078672	10	0.0319308	1.49579	PFLUV_G00122130	MYOZ2	downstream_gene_variant
CM020918.1_19629983	CM020918.1	19629983	10	0.0297065	1.52715	PFLUV_G00122540	SPOCK1	intron_variant
CM020918.1_19629984	CM020918.1	19629984	10	0.0297065	1.52715	PFLUV_G00122540	SPOCK1	intron_variant
CM020918.1_19630084	CM020918.1	19630084	10	0.0297065	1.52715	PFLUV_G00122540	SPOCK1	intron_variant
CM020918.1_19630121	CM020918.1	19630121	10	0.0297065	1.52715	PFLUV_G00122540	SPOCK1	intron_variant
CM020918.1_19631964	CM020918.1	19631964	10	0.0335942	1.47374	PFLUV_G00122540	SPOCK1	intron_variant
CM020918.1_19633502	CM020918.1	19633502	10	0.0432702	1.36381	PFLUV_G00122540	SPOCK1	intron_variant
CM020918.1_20713287	CM020918.1	20713287	10	0.0101469	1.99367	PFLUV_G00123290-PFLUV_G00123300	NA	intergenic_region
CM020918.1_20713287	CM020918.1	20713287	10	0.0101469	1.99367	PFLUV_G00123300	TRPC7	downstream_gene_variant
CM020918.1_20713389	CM020918.1	20713389	10	0.0101469	1.99367	PFLUV_G00123290-PFLUV_G00123300	NA	intergenic_region
CM020918.1_20713389	CM020918.1	20713389	10	0.0101469	1.99367	PFLUV_G00123300	TRPC7	downstream_gene_variant
CM020918.1_24127006	CM020918.1	24127006	10	0.0411375	1.38576	PFLUV_G00124920	FGF13	intron_variant
CM020918.1_24127374	CM020918.1	24127374	10	0.0411375	1.38576	PFLUV_G00124920	FGF13	intron_variant
CM020918.1_24127447	CM020918.1	24127447	10	0.0411375	1.38576	PFLUV_G00124920	FGF13	intron_variant
CM020918.1_24127742	CM020918.1	24127742	10	0.0411375	1.38576	PFLUV_G00124920	FGF13	intron_variant
CM020918.1_24127964	CM020918.1	24127964	10	0.0411375	1.38576	PFLUV_G00124920	FGF13	intron_variant
CM020918.1_24128129	CM020918.1	24128129	10	0.0411375	1.38576	PFLUV_G00124920	FGF13	intron_variant
CM020918.1_24128518	CM020918.1	24128518	10	0.0411375	1.38576	PFLUV_G00124920	FGF13	intron_variant
CM020918.1_24128654	CM020918.1	24128654	10	0.0411375	1.38576	PFLUV_G00124920	FGF13	intron_variant
CM020918.1_24128683	CM020918.1	24128683	10	0.0411375	1.38576	PFLUV_G00124920	FGF13	intron_variant
CM020918.1_24128939	CM020918.1	24128939	10	0.0411375	1.38576	PFLUV_G00124920	FGF13	intron_variant
CM020918.1_24129728	CM020918.1	24129728	10	0.0411375	1.38576	PFLUV_G00124920	FGF13	intron_variant
CM020918.1_24129844	CM020918.1	24129844	10	0.0411375	1.38576	PFLUV_G00124920	FGF13	intron_variant
CM020918.1_24129870	CM020918.1	24129870	10	0.0411375	1.38576	PFLUV_G00124920	FGF13	intron_variant
CM020918.1_24129893	CM020918.1	24129893	10	0.0411375	1.38576	PFLUV_G00124920	FGF13	intron_variant
CM020918.1_24130065	CM020918.1	24130065	10	0.0411375	1.38576	PFLUV_G00124920	FGF13	intron_variant
CM020918.1_24131107	CM020918.1	24131107	10	0.0411375	1.38576	PFLUV_G00124920	FGF13	intron_variant
CM020918.1_24235656	CM020918.1	24235656	10	0.0312935	1.50455	PFLUV_G00124920-PFLUV_G00124930	NA	intergenic_region
CM020918.1_24291817	CM020918.1	24291817	10	0.0430287	1.36624	PFLUV_G00124920-PFLUV_G00124930	NA	intergenic_region
CM020918.1_24293421	CM020918.1	24293421	10	0.0204303	1.68972	PFLUV_G00124920-PFLUV_G00124930	NA	intergenic_region
CM020918.1_24299663	CM020918.1	24299663	10	0.0187188	1.72772	PFLUV_G00124920-PFLUV_G00124930	NA	intergenic_region
CM020918.1_24300242	CM020918.1	24300242	10	0.0348034	1.45838	PFLUV_G00124920-PFLUV_G00124930	NA	intergenic_region
CM020918.1_24303551	CM020918.1	24303551	10	0.0382894	1.41692	PFLUV_G00124920-PFLUV_G00124930	NA	intergenic_region
CM020918.1_24719411	CM020918.1	24719411	10	0.0204303	1.68972	PFLUV_G00125070	DRP2	intron_variant
CM020918.1_24719664	CM020918.1	24719664	10	0.0362368	1.44085	PFLUV_G00125070	DRP2	intron_variant
CM020918.1_24720061	CM020918.1	24720061	10	0.0362368	1.44085	PFLUV_G00125070	DRP2	intron_variant
CM020918.1_24730205	CM020918.1	24730205	10	0.0301216	1.52112	PFLUV_G00125070	DRP2	intron_variant
CM020918.1_24731058	CM020918.1	24731058	10	0.0301216	1.52112	PFLUV_G00125070	DRP2	intron_variant
CM020918.1_24734630	CM020918.1	24734630	10	0.0101469	1.99367	PFLUV_G00125070	DRP2	intron_variant
CM020918.1_24735339	CM020918.1	24735339	10	0.0422868	1.3738	PFLUV_G00125070	DRP2	intron_variant
CM020918.1_24739427	CM020918.1	24739427	10	0.0320753	1.49383	PFLUV_G00125070	DRP2	intron_variant
CM020918.1_24742567	CM020918.1	24742567	10	0.0320753	1.49383	PFLUV_G00125070	DRP2	intron_variant
CM020918.1_24744101	CM020918.1	24744101	10	0.0204303	1.68972	PFLUV_G00125070	DRP2	intron_variant
CM020918.1_24751253	CM020918.1	24751253	10	0.0204303	1.68972	PFLUV_G00125070	DRP2	intron_variant
CM020918.1_24752013	CM020918.1	24752013	10	0.0204303	1.68972	PFLUV_G00125070	DRP2	intron_variant
CM020918.1_24756891	CM020918.1	24756891	10	0.00663057	2.17845	PFLUV_G00125070	DRP2	intron_variant
CM020918.1_24834399	CM020918.1	24834399	10	0.00983342	2.0073	PFLUV_G00125110	XKRX	intron_variant
CM020918.1_24869648	CM020918.1	24869648	10	0.0076035	2.11899	PFLUV_G00125160	BCORL1	upstream_gene_variant
CM020918.1_24869648	CM020918.1	24869648	10	0.0076035	2.11899	PFLUV_G00125150-PFLUV_G00125160	NA	intergenic_region
CM020918.1_25050957	CM020918.1	25050957	10	0.0479516	1.3192	PFLUV_G00125250-PFLUV_G00125260	NA	intergenic_region
CM020918.1_25599496	CM020918.1	25599496	10	0.0495446	1.305	PFLUV_G00125520	PCDH19	intron_variant
CM020918.1_26100879	CM020918.1	26100879	10	0.0390276	1.40863	PFLUV_G00125550	DIAPH2	intron_variant
CM020918.1_30671553	CM020918.1	30671553	10	0.0255669	1.59232	PFLUV_G00126450	RAPGEF2	intron_variant
CM020918.1_30671568	CM020918.1	30671568	10	0.00807611	2.0928	PFLUV_G00126450	RAPGEF2	intron_variant
CM020918.1_31803904	CM020918.1	31803904	10	0.0424589	1.37203	PFLUV_G00126620-PFLUV_G00126630	NA	intergenic_region
CM020918.1_31804373	CM020918.1	31804373	10	0.0466577	1.33108	PFLUV_G00126620-PFLUV_G00126630	NA	intergenic_region
CM020918.1_31804905	CM020918.1	31804905	10	0.0114698	1.94045	PFLUV_G00126620-PFLUV_G00126630	NA	intergenic_region
CM020918.1_31806484	CM020918.1	31806484	10	0.0446385	1.35029	PFLUV_G00126620-PFLUV_G00126630	NA	intergenic_region
CM020918.1_31806820	CM020918.1	31806820	10	0.0446385	1.35029	PFLUV_G00126620-PFLUV_G00126630	NA	intergenic_region
CM020918.1_32422039	CM020918.1	32422039	10	0.0279911	1.55298	PFLUV_G00126740	ASGR1	intron_variant
CM020918.1_33578404	CM020918.1	33578404	10	0.0390276	1.40863	PFLUV_G00126940-PFLUV_G00126950	NA	intergenic_region
CM020918.1_33578575	CM020918.1	33578575	10	0.0390276	1.40863	PFLUV_G00126940-PFLUV_G00126950	NA	intergenic_region
CM020918.1_33578822	CM020918.1	33578822	10	0.0390276	1.40863	PFLUV_G00126940-PFLUV_G00126950	NA	intergenic_region
CM020918.1_33578830	CM020918.1	33578830	10	0.0390276	1.40863	PFLUV_G00126940-PFLUV_G00126950	NA	intergenic_region
CM020918.1_33579220	CM020918.1	33579220	10	0.0390276	1.40863	PFLUV_G00126940-PFLUV_G00126950	NA	intergenic_region
CM020918.1_33581525	CM020918.1	33581525	10	0.0390276	1.40863	PFLUV_G00126940-PFLUV_G00126950	NA	intergenic_region
CM020918.1_33581525	CM020918.1	33581525	10	0.0390276	1.40863	PFLUV_G00126950	PPARGC1B	upstream_gene_variant
CM020918.1_33582181	CM020918.1	33582181	10	0.0390276	1.40863	PFLUV_G00126950	PPARGC1B	upstream_gene_variant
CM020918.1_33582181	CM020918.1	33582181	10	0.0390276	1.40863	PFLUV_G00126940-PFLUV_G00126950	NA	intergenic_region
CM020918.1_34479244	CM020918.1	34479244	10	0.0390276	1.40863	PFLUV_G00127060	G3BP1	intron_variant
CM020918.1_34482700	CM020918.1	34482700	10	0.0319308	1.49579	PFLUV_G00127060-PFLUV_G00127070	NA	intergenic_region
CM020918.1_34482700	CM020918.1	34482700	10	0.0319308	1.49579	PFLUV_G00127060	G3BP1	downstream_gene_variant
CM020918.1_34483056	CM020918.1	34483056	10	0.0245546	1.60987	PFLUV_G00127060	G3BP1	downstream_gene_variant
CM020918.1_34483056	CM020918.1	34483056	10	0.0245546	1.60987	PFLUV_G00127060-PFLUV_G00127070	NA	intergenic_region
CM020918.1_34907424	CM020918.1	34907424	10	0.0101469	1.99367	PFLUV_G00127070-PFLUV_G00127080	NA	intergenic_region
CM020918.1_34913232	CM020918.1	34913232	10	0.0390276	1.40863	PFLUV_G00127070-PFLUV_G00127080	NA	intergenic_region
CM020918.1_34913233	CM020918.1	34913233	10	0.0390276	1.40863	PFLUV_G00127070-PFLUV_G00127080	NA	intergenic_region
CM020918.1_38218227	CM020918.1	38218227	10	0.0135038	1.86955	PFLUV_G00127420-PFLUV_G00127430	NA	intergenic_region
CM020918.1_38324080	CM020918.1	38324080	10	0.0362989	1.44011	PFLUV_G00127430	NA	intron_variant
CM020918.1_38324168	CM020918.1	38324168	10	0.0208481	1.68093	PFLUV_G00127430	NA	intron_variant
CM020918.1_38324178	CM020918.1	38324178	10	0.0208481	1.68093	PFLUV_G00127430	NA	intron_variant
CM020918.1_38674709	CM020918.1	38674709	10	0.0245546	1.60987	PFLUV_G00127480-PFLUV_G00127490	NA	intergenic_region
CM020918.1_38674713	CM020918.1	38674713	10	0.00903589	2.04403	PFLUV_G00127480-PFLUV_G00127490	NA	intergenic_region
CM020918.1_38674747	CM020918.1	38674747	10	0.0192232	1.71618	PFLUV_G00127480-PFLUV_G00127490	NA	intergenic_region
CM020918.1_39111757	CM020918.1	39111757	10	0.0174764	1.75755	PFLUV_G00127560	B4GALT1	3_prime_UTR_variant
CM020918.1_39285552	CM020918.1	39285552	10	0.0449911	1.34687	PFLUV_G00127640	ABCA1	upstream_gene_variant
CM020918.1_39285552	CM020918.1	39285552	10	0.0449911	1.34687	PFLUV_G00127650	ABCA1	synonymous_variant
CM020918.1_4731963	CM020918.1	4731963	10	0.0446385	1.35029	PFLUV_G00117510-PFLUV_G00117520	NA	intergenic_region
CM020918.1_4732046	CM020918.1	4732046	10	0.0446385	1.35029	PFLUV_G00117510-PFLUV_G00117520	NA	intergenic_region
CM020918.1_4738515	CM020918.1	4738515	10	0.0365745	1.43682	PFLUV_G00117510-PFLUV_G00117520	NA	intergenic_region
CM020918.1_4738515	CM020918.1	4738515	10	0.0365745	1.43682	PFLUV_G00117520	B3GALT2	downstream_gene_variant
CM020918.1_4738529	CM020918.1	4738529	10	0.0365745	1.43682	PFLUV_G00117520	B3GALT2	downstream_gene_variant
CM020918.1_4738529	CM020918.1	4738529	10	0.0365745	1.43682	PFLUV_G00117510-PFLUV_G00117520	NA	intergenic_region
CM020918.1_4761099	CM020918.1	4761099	10	0.0215931	1.66568	PFLUV_G00117520-PFLUV_G00117530	NA	intergenic_region
CM020918.1_4761099	CM020918.1	4761099	10	0.0215931	1.66568	PFLUV_G00117530	IL1RAPL2	downstream_gene_variant
CM020918.1_4832207	CM020918.1	4832207	10	0.0365745	1.43682	PFLUV_G00117530-PFLUV_G00117550	NA	intergenic_region
CM020918.1_4832208	CM020918.1	4832208	10	0.0365745	1.43682	PFLUV_G00117530-PFLUV_G00117550	NA	intergenic_region
CM020918.1_4832219	CM020918.1	4832219	10	0.0365745	1.43682	PFLUV_G00117530-PFLUV_G00117550	NA	intergenic_region
CM020918.1_4832811	CM020918.1	4832811	10	0.0365745	1.43682	PFLUV_G00117530-PFLUV_G00117550	NA	intergenic_region
CM020918.1_4832936	CM020918.1	4832936	10	0.0446379	1.3503	PFLUV_G00117530-PFLUV_G00117550	NA	intergenic_region
CM020918.1_4833134	CM020918.1	4833134	10	0.0303605	1.51769	PFLUV_G00117530-PFLUV_G00117550	NA	intergenic_region
CM020918.1_4833310	CM020918.1	4833310	10	0.0365745	1.43682	PFLUV_G00117530-PFLUV_G00117550	NA	intergenic_region
CM020918.1_4840422	CM020918.1	4840422	10	0.0267407	1.57283	PFLUV_G00117530-PFLUV_G00117550	NA	intergenic_region
CM020918.1_4840581	CM020918.1	4840581	10	0.0267407	1.57283	PFLUV_G00117530-PFLUV_G00117550	NA	intergenic_region
CM020918.1_4840957	CM020918.1	4840957	10	0.0267407	1.57283	PFLUV_G00117530-PFLUV_G00117550	NA	intergenic_region
CM020918.1_4841910	CM020918.1	4841910	10	0.0267407	1.57283	PFLUV_G00117530-PFLUV_G00117550	NA	intergenic_region
CM020918.1_4841919	CM020918.1	4841919	10	0.0267407	1.57283	PFLUV_G00117530-PFLUV_G00117550	NA	intergenic_region
CM020918.1_4842120	CM020918.1	4842120	10	0.0267407	1.57283	PFLUV_G00117530-PFLUV_G00117550	NA	intergenic_region
CM020918.1_4842263	CM020918.1	4842263	10	0.0352625	1.45269	PFLUV_G00117530-PFLUV_G00117550	NA	intergenic_region
CM020918.1_4844520	CM020918.1	4844520	10	0.0267407	1.57283	PFLUV_G00117530-PFLUV_G00117550	NA	intergenic_region
CM020918.1_5862771	CM020918.1	5862771	10	0.0430719	1.36581	PFLUV_G00117630-PFLUV_G00117640	NA	intergenic_region
CM020918.1_5863081	CM020918.1	5863081	10	0.0353857	1.45117	PFLUV_G00117630-PFLUV_G00117640	NA	intergenic_region
CM020918.1_5863083	CM020918.1	5863083	10	0.0353857	1.45117	PFLUV_G00117630-PFLUV_G00117640	NA	intergenic_region
CM020918.1_5863111	CM020918.1	5863111	10	0.0353857	1.45117	PFLUV_G00117630-PFLUV_G00117640	NA	intergenic_region
CM020919.1_11518322	CM020919.1	11518322	11	0.0173209	1.76143	PFLUV_G00130810	SELENOP	downstream_gene_variant
CM020919.1_11518322	CM020919.1	11518322	11	0.0173209	1.76143	PFLUV_G00130800-PFLUV_G00130810	NA	intergenic_region
CM020919.1_11519055	CM020919.1	11519055	11	0.0223357	1.651	PFLUV_G00130810	SELENOP	downstream_gene_variant
CM020919.1_11519055	CM020919.1	11519055	11	0.0223357	1.651	PFLUV_G00130800-PFLUV_G00130810	NA	intergenic_region
CM020919.1_11519063	CM020919.1	11519063	11	0.0223357	1.651	PFLUV_G00130810	SELENOP	downstream_gene_variant
CM020919.1_11519063	CM020919.1	11519063	11	0.0223357	1.651	PFLUV_G00130800-PFLUV_G00130810	NA	intergenic_region
CM020919.1_11893520	CM020919.1	11893520	11	0.0420593	1.37614	PFLUV_G00130850-PFLUV_G00130860	NA	intergenic_region
CM020919.1_14104788	CM020919.1	14104788	11	0.0234826	1.62925	PFLUV_G00132030	C8B	intron_variant
CM020919.1_14168130	CM020919.1	14168130	11	0.041256	1.38451	PFLUV_G00132030-PFLUV_G00132040	NA	intergenic_region
CM020919.1_14168130	CM020919.1	14168130	11	0.041256	1.38451	PFLUV_G00132040	SUCO	downstream_gene_variant
CM020919.1_17071035	CM020919.1	17071035	11	0.0195176	1.70957	PFLUV_G00133620	ARHGAP29	intron_variant
CM020919.1_17072035	CM020919.1	17072035	11	0.0179288	1.74645	PFLUV_G00133620	ARHGAP29	intron_variant
CM020919.1_17073248	CM020919.1	17073248	11	0.0179288	1.74645	PFLUV_G00133620	ARHGAP29	intron_variant
CM020919.1_17073252	CM020919.1	17073252	11	0.0179288	1.74645	PFLUV_G00133620	ARHGAP29	intron_variant
CM020919.1_17074034	CM020919.1	17074034	11	0.0335942	1.47374	PFLUV_G00133620	ARHGAP29	intron_variant
CM020919.1_17954061	CM020919.1	17954061	11	0.0348034	1.45838	PFLUV_G00133800	PTPRF	intron_variant
CM020919.1_17954602	CM020919.1	17954602	11	0.0348034	1.45838	PFLUV_G00133800	PTPRF	intron_variant
CM020919.1_17955115	CM020919.1	17955115	11	0.0348034	1.45838	PFLUV_G00133800	PTPRF	intron_variant
CM020919.1_17957682	CM020919.1	17957682	11	0.0348034	1.45838	PFLUV_G00133800	PTPRF	intron_variant
CM020919.1_17958596	CM020919.1	17958596	11	0.0348034	1.45838	PFLUV_G00133800	PTPRF	intron_variant
CM020919.1_17963014	CM020919.1	17963014	11	0.0348034	1.45838	PFLUV_G00133800	PTPRF	intron_variant
CM020919.1_18289030	CM020919.1	18289030	11	0.0395059	1.40334	PFLUV_G00133970	LOX	synonymous_variant
CM020919.1_18289951	CM020919.1	18289951	11	0.0395059	1.40334	PFLUV_G00133970	LOX	intron_variant
CM020919.1_20040266	CM020919.1	20040266	11	0.0329054	1.48273	PFLUV_G00134670	B4GALT2	intron_variant
CM020919.1_20044535	CM020919.1	20044535	11	0.0463726	1.33374	PFLUV_G00134670	B4GALT2	intron_variant
CM020919.1_20047737	CM020919.1	20047737	11	0.0471724	1.32631	PFLUV_G00134670	B4GALT2	intron_variant
CM020919.1_20047738	CM020919.1	20047738	11	0.0471724	1.32631	PFLUV_G00134670	B4GALT2	intron_variant
CM020919.1_20060549	CM020919.1	20060549	11	0.0459643	1.33758	PFLUV_G00134670	B4GALT2	intron_variant
CM020919.1_20061362	CM020919.1	20061362	11	0.0459643	1.33758	PFLUV_G00134670	B4GALT2	intron_variant
CM020919.1_20061623	CM020919.1	20061623	11	0.0459643	1.33758	PFLUV_G00134670	B4GALT2	intron_variant
CM020919.1_20235160	CM020919.1	20235160	11	0.0202623	1.69331	PFLUV_G00134690	KISS1R	upstream_gene_variant
CM020919.1_20235160	CM020919.1	20235160	11	0.0202623	1.69331	PFLUV_G00134680-PFLUV_G00134690	NA	intergenic_region
CM020919.1_20676923	CM020919.1	20676923	11	0.0244822	1.61115	PFLUV_G00134870-PFLUV_G00134880	NA	intergenic_region
CM020919.1_20676923	CM020919.1	20676923	11	0.0244822	1.61115	PFLUV_G00134880	ABHD3	upstream_gene_variant
CM020919.1_20676923	CM020919.1	20676923	11	0.0244822	1.61115	PFLUV_G00134870	MIB1	upstream_gene_variant
CM020919.1_22495862	CM020919.1	22495862	11	0.0176786	1.75255	PFLUV_G00135570-PFLUV_G00135580	NA	intergenic_region
CM020919.1_22495862	CM020919.1	22495862	11	0.0176786	1.75255	PFLUV_G00135570	RIPK1	downstream_gene_variant
CM020919.1_22495862	CM020919.1	22495862	11	0.0176786	1.75255	PFLUV_G00135580	OPN5	downstream_gene_variant
CM020919.1_22496453	CM020919.1	22496453	11	0.0224387	1.649	PFLUV_G00135580	OPN5	missense_variant
CM020919.1_22496453	CM020919.1	22496453	11	0.0224387	1.649	PFLUV_G00135570	RIPK1	downstream_gene_variant
CM020919.1_22498835	CM020919.1	22498835	11	0.0258467	1.58759	PFLUV_G00135580	OPN5	intron_variant
CM020919.1_22498835	CM020919.1	22498835	11	0.0258467	1.58759	PFLUV_G00135570	RIPK1	downstream_gene_variant
CM020919.1_22499575	CM020919.1	22499575	11	0.0258467	1.58759	PFLUV_G00135570	RIPK1	downstream_gene_variant
CM020919.1_22499575	CM020919.1	22499575	11	0.0258467	1.58759	PFLUV_G00135580	OPN5	intron_variant
CM020919.1_30219614	CM020919.1	30219614	11	0.0382894	1.41692	PFLUV_G00138160-PFLUV_G00138170	NA	intergenic_region
CM020919.1_30219614	CM020919.1	30219614	11	0.0382894	1.41692	PFLUV_G00138160	PLPPR4	downstream_gene_variant
CM020919.1_3115211	CM020919.1	3115211	11	0.0163224	1.78722	PFLUV_G00128510	DLG1	intron_variant
CM020919.1_33856776	CM020919.1	33856776	11	0.0411412	1.38572	PFLUV_G00139220	NA	downstream_gene_variant
CM020919.1_33856776	CM020919.1	33856776	11	0.0411412	1.38572	PFLUV_G00139220-PFLUV_G00139230	NA	intergenic_region
CM020919.1_33856776	CM020919.1	33856776	11	0.0411412	1.38572	PFLUV_G00139230	GADD45A	downstream_gene_variant
CM020919.1_375154	CM020919.1	375154	11	0.0348034	1.45838	PFLUV_G00128050	TRIM63	missense_variant
CM020919.1_4703530	CM020919.1	4703530	11	0.0429736	1.3668	PFLUV_G00128840-PFLUV_G00128850	NA	intergenic_region
CM020919.1_4958132	CM020919.1	4958132	11	0.0173209	1.76143	PFLUV_G00128880	EFR3A	intron_variant
CM020919.1_4958154	CM020919.1	4958154	11	0.0173209	1.76143	PFLUV_G00128880	EFR3A	intron_variant
CM020919.1_4958233	CM020919.1	4958233	11	0.00853816	2.06864	PFLUV_G00128880	EFR3A	intron_variant
CM020919.1_4958262	CM020919.1	4958262	11	0.00853816	2.06864	PFLUV_G00128880	EFR3A	intron_variant
CM020919.1_5973953	CM020919.1	5973953	11	0.0367042	1.43528	PFLUV_G00129010-PFLUV_G00129020	NA	intergenic_region
CM020919.1_5973953	CM020919.1	5973953	11	0.0367042	1.43528	PFLUV_G00129010	RANBP9	downstream_gene_variant
CM020919.1_5973953	CM020919.1	5973953	11	0.0367042	1.43528	PFLUV_G00129020	NOL7	downstream_gene_variant
CM020919.1_8230933	CM020919.1	8230933	11	0.0276827	1.55779	PFLUV_G00129830	XKR4	3_prime_UTR_variant
CM020919.1_8665771	CM020919.1	8665771	11	0.0446385	1.35029	PFLUV_G00129970	FAM110B	intron_variant
CM020919.1_9813434	CM020919.1	9813434	11	0.0282847	1.54845	PFLUV_G00130570	LHX8	upstream_gene_variant
CM020919.1_9813434	CM020919.1	9813434	11	0.0282847	1.54845	PFLUV_G00130550-PFLUV_G00130570	NA	intergenic_region
CM020919.1_9813778	CM020919.1	9813778	11	0.0398017	1.4001	PFLUV_G00130550-PFLUV_G00130570	NA	intergenic_region
CM020919.1_9813778	CM020919.1	9813778	11	0.0398017	1.4001	PFLUV_G00130570	LHX8	upstream_gene_variant
CM020919.1_9813890	CM020919.1	9813890	11	0.0382894	1.41692	PFLUV_G00130550-PFLUV_G00130570	NA	intergenic_region
CM020919.1_9813890	CM020919.1	9813890	11	0.0382894	1.41692	PFLUV_G00130570	LHX8	upstream_gene_variant
CM020919.1_9814164	CM020919.1	9814164	11	0.0398017	1.4001	PFLUV_G00130570	LHX8	upstream_gene_variant
CM020919.1_9814164	CM020919.1	9814164	11	0.0398017	1.4001	PFLUV_G00130550-PFLUV_G00130570	NA	intergenic_region
CM020919.1_9814219	CM020919.1	9814219	11	0.0390276	1.40863	PFLUV_G00130570	LHX8	upstream_gene_variant
CM020919.1_9814219	CM020919.1	9814219	11	0.0390276	1.40863	PFLUV_G00130550-PFLUV_G00130570	NA	intergenic_region
CM020919.1_9814419	CM020919.1	9814419	11	0.0382894	1.41692	PFLUV_G00130550-PFLUV_G00130570	NA	intergenic_region
CM020919.1_9814419	CM020919.1	9814419	11	0.0382894	1.41692	PFLUV_G00130570	LHX8	upstream_gene_variant
CM020920.1_11277215	CM020920.1	11277215	12	0.0348034	1.45838	PFLUV_G00143120	THSD7B	downstream_gene_variant
CM020920.1_11277215	CM020920.1	11277215	12	0.0348034	1.45838	PFLUV_G00143110	HNMT	upstream_gene_variant
CM020920.1_11277215	CM020920.1	11277215	12	0.0348034	1.45838	PFLUV_G00143110-PFLUV_G00143120	NA	intergenic_region
CM020920.1_11295740	CM020920.1	11295740	12	0.0273751	1.56264	PFLUV_G00143120	THSD7B	intron_variant
CM020920.1_11299511	CM020920.1	11299511	12	0.0400053	1.39788	PFLUV_G00143120	THSD7B	intron_variant
CM020920.1_12251713	CM020920.1	12251713	12	0.0331618	1.47936	PFLUV_G00143330	CLDN14	upstream_gene_variant
CM020920.1_12251713	CM020920.1	12251713	12	0.0331618	1.47936	PFLUV_G00143340	FBXO47	5_prime_UTR_variant
CM020920.1_12251923	CM020920.1	12251923	12	0.0331618	1.47936	PFLUV_G00143340	FBXO47	5_prime_UTR_variant
CM020920.1_12251923	CM020920.1	12251923	12	0.0331618	1.47936	PFLUV_G00143340	FBXO47	5_prime_UTR_premature_start_codon_gain_variant
CM020920.1_12251923	CM020920.1	12251923	12	0.0331618	1.47936	PFLUV_G00143330	CLDN14	upstream_gene_variant
CM020920.1_12652240	CM020920.1	12652240	12	0.0414246	1.38274	PFLUV_G00143370-PFLUV_G00143380	NA	intergenic_region
CM020920.1_13305974	CM020920.1	13305974	12	0.0126615	1.89752	PFLUV_G00143540	ASMT	intron_variant
CM020920.1_13305974	CM020920.1	13305974	12	0.0126615	1.89752	PFLUV_G00143530	AKAP17A	downstream_gene_variant
CM020920.1_13326056	CM020920.1	13326056	12	0.0224387	1.649	PFLUV_G00143540-PFLUV_G00143550	NA	intergenic_region
CM020920.1_13326056	CM020920.1	13326056	12	0.0224387	1.649	PFLUV_G00143540	ASMT	downstream_gene_variant
CM020920.1_13453861	CM020920.1	13453861	12	0.0382894	1.41692	PFLUV_G00143580	SLC12A8	intron_variant
CM020920.1_13561558	CM020920.1	13561558	12	0.0340332	1.4681	PFLUV_G00143620	NA	intron_variant
CM020920.1_13562596	CM020920.1	13562596	12	0.0446385	1.35029	PFLUV_G00143620	NA	intron_variant
CM020920.1_13876415	CM020920.1	13876415	12	0.0173803	1.75994	PFLUV_G00143660	ERBB4	intron_variant
CM020920.1_13876426	CM020920.1	13876426	12	0.0173803	1.75994	PFLUV_G00143660	ERBB4	intron_variant
CM020920.1_13876459	CM020920.1	13876459	12	0.0173209	1.76143	PFLUV_G00143660	ERBB4	intron_variant
CM020920.1_13877072	CM020920.1	13877072	12	0.0173803	1.75994	PFLUV_G00143660	ERBB4	intron_variant
CM020920.1_13877230	CM020920.1	13877230	12	0.0173803	1.75994	PFLUV_G00143660	ERBB4	intron_variant
CM020920.1_13877234	CM020920.1	13877234	12	0.0173803	1.75994	PFLUV_G00143660	ERBB4	intron_variant
CM020920.1_13877326	CM020920.1	13877326	12	0.0173803	1.75994	PFLUV_G00143660	ERBB4	intron_variant
CM020920.1_13877716	CM020920.1	13877716	12	0.0173803	1.75994	PFLUV_G00143660	ERBB4	intron_variant
CM020920.1_13878760	CM020920.1	13878760	12	0.0173803	1.75994	PFLUV_G00143660	ERBB4	intron_variant
CM020920.1_14141427	CM020920.1	14141427	12	0.0446379	1.3503	PFLUV_G00143670-PFLUV_G00143680	NA	intergenic_region
CM020920.1_14160940	CM020920.1	14160940	12	0.0432702	1.36381	PFLUV_G00143670-PFLUV_G00143680	NA	intergenic_region
CM020920.1_14337529	CM020920.1	14337529	12	0.0341215	1.46697	PFLUV_G00143680-PFLUV_G00143690	NA	intergenic_region
CM020920.1_15031432	CM020920.1	15031432	12	0.0241099	1.6178	PFLUV_G00143920	DIP2A	intron_variant
CM020920.1_15031986	CM020920.1	15031986	12	0.0241099	1.6178	PFLUV_G00143920	DIP2A	intron_variant
CM020920.1_15032699	CM020920.1	15032699	12	0.0268424	1.57118	PFLUV_G00143920	DIP2A	intron_variant
CM020920.1_15033037	CM020920.1	15033037	12	0.0446379	1.3503	PFLUV_G00143920	DIP2A	intron_variant
CM020920.1_15033098	CM020920.1	15033098	12	0.0446379	1.3503	PFLUV_G00143920	DIP2A	intron_variant
CM020920.1_15033788	CM020920.1	15033788	12	0.00910605	2.04067	PFLUV_G00143920	DIP2A	intron_variant
CM020920.1_15033940	CM020920.1	15033940	12	0.0387344	1.4119	PFLUV_G00143920	DIP2A	intron_variant
CM020920.1_15036623	CM020920.1	15036623	12	0.0217189	1.66316	PFLUV_G00143920	DIP2A	intron_variant
CM020920.1_15039474	CM020920.1	15039474	12	0.0075659	2.12114	PFLUV_G00143920	DIP2A	intron_variant
CM020920.1_15040952	CM020920.1	15040952	12	0.0110236	1.95768	PFLUV_G00143920	DIP2A	intron_variant
CM020920.1_18950648	CM020920.1	18950648	12	0.0368361	1.43373	PFLUV_G00145590	ERICH6	intron_variant
CM020920.1_18950648	CM020920.1	18950648	12	0.0368361	1.43373	PFLUV_G00145580	EDNRB	upstream_gene_variant
CM020920.1_18951870	CM020920.1	18951870	12	0.0432702	1.36381	PFLUV_G00145590	ERICH6	synonymous_variant
CM020920.1_18955317	CM020920.1	18955317	12	0.0432702	1.36381	PFLUV_G00145590-PFLUV_G00145600	NA	intergenic_region
CM020920.1_18955317	CM020920.1	18955317	12	0.0432702	1.36381	PFLUV_G00145590	ERICH6	downstream_gene_variant
CM020920.1_18955321	CM020920.1	18955321	12	0.0432702	1.36381	PFLUV_G00145590	ERICH6	downstream_gene_variant
CM020920.1_18955321	CM020920.1	18955321	12	0.0432702	1.36381	PFLUV_G00145590-PFLUV_G00145600	NA	intergenic_region
CM020920.1_21590615	CM020920.1	21590615	12	0.0481097	1.31777	PFLUV_G00146900-PFLUV_G00146910	NA	intergenic_region
CM020920.1_22371475	CM020920.1	22371475	12	0.0446379	1.3503	PFLUV_G00147110	ABI3BP	intron_variant
CM020920.1_22371475	CM020920.1	22371475	12	0.0446379	1.3503	PFLUV_G00147100	TFG	intron_variant
CM020920.1_22371739	CM020920.1	22371739	12	0.0238782	1.622	PFLUV_G00147110	ABI3BP	intron_variant
CM020920.1_22371739	CM020920.1	22371739	12	0.0238782	1.622	PFLUV_G00147100	TFG	intron_variant
CM020920.1_22371752	CM020920.1	22371752	12	0.0238782	1.622	PFLUV_G00147110	ABI3BP	intron_variant
CM020920.1_22371752	CM020920.1	22371752	12	0.0238782	1.622	PFLUV_G00147100	TFG	intron_variant
CM020920.1_22372020	CM020920.1	22372020	12	0.0446379	1.3503	PFLUV_G00147110	ABI3BP	intron_variant
CM020920.1_22372020	CM020920.1	22372020	12	0.0446379	1.3503	PFLUV_G00147100	TFG	intron_variant
CM020920.1_22372799	CM020920.1	22372799	12	0.0446379	1.3503	PFLUV_G00147100	TFG	intron_variant
CM020920.1_22372799	CM020920.1	22372799	12	0.0446379	1.3503	PFLUV_G00147110	ABI3BP	intron_variant
CM020920.1_22372809	CM020920.1	22372809	12	0.0446379	1.3503	PFLUV_G00147110	ABI3BP	intron_variant
CM020920.1_22372809	CM020920.1	22372809	12	0.0446379	1.3503	PFLUV_G00147100	TFG	intron_variant
CM020920.1_22373192	CM020920.1	22373192	12	0.0446379	1.3503	PFLUV_G00147100	TFG	intron_variant
CM020920.1_22373192	CM020920.1	22373192	12	0.0446379	1.3503	PFLUV_G00147110	ABI3BP	intron_variant
CM020920.1_22373477	CM020920.1	22373477	12	0.0446379	1.3503	PFLUV_G00147110	ABI3BP	intron_variant
CM020920.1_22373477	CM020920.1	22373477	12	0.0446379	1.3503	PFLUV_G00147100	TFG	intron_variant
CM020920.1_22375258	CM020920.1	22375258	12	0.0446379	1.3503	PFLUV_G00147110	ABI3BP	intron_variant
CM020920.1_22375258	CM020920.1	22375258	12	0.0446379	1.3503	PFLUV_G00147120	NA	downstream_gene_variant
CM020920.1_22375258	CM020920.1	22375258	12	0.0446379	1.3503	PFLUV_G00147100	TFG	intron_variant
CM020920.1_22376939	CM020920.1	22376939	12	0.0432702	1.36381	PFLUV_G00147120	NA	downstream_gene_variant
CM020920.1_22376939	CM020920.1	22376939	12	0.0432702	1.36381	PFLUV_G00147110	ABI3BP	intron_variant
CM020920.1_22376939	CM020920.1	22376939	12	0.0432702	1.36381	PFLUV_G00147100	TFG	intron_variant
CM020920.1_22378070	CM020920.1	22378070	12	0.0375001	1.42597	PFLUV_G00147110	ABI3BP	intron_variant
CM020920.1_22378070	CM020920.1	22378070	12	0.0375001	1.42597	PFLUV_G00147120	NA	downstream_gene_variant
CM020920.1_22378070	CM020920.1	22378070	12	0.0375001	1.42597	PFLUV_G00147100	TFG	intron_variant
CM020920.1_22378148	CM020920.1	22378148	12	0.0238782	1.622	PFLUV_G00147120	NA	downstream_gene_variant
CM020920.1_22378148	CM020920.1	22378148	12	0.0238782	1.622	PFLUV_G00147100	TFG	intron_variant
CM020920.1_22378148	CM020920.1	22378148	12	0.0238782	1.622	PFLUV_G00147110	ABI3BP	intron_variant
CM020920.1_22378406	CM020920.1	22378406	12	0.0446379	1.3503	PFLUV_G00147100	TFG	intron_variant
CM020920.1_22378406	CM020920.1	22378406	12	0.0446379	1.3503	PFLUV_G00147110	ABI3BP	intron_variant
CM020920.1_22378406	CM020920.1	22378406	12	0.0446379	1.3503	PFLUV_G00147120	NA	downstream_gene_variant
CM020920.1_22378868	CM020920.1	22378868	12	0.0446379	1.3503	PFLUV_G00147100	TFG	intron_variant
CM020920.1_22378868	CM020920.1	22378868	12	0.0446379	1.3503	PFLUV_G00147120	NA	downstream_gene_variant
CM020920.1_22378868	CM020920.1	22378868	12	0.0446379	1.3503	PFLUV_G00147110	ABI3BP	intron_variant
CM020920.1_22378974	CM020920.1	22378974	12	0.0446379	1.3503	PFLUV_G00147110	ABI3BP	intron_variant
CM020920.1_22378974	CM020920.1	22378974	12	0.0446379	1.3503	PFLUV_G00147100	TFG	intron_variant
CM020920.1_22378974	CM020920.1	22378974	12	0.0446379	1.3503	PFLUV_G00147120	NA	downstream_gene_variant
CM020920.1_22379041	CM020920.1	22379041	12	0.0238782	1.622	PFLUV_G00147120	NA	downstream_gene_variant
CM020920.1_22379041	CM020920.1	22379041	12	0.0238782	1.622	PFLUV_G00147110	ABI3BP	intron_variant
CM020920.1_22379041	CM020920.1	22379041	12	0.0238782	1.622	PFLUV_G00147100	TFG	intron_variant
CM020920.1_22379892	CM020920.1	22379892	12	0.0446379	1.3503	PFLUV_G00147110	ABI3BP	intron_variant
CM020920.1_22379892	CM020920.1	22379892	12	0.0446379	1.3503	PFLUV_G00147120	NA	upstream_gene_variant
CM020920.1_22379892	CM020920.1	22379892	12	0.0446379	1.3503	PFLUV_G00147100	TFG	intron_variant
CM020920.1_22385669	CM020920.1	22385669	12	0.0238782	1.622	PFLUV_G00147100	TFG	intron_variant
CM020920.1_22393060	CM020920.1	22393060	12	0.0432702	1.36381	PFLUV_G00147100	TFG	intron_variant
CM020920.1_22411668	CM020920.1	22411668	12	0.0246991	1.60732	PFLUV_G00147130	IMPG2	downstream_gene_variant
CM020920.1_22411668	CM020920.1	22411668	12	0.0246991	1.60732	PFLUV_G00147100	TFG	intron_variant
CM020920.1_22431400	CM020920.1	22431400	12	0.0106635	1.9721	PFLUV_G00147130	IMPG2	intron_variant
CM020920.1_22433309	CM020920.1	22433309	12	0.00864781	2.06309	PFLUV_G00147130	IMPG2	intron_variant
CM020920.1_22434805	CM020920.1	22434805	12	0.0187973	1.7259	PFLUV_G00147130	IMPG2	intron_variant
CM020920.1_22435114	CM020920.1	22435114	12	0.00864781	2.06309	PFLUV_G00147130	IMPG2	missense_variant
CM020920.1_23124138	CM020920.1	23124138	12	0.0391295	1.4075	PFLUV_G00147470	GPR183	5_prime_UTR_variant
CM020920.1_23124289	CM020920.1	23124289	12	0.0391295	1.4075	PFLUV_G00147470	GPR183	upstream_gene_variant
CM020920.1_23124289	CM020920.1	23124289	12	0.0391295	1.4075	PFLUV_G00147470-PFLUV_G00147480	NA	intergenic_region
CM020920.1_25408378	CM020920.1	25408378	12	0.00910605	2.04067	PFLUV_G00148140-PFLUV_G00148160	NA	intergenic_region
CM020920.1_25408378	CM020920.1	25408378	12	0.00910605	2.04067	PFLUV_G00148170	PDIA5	upstream_gene_variant
CM020920.1_25408378	CM020920.1	25408378	12	0.00910605	2.04067	PFLUV_G00148160	NA	downstream_gene_variant
CM020920.1_29218568	CM020920.1	29218568	12	0.024599	1.60908	PFLUV_G00149080	DGKB	intron_variant
CM020920.1_29501023	CM020920.1	29501023	12	0.00900788	2.04538	PFLUV_G00149410	PIKFYVE	intron_variant
CM020920.1_31564504	CM020920.1	31564504	12	0.0417412	1.37943	PFLUV_G00149880	DNAJC10	intron_variant
CM020920.1_31785556	CM020920.1	31785556	12	0.0245555	1.60985	PFLUV_G00149920	SH3BP4	intron_variant
CM020920.1_31814146	CM020920.1	31814146	12	0.0075659	2.12114	PFLUV_G00149920-PFLUV_G00149930	NA	intergenic_region
CM020920.1_31814146	CM020920.1	31814146	12	0.0075659	2.12114	PFLUV_G00149920	SH3BP4	downstream_gene_variant
CM020920.1_33210233	CM020920.1	33210233	12	0.0474396	1.32386	PFLUV_G00150020-PFLUV_G00150030	NA	intergenic_region
CM020920.1_33210233	CM020920.1	33210233	12	0.0474396	1.32386	PFLUV_G00150030	TMEM237	upstream_gene_variant
CM020920.1_34443308	CM020920.1	34443308	12	0.0076035	2.11899	PFLUV_G00150150	ITGAV	intron_variant
CM020920.1_34643095	CM020920.1	34643095	12	0.0165672	1.78075	PFLUV_G00150220	NA	intron_variant
CM020920.1_38932937	CM020920.1	38932937	12	0.00170689	2.76779	PFLUV_G00150840	TTN	synonymous_variant
CM020920.1_38933162	CM020920.1	38933162	12	0.0238782	1.622	PFLUV_G00150840	TTN	intron_variant
CM020920.1_38933217	CM020920.1	38933217	12	0.0238782	1.622	PFLUV_G00150840	TTN	intron_variant
CM020920.1_38940388	CM020920.1	38940388	12	0.0407705	1.38965	PFLUV_G00150840	TTN	synonymous_variant
CM020920.1_39030126	CM020920.1	39030126	12	0.0128839	1.88995	PFLUV_G00150840	TTN	intron_variant
CM020920.1_39428452	CM020920.1	39428452	12	0.0400053	1.39788	PFLUV_G00150920-CHR_END	NA	intergenic_region
CM020920.1_4263672	CM020920.1	4263672	12	0.0372915	1.42839	PFLUV_G00141570	MLPH	intron_variant
CM020920.1_5355204	CM020920.1	5355204	12	0.0482524	1.31648	PFLUV_G00142040-PFLUV_G00142050	NA	intergenic_region
CM020920.1_8169868	CM020920.1	8169868	12	0.0302245	1.51964	PFLUV_G00142480-PFLUV_G00142490	NA	intergenic_region
CM020920.1_8169868	CM020920.1	8169868	12	0.0302245	1.51964	PFLUV_G00142490	HDAC4	upstream_gene_variant
CM020920.1_8366706	CM020920.1	8366706	12	0.0193161	1.71408	PFLUV_G00142510-PFLUV_G00142520	NA	intergenic_region
CM020920.1_9472504	CM020920.1	9472504	12	0.0403576	1.39407	PFLUV_G00142740	NRP2	intron_variant
CM020921.1_10262117	CM020921.1	10262117	13	0.0345131	1.46202	PFLUV_G00153040	MACO1	downstream_gene_variant
CM020921.1_10262117	CM020921.1	10262117	13	0.0345131	1.46202	PFLUV_G00153030	LDLRAP1	intron_variant
CM020921.1_10357829	CM020921.1	10357829	13	0.0335942	1.47374	PFLUV_G00153070-PFLUV_G00153080	NA	intergenic_region
CM020921.1_10358775	CM020921.1	10358775	13	0.0446379	1.3503	PFLUV_G00153070-PFLUV_G00153080	NA	intergenic_region
CM020921.1_12071144	CM020921.1	12071144	13	0.0319848	1.49506	PFLUV_G00153780-PFLUV_G00153790	NA	intergenic_region
CM020921.1_12680797	CM020921.1	12680797	13	0.0389043	1.41	PFLUV_G00153860-PFLUV_G00153870	NA	intergenic_region
CM020921.1_12740809	CM020921.1	12740809	13	0.0389043	1.41	PFLUV_G00153870-PFLUV_G00153880	NA	intergenic_region
CM020921.1_12740865	CM020921.1	12740865	13	0.0389043	1.41	PFLUV_G00153870-PFLUV_G00153880	NA	intergenic_region
CM020921.1_12768358	CM020921.1	12768358	13	0.040177	1.39602	PFLUV_G00153870-PFLUV_G00153880	NA	intergenic_region
CM020921.1_12768613	CM020921.1	12768613	13	0.0388104	1.41105	PFLUV_G00153870-PFLUV_G00153880	NA	intergenic_region
CM020921.1_12769995	CM020921.1	12769995	13	0.0446385	1.35029	PFLUV_G00153870-PFLUV_G00153880	NA	intergenic_region
CM020921.1_12775038	CM020921.1	12775038	13	0.0344525	1.46278	PFLUV_G00153870-PFLUV_G00153880	NA	intergenic_region
CM020921.1_12778808	CM020921.1	12778808	13	0.0446379	1.3503	PFLUV_G00153870-PFLUV_G00153880	NA	intergenic_region
CM020921.1_12781356	CM020921.1	12781356	13	0.0344525	1.46278	PFLUV_G00153870-PFLUV_G00153880	NA	intergenic_region
CM020921.1_12781501	CM020921.1	12781501	13	0.0446379	1.3503	PFLUV_G00153870-PFLUV_G00153880	NA	intergenic_region
CM020921.1_12783369	CM020921.1	12783369	13	0.0446385	1.35029	PFLUV_G00153870-PFLUV_G00153880	NA	intergenic_region
CM020921.1_12783584	CM020921.1	12783584	13	0.0446379	1.3503	PFLUV_G00153870-PFLUV_G00153880	NA	intergenic_region
CM020921.1_12783823	CM020921.1	12783823	13	0.0446385	1.35029	PFLUV_G00153870-PFLUV_G00153880	NA	intergenic_region
CM020921.1_12783950	CM020921.1	12783950	13	0.0446385	1.35029	PFLUV_G00153870-PFLUV_G00153880	NA	intergenic_region
CM020921.1_12784538	CM020921.1	12784538	13	0.0413305	1.38373	PFLUV_G00153870-PFLUV_G00153880	NA	intergenic_region
CM020921.1_12785697	CM020921.1	12785697	13	0.0446385	1.35029	PFLUV_G00153870-PFLUV_G00153880	NA	intergenic_region
CM020921.1_12785825	CM020921.1	12785825	13	0.0446385	1.35029	PFLUV_G00153870-PFLUV_G00153880	NA	intergenic_region
CM020921.1_12786424	CM020921.1	12786424	13	0.0446385	1.35029	PFLUV_G00153870-PFLUV_G00153880	NA	intergenic_region
CM020921.1_12786570	CM020921.1	12786570	13	0.0446385	1.35029	PFLUV_G00153870-PFLUV_G00153880	NA	intergenic_region
CM020921.1_12786571	CM020921.1	12786571	13	0.0446385	1.35029	PFLUV_G00153870-PFLUV_G00153880	NA	intergenic_region
CM020921.1_12786641	CM020921.1	12786641	13	0.0446379	1.3503	PFLUV_G00153870-PFLUV_G00153880	NA	intergenic_region
CM020921.1_12791705	CM020921.1	12791705	13	0.0446379	1.3503	PFLUV_G00153870-PFLUV_G00153880	NA	intergenic_region
CM020921.1_12798385	CM020921.1	12798385	13	0.0446385	1.35029	PFLUV_G00153870-PFLUV_G00153880	NA	intergenic_region
CM020921.1_12798578	CM020921.1	12798578	13	0.0446379	1.3503	PFLUV_G00153870-PFLUV_G00153880	NA	intergenic_region
CM020921.1_12798725	CM020921.1	12798725	13	0.0446385	1.35029	PFLUV_G00153870-PFLUV_G00153880	NA	intergenic_region
CM020921.1_12798919	CM020921.1	12798919	13	0.0446385	1.35029	PFLUV_G00153870-PFLUV_G00153880	NA	intergenic_region
CM020921.1_12798981	CM020921.1	12798981	13	0.0446379	1.3503	PFLUV_G00153870-PFLUV_G00153880	NA	intergenic_region
CM020921.1_12799098	CM020921.1	12799098	13	0.0446379	1.3503	PFLUV_G00153870-PFLUV_G00153880	NA	intergenic_region
CM020921.1_12799415	CM020921.1	12799415	13	0.0268424	1.57118	PFLUV_G00153870-PFLUV_G00153880	NA	intergenic_region
CM020921.1_12799811	CM020921.1	12799811	13	0.0446379	1.3503	PFLUV_G00153870-PFLUV_G00153880	NA	intergenic_region
CM020921.1_12799814	CM020921.1	12799814	13	0.0446385	1.35029	PFLUV_G00153870-PFLUV_G00153880	NA	intergenic_region
CM020921.1_12800218	CM020921.1	12800218	13	0.0446379	1.3503	PFLUV_G00153870-PFLUV_G00153880	NA	intergenic_region
CM020921.1_12802003	CM020921.1	12802003	13	0.0446385	1.35029	PFLUV_G00153870-PFLUV_G00153880	NA	intergenic_region
CM020921.1_12802225	CM020921.1	12802225	13	0.0446379	1.3503	PFLUV_G00153870-PFLUV_G00153880	NA	intergenic_region
CM020921.1_12813975	CM020921.1	12813975	13	0.0446379	1.3503	PFLUV_G00153870-PFLUV_G00153880	NA	intergenic_region
CM020921.1_12813979	CM020921.1	12813979	13	0.0446379	1.3503	PFLUV_G00153870-PFLUV_G00153880	NA	intergenic_region
CM020921.1_12814165	CM020921.1	12814165	13	0.0446379	1.3503	PFLUV_G00153870-PFLUV_G00153880	NA	intergenic_region
CM020921.1_12815438	CM020921.1	12815438	13	0.0446379	1.3503	PFLUV_G00153870-PFLUV_G00153880	NA	intergenic_region
CM020921.1_12816294	CM020921.1	12816294	13	0.0446379	1.3503	PFLUV_G00153870-PFLUV_G00153880	NA	intergenic_region
CM020921.1_12816984	CM020921.1	12816984	13	0.0446379	1.3503	PFLUV_G00153870-PFLUV_G00153880	NA	intergenic_region
CM020921.1_12819728	CM020921.1	12819728	13	0.0446379	1.3503	PFLUV_G00153870-PFLUV_G00153880	NA	intergenic_region
CM020921.1_12819900	CM020921.1	12819900	13	0.0446379	1.3503	PFLUV_G00153870-PFLUV_G00153880	NA	intergenic_region
CM020921.1_12820084	CM020921.1	12820084	13	0.0446379	1.3503	PFLUV_G00153870-PFLUV_G00153880	NA	intergenic_region
CM020921.1_12820240	CM020921.1	12820240	13	0.0446379	1.3503	PFLUV_G00153870-PFLUV_G00153880	NA	intergenic_region
CM020921.1_12821045	CM020921.1	12821045	13	0.0446385	1.35029	PFLUV_G00153870-PFLUV_G00153880	NA	intergenic_region
CM020921.1_12821081	CM020921.1	12821081	13	0.0446379	1.3503	PFLUV_G00153870-PFLUV_G00153880	NA	intergenic_region
CM020921.1_12821335	CM020921.1	12821335	13	0.0446379	1.3503	PFLUV_G00153870-PFLUV_G00153880	NA	intergenic_region
CM020921.1_12822735	CM020921.1	12822735	13	0.0446379	1.3503	PFLUV_G00153870-PFLUV_G00153880	NA	intergenic_region
CM020921.1_12822772	CM020921.1	12822772	13	0.0446385	1.35029	PFLUV_G00153870-PFLUV_G00153880	NA	intergenic_region
CM020921.1_12823469	CM020921.1	12823469	13	0.0446379	1.3503	PFLUV_G00153870-PFLUV_G00153880	NA	intergenic_region
CM020921.1_12827272	CM020921.1	12827272	13	0.0446385	1.35029	PFLUV_G00153870-PFLUV_G00153880	NA	intergenic_region
CM020921.1_12827546	CM020921.1	12827546	13	0.0446385	1.35029	PFLUV_G00153870-PFLUV_G00153880	NA	intergenic_region
CM020921.1_12827655	CM020921.1	12827655	13	0.0446379	1.3503	PFLUV_G00153870-PFLUV_G00153880	NA	intergenic_region
CM020921.1_12828966	CM020921.1	12828966	13	0.0446379	1.3503	PFLUV_G00153870-PFLUV_G00153880	NA	intergenic_region
CM020921.1_12829027	CM020921.1	12829027	13	0.0446385	1.35029	PFLUV_G00153870-PFLUV_G00153880	NA	intergenic_region
CM020921.1_12829750	CM020921.1	12829750	13	0.0446385	1.35029	PFLUV_G00153870-PFLUV_G00153880	NA	intergenic_region
CM020921.1_12830108	CM020921.1	12830108	13	0.0446385	1.35029	PFLUV_G00153870-PFLUV_G00153880	NA	intergenic_region
CM020921.1_12831113	CM020921.1	12831113	13	0.0446379	1.3503	PFLUV_G00153870-PFLUV_G00153880	NA	intergenic_region
CM020921.1_12831280	CM020921.1	12831280	13	0.0446379	1.3503	PFLUV_G00153870-PFLUV_G00153880	NA	intergenic_region
CM020921.1_12831654	CM020921.1	12831654	13	0.0446379	1.3503	PFLUV_G00153870-PFLUV_G00153880	NA	intergenic_region
CM020921.1_12831865	CM020921.1	12831865	13	0.0446379	1.3503	PFLUV_G00153870-PFLUV_G00153880	NA	intergenic_region
CM020921.1_12832105	CM020921.1	12832105	13	0.0446379	1.3503	PFLUV_G00153870-PFLUV_G00153880	NA	intergenic_region
CM020921.1_12832577	CM020921.1	12832577	13	0.0446379	1.3503	PFLUV_G00153870-PFLUV_G00153880	NA	intergenic_region
CM020921.1_12832732	CM020921.1	12832732	13	0.0446379	1.3503	PFLUV_G00153870-PFLUV_G00153880	NA	intergenic_region
CM020921.1_12832754	CM020921.1	12832754	13	0.0446385	1.35029	PFLUV_G00153870-PFLUV_G00153880	NA	intergenic_region
CM020921.1_12833554	CM020921.1	12833554	13	0.0446379	1.3503	PFLUV_G00153870-PFLUV_G00153880	NA	intergenic_region
CM020921.1_12833926	CM020921.1	12833926	13	0.0446385	1.35029	PFLUV_G00153870-PFLUV_G00153880	NA	intergenic_region
CM020921.1_12834175	CM020921.1	12834175	13	0.0446379	1.3503	PFLUV_G00153870-PFLUV_G00153880	NA	intergenic_region
CM020921.1_12834301	CM020921.1	12834301	13	0.0446379	1.3503	PFLUV_G00153870-PFLUV_G00153880	NA	intergenic_region
CM020921.1_12840537	CM020921.1	12840537	13	0.0446385	1.35029	PFLUV_G00153870-PFLUV_G00153880	NA	intergenic_region
CM020921.1_12840812	CM020921.1	12840812	13	0.0446385	1.35029	PFLUV_G00153870-PFLUV_G00153880	NA	intergenic_region
CM020921.1_12841274	CM020921.1	12841274	13	0.0446385	1.35029	PFLUV_G00153870-PFLUV_G00153880	NA	intergenic_region
CM020921.1_12847650	CM020921.1	12847650	13	0.0446379	1.3503	PFLUV_G00153870-PFLUV_G00153880	NA	intergenic_region
CM020921.1_12847996	CM020921.1	12847996	13	0.0446379	1.3503	PFLUV_G00153870-PFLUV_G00153880	NA	intergenic_region
CM020921.1_12848387	CM020921.1	12848387	13	0.0446379	1.3503	PFLUV_G00153870-PFLUV_G00153880	NA	intergenic_region
CM020921.1_12852354	CM020921.1	12852354	13	0.0446379	1.3503	PFLUV_G00153870-PFLUV_G00153880	NA	intergenic_region
CM020921.1_12888404	CM020921.1	12888404	13	0.0183814	1.73562	PFLUV_G00153880	ANGPT2	3_prime_UTR_variant
CM020921.1_13445369	CM020921.1	13445369	13	0.0422868	1.3738	PFLUV_G00153920-PFLUV_G00153930	NA	intergenic_region
CM020921.1_13864360	CM020921.1	13864360	13	0.0281988	1.54977	PFLUV_G00153950	COL8A2	missense_variant
CM020921.1_15127851	CM020921.1	15127851	13	0.0410158	1.38705	PFLUV_G00154560	NA	missense_variant
CM020921.1_15321277	CM020921.1	15321277	13	0.0190731	1.71958	PFLUV_G00154640	VPS50	intron_variant
CM020921.1_15321414	CM020921.1	15321414	13	0.0190731	1.71958	PFLUV_G00154640	VPS50	intron_variant
CM020921.1_15322495	CM020921.1	15322495	13	0.0157953	1.80147	PFLUV_G00154640	VPS50	intron_variant
CM020921.1_15496378	CM020921.1	15496378	13	0.0299903	1.52302	PFLUV_G00154660	CDK6	3_prime_UTR_variant
CM020921.1_15496378	CM020921.1	15496378	13	0.0299903	1.52302	PFLUV_G00154670	FAM133B	upstream_gene_variant
CM020921.1_16576795	CM020921.1	16576795	13	0.0436709	1.35981	PFLUV_G00155080	ELMO1	intron_variant
CM020921.1_16578030	CM020921.1	16578030	13	0.0186698	1.72886	PFLUV_G00155080	ELMO1	intron_variant
CM020921.1_17449399	CM020921.1	17449399	13	0.0375746	1.42511	PFLUV_G00155630	RUNX1T1	intron_variant
CM020921.1_17462411	CM020921.1	17462411	13	0.0446379	1.3503	PFLUV_G00155630	RUNX1T1	intron_variant
CM020921.1_18548729	CM020921.1	18548729	13	0.0400053	1.39788	PFLUV_G00156180	FAM8A1	3_prime_UTR_variant
CM020921.1_18548764	CM020921.1	18548764	13	0.0400053	1.39788	PFLUV_G00156180	FAM8A1	3_prime_UTR_variant
CM020921.1_18549139	CM020921.1	18549139	13	0.0400053	1.39788	PFLUV_G00156180	FAM8A1	3_prime_UTR_variant
CM020921.1_18549187	CM020921.1	18549187	13	0.0400053	1.39788	PFLUV_G00156180	FAM8A1	3_prime_UTR_variant
CM020921.1_18549208	CM020921.1	18549208	13	0.0400053	1.39788	PFLUV_G00156180	FAM8A1	3_prime_UTR_variant
CM020921.1_18549253	CM020921.1	18549253	13	0.0400053	1.39788	PFLUV_G00156180	FAM8A1	3_prime_UTR_variant
CM020921.1_18549293	CM020921.1	18549293	13	0.0400053	1.39788	PFLUV_G00156180	FAM8A1	3_prime_UTR_variant
CM020921.1_18549300	CM020921.1	18549300	13	0.0400053	1.39788	PFLUV_G00156180	FAM8A1	3_prime_UTR_variant
CM020921.1_18549354	CM020921.1	18549354	13	0.0400053	1.39788	PFLUV_G00156180	FAM8A1	3_prime_UTR_variant
CM020921.1_18549660	CM020921.1	18549660	13	0.0400053	1.39788	PFLUV_G00156180-PFLUV_G00156190	NA	intergenic_region
CM020921.1_18549660	CM020921.1	18549660	13	0.0400053	1.39788	PFLUV_G00156180	FAM8A1	downstream_gene_variant
CM020921.1_18549745	CM020921.1	18549745	13	0.0400053	1.39788	PFLUV_G00156180	FAM8A1	downstream_gene_variant
CM020921.1_18549745	CM020921.1	18549745	13	0.0400053	1.39788	PFLUV_G00156180-PFLUV_G00156190	NA	intergenic_region
CM020921.1_18692550	CM020921.1	18692550	13	0.0365745	1.43682	PFLUV_G00156220	MYLIP	downstream_gene_variant
CM020921.1_18692550	CM020921.1	18692550	13	0.0365745	1.43682	PFLUV_G00156210	GMPR	upstream_gene_variant
CM020921.1_18692550	CM020921.1	18692550	13	0.0365745	1.43682	PFLUV_G00156210-PFLUV_G00156220	NA	intergenic_region
CM020921.1_18692824	CM020921.1	18692824	13	0.0365745	1.43682	PFLUV_G00156220	MYLIP	downstream_gene_variant
CM020921.1_18692824	CM020921.1	18692824	13	0.0365745	1.43682	PFLUV_G00156210-PFLUV_G00156220	NA	intergenic_region
CM020921.1_18692935	CM020921.1	18692935	13	0.0365745	1.43682	PFLUV_G00156210-PFLUV_G00156220	NA	intergenic_region
CM020921.1_18692935	CM020921.1	18692935	13	0.0365745	1.43682	PFLUV_G00156220	MYLIP	downstream_gene_variant
CM020921.1_18693307	CM020921.1	18693307	13	0.0253851	1.59542	PFLUV_G00156210-PFLUV_G00156220	NA	intergenic_region
CM020921.1_18693307	CM020921.1	18693307	13	0.0253851	1.59542	PFLUV_G00156220	MYLIP	downstream_gene_variant
CM020921.1_18693461	CM020921.1	18693461	13	0.0253851	1.59542	PFLUV_G00156210-PFLUV_G00156220	NA	intergenic_region
CM020921.1_18693461	CM020921.1	18693461	13	0.0253851	1.59542	PFLUV_G00156220	MYLIP	downstream_gene_variant
CM020921.1_18696993	CM020921.1	18696993	13	0.0302814	1.51882	PFLUV_G00156220	MYLIP	intron_variant
CM020921.1_18698301	CM020921.1	18698301	13	0.0268424	1.57118	PFLUV_G00156220	MYLIP	intron_variant
CM020921.1_18698309	CM020921.1	18698309	13	0.0268424	1.57118	PFLUV_G00156220	MYLIP	intron_variant
CM020921.1_18698366	CM020921.1	18698366	13	0.0268424	1.57118	PFLUV_G00156220	MYLIP	intron_variant
CM020921.1_18698540	CM020921.1	18698540	13	0.0268424	1.57118	PFLUV_G00156220	MYLIP	intron_variant
CM020921.1_18698645	CM020921.1	18698645	13	0.0268424	1.57118	PFLUV_G00156220	MYLIP	intron_variant
CM020921.1_18701180	CM020921.1	18701180	13	0.00825052	2.08352	PFLUV_G00156220	MYLIP	intron_variant
CM020921.1_18701464	CM020921.1	18701464	13	0.00871752	2.05961	PFLUV_G00156220	MYLIP	intron_variant
CM020921.1_18701524	CM020921.1	18701524	13	0.00825052	2.08352	PFLUV_G00156220	MYLIP	intron_variant
CM020921.1_18701635	CM020921.1	18701635	13	0.00825052	2.08352	PFLUV_G00156220	MYLIP	intron_variant
CM020921.1_18701784	CM020921.1	18701784	13	0.00871752	2.05961	PFLUV_G00156220	MYLIP	intron_variant
CM020921.1_18702488	CM020921.1	18702488	13	0.00871752	2.05961	PFLUV_G00156220	MYLIP	intron_variant
CM020921.1_18702559	CM020921.1	18702559	13	0.00871752	2.05961	PFLUV_G00156220	MYLIP	intron_variant
CM020921.1_18702842	CM020921.1	18702842	13	0.00871752	2.05961	PFLUV_G00156220	MYLIP	intron_variant
CM020921.1_18702853	CM020921.1	18702853	13	0.00825052	2.08352	PFLUV_G00156220	MYLIP	intron_variant
CM020921.1_18703248	CM020921.1	18703248	13	0.00871752	2.05961	PFLUV_G00156220	MYLIP	intron_variant
CM020921.1_18703599	CM020921.1	18703599	13	0.00871752	2.05961	PFLUV_G00156220	MYLIP	intron_variant
CM020921.1_18703616	CM020921.1	18703616	13	0.0276827	1.55779	PFLUV_G00156220	MYLIP	intron_variant
CM020921.1_18705247	CM020921.1	18705247	13	0.00871752	2.05961	PFLUV_G00156220	MYLIP	intron_variant
CM020921.1_18705391	CM020921.1	18705391	13	0.00871752	2.05961	PFLUV_G00156220	MYLIP	intron_variant
CM020921.1_18705581	CM020921.1	18705581	13	0.00871752	2.05961	PFLUV_G00156220	MYLIP	intron_variant
CM020921.1_18705617	CM020921.1	18705617	13	0.0183814	1.73562	PFLUV_G00156220	MYLIP	intron_variant
CM020921.1_18705670	CM020921.1	18705670	13	0.00871752	2.05961	PFLUV_G00156220	MYLIP	intron_variant
CM020921.1_18705946	CM020921.1	18705946	13	0.00871752	2.05961	PFLUV_G00156220	MYLIP	intron_variant
CM020921.1_18706912	CM020921.1	18706912	13	0.00828253	2.08184	PFLUV_G00156220	MYLIP	intron_variant
CM020921.1_18707464	CM020921.1	18707464	13	0.024225	1.61574	PFLUV_G00156220	MYLIP	intron_variant
CM020921.1_18710606	CM020921.1	18710606	13	0.0247578	1.60629	PFLUV_G00156220	MYLIP	intron_variant
CM020921.1_18715656	CM020921.1	18715656	13	0.0101469	1.99367	PFLUV_G00156220	MYLIP	upstream_gene_variant
CM020921.1_18715656	CM020921.1	18715656	13	0.0101469	1.99367	PFLUV_G00156220-PFLUV_G00156230	NA	intergenic_region
CM020921.1_18721493	CM020921.1	18721493	13	0.00558629	2.25288	PFLUV_G00156220-PFLUV_G00156230	NA	intergenic_region
CM020921.1_18725528	CM020921.1	18725528	13	0.00558629	2.25288	PFLUV_G00156220-PFLUV_G00156230	NA	intergenic_region
CM020921.1_18725583	CM020921.1	18725583	13	0.00558629	2.25288	PFLUV_G00156220-PFLUV_G00156230	NA	intergenic_region
CM020921.1_18725633	CM020921.1	18725633	13	0.00558629	2.25288	PFLUV_G00156220-PFLUV_G00156230	NA	intergenic_region
CM020921.1_18725809	CM020921.1	18725809	13	0.00558629	2.25288	PFLUV_G00156220-PFLUV_G00156230	NA	intergenic_region
CM020921.1_18728718	CM020921.1	18728718	13	0.00558629	2.25288	PFLUV_G00156220-PFLUV_G00156230	NA	intergenic_region
CM020921.1_22614032	CM020921.1	22614032	13	0.0411375	1.38576	PFLUV_G00157500	RBMS3	intron_variant
CM020921.1_22631192	CM020921.1	22631192	13	0.0301216	1.52112	PFLUV_G00157500	RBMS3	intron_variant
CM020921.1_22631950	CM020921.1	22631950	13	0.0301216	1.52112	PFLUV_G00157500	RBMS3	intron_variant
CM020921.1_22633488	CM020921.1	22633488	13	0.0187167	1.72777	PFLUV_G00157500	RBMS3	intron_variant
CM020921.1_22633652	CM020921.1	22633652	13	0.0187167	1.72777	PFLUV_G00157500	RBMS3	intron_variant
CM020921.1_22633905	CM020921.1	22633905	13	0.0187167	1.72777	PFLUV_G00157500	RBMS3	intron_variant
CM020921.1_22634384	CM020921.1	22634384	13	0.0333813	1.4765	PFLUV_G00157500	RBMS3	intron_variant
CM020921.1_23403660	CM020921.1	23403660	13	0.0474818	1.32347	PFLUV_G00157910	EXT1	intron_variant
CM020921.1_24709826	CM020921.1	24709826	13	0.0411375	1.38576	PFLUV_G00158190	NCDN	intron_variant
CM020921.1_24709826	CM020921.1	24709826	13	0.0411375	1.38576	PFLUV_G00158200	KIAA0319L	upstream_gene_variant
CM020921.1_24709909	CM020921.1	24709909	13	0.0411375	1.38576	PFLUV_G00158200	KIAA0319L	upstream_gene_variant
CM020921.1_24709909	CM020921.1	24709909	13	0.0411375	1.38576	PFLUV_G00158190	NCDN	intron_variant
CM020921.1_24710172	CM020921.1	24710172	13	0.0411375	1.38576	PFLUV_G00158200	KIAA0319L	upstream_gene_variant
CM020921.1_24710172	CM020921.1	24710172	13	0.0411375	1.38576	PFLUV_G00158190	NCDN	intron_variant
CM020921.1_24823177	CM020921.1	24823177	13	0.0386338	1.41303	PFLUV_G00158280	MAP7D1	intron_variant
CM020921.1_25564570	CM020921.1	25564570	13	0.0456318	1.34073	PFLUV_G00158630	SCN1B	downstream_gene_variant
CM020921.1_25564570	CM020921.1	25564570	13	0.0456318	1.34073	PFLUV_G00158620	SCN1B	5_prime_UTR_variant
CM020921.1_25565275	CM020921.1	25565275	13	0.0456318	1.34073	PFLUV_G00158620-PFLUV_G00158630	NA	intergenic_region
CM020921.1_25565275	CM020921.1	25565275	13	0.0456318	1.34073	PFLUV_G00158620	SCN1B	upstream_gene_variant
CM020921.1_25565275	CM020921.1	25565275	13	0.0456318	1.34073	PFLUV_G00158630	SCN1B	downstream_gene_variant
CM020921.1_25565328	CM020921.1	25565328	13	0.0456318	1.34073	PFLUV_G00158620	SCN1B	upstream_gene_variant
CM020921.1_25565328	CM020921.1	25565328	13	0.0456318	1.34073	PFLUV_G00158620-PFLUV_G00158630	NA	intergenic_region
CM020921.1_25565328	CM020921.1	25565328	13	0.0456318	1.34073	PFLUV_G00158630	SCN1B	downstream_gene_variant
CM020921.1_25601312	CM020921.1	25601312	13	0.0270454	1.56791	PFLUV_G00158660	GALR1	upstream_gene_variant
CM020921.1_25601312	CM020921.1	25601312	13	0.0270454	1.56791	PFLUV_G00158650-PFLUV_G00158660	NA	intergenic_region
CM020921.1_25602762	CM020921.1	25602762	13	0.00300444	2.52224	PFLUV_G00158660	GALR1	upstream_gene_variant
CM020921.1_25602762	CM020921.1	25602762	13	0.00300444	2.52224	PFLUV_G00158650-PFLUV_G00158660	NA	intergenic_region
CM020921.1_25615390	CM020921.1	25615390	13	0.00242791	2.61477	PFLUV_G00158660-PFLUV_G00158670	NA	intergenic_region
CM020921.1_25616299	CM020921.1	25616299	13	0.00046042	3.33685	PFLUV_G00158660-PFLUV_G00158670	NA	intergenic_region
CM020921.1_25616393	CM020921.1	25616393	13	0.00577431	2.2385	PFLUV_G00158660-PFLUV_G00158670	NA	intergenic_region
CM020921.1_25616561	CM020921.1	25616561	13	0.000923827	3.03441	PFLUV_G00158660-PFLUV_G00158670	NA	intergenic_region
CM020921.1_25616738	CM020921.1	25616738	13	0.00154737	2.8104	PFLUV_G00158660-PFLUV_G00158670	NA	intergenic_region
CM020921.1_25623236	CM020921.1	25623236	13	0.0274347	1.5617	PFLUV_G00158660-PFLUV_G00158670	NA	intergenic_region
CM020921.1_26153928	CM020921.1	26153928	13	0.0267407	1.57283	PFLUV_G00158910-PFLUV_G00158920	NA	intergenic_region
CM020921.1_27099199	CM020921.1	27099199	13	0.0432308	1.36421	PFLUV_G00159330-PFLUV_G00159340	NA	intergenic_region
CM020921.1_27099213	CM020921.1	27099213	13	0.0204303	1.68972	PFLUV_G00159330-PFLUV_G00159340	NA	intergenic_region
CM020921.1_27101960	CM020921.1	27101960	13	0.0446385	1.35029	PFLUV_G00159330-PFLUV_G00159340	NA	intergenic_region
CM020921.1_27102182	CM020921.1	27102182	13	0.0291094	1.53597	PFLUV_G00159330-PFLUV_G00159340	NA	intergenic_region
CM020921.1_27293943	CM020921.1	27293943	13	0.0367405	1.43486	PFLUV_G00159350-PFLUV_G00159360	NA	intergenic_region
CM020921.1_27343379	CM020921.1	27343379	13	0.0400053	1.39788	PFLUV_G00159350-PFLUV_G00159360	NA	intergenic_region
CM020921.1_27343380	CM020921.1	27343380	13	0.0400053	1.39788	PFLUV_G00159350-PFLUV_G00159360	NA	intergenic_region
CM020921.1_27356945	CM020921.1	27356945	13	0.0437155	1.35936	PFLUV_G00159360	PVR	3_prime_UTR_variant
CM020921.1_29410988	CM020921.1	29410988	13	0.0252887	1.59707	PFLUV_G00159970-PFLUV_G00159980	NA	intergenic_region
CM020921.1_30140822	CM020921.1	30140822	13	0.00871752	2.05961	PFLUV_G00160170	NA	upstream_gene_variant
CM020921.1_30140822	CM020921.1	30140822	13	0.00871752	2.05961	PFLUV_G00160160	VAMP2	intron_variant
CM020921.1_30149442	CM020921.1	30149442	13	0.0110172	1.95793	PFLUV_G00160180	CHD4	intron_variant
CM020921.1_30151289	CM020921.1	30151289	13	0.00503164	2.29829	PFLUV_G00160180	CHD4	synonymous_variant
CM020921.1_30156759	CM020921.1	30156759	13	0.0352269	1.45313	PFLUV_G00160180	CHD4	intron_variant
CM020921.1_30156781	CM020921.1	30156781	13	0.0481002	1.31785	PFLUV_G00160180	CHD4	intron_variant
CM020921.1_30156786	CM020921.1	30156786	13	0.0352269	1.45313	PFLUV_G00160180	CHD4	intron_variant
CM020921.1_30156812	CM020921.1	30156812	13	0.0101469	1.99367	PFLUV_G00160180	CHD4	intron_variant
CM020921.1_30165988	CM020921.1	30165988	13	0.000418175	3.37864	PFLUV_G00160180	CHD4	intron_variant
CM020921.1_30166054	CM020921.1	30166054	13	0.00959538	2.01794	PFLUV_G00160180	CHD4	intron_variant
CM020921.1_30166257	CM020921.1	30166257	13	0.00903589	2.04403	PFLUV_G00160180	CHD4	intron_variant
CM020921.1_30296881	CM020921.1	30296881	13	0.0254559	1.59421	PFLUV_G00160220	GNB3	upstream_gene_variant
CM020921.1_30296881	CM020921.1	30296881	13	0.0254559	1.59421	PFLUV_G00160220-PFLUV_G00160230	NA	intergenic_region
CM020921.1_30582031	CM020921.1	30582031	13	0.0423	1.37366	PFLUV_G00160280	RNF139	intron_variant
CM020921.1_31079210	CM020921.1	31079210	13	0.0215911	1.66572	PFLUV_G00160400	ENPP2	intron_variant
CM020921.1_31079896	CM020921.1	31079896	13	0.0437851	1.35867	PFLUV_G00160400	ENPP2	intron_variant
CM020921.1_31198018	CM020921.1	31198018	13	0.0432252	1.36426	PFLUV_G00160420-PFLUV_G00160430	NA	intergenic_region
CM020921.1_31198018	CM020921.1	31198018	13	0.0432252	1.36426	PFLUV_G00160430	GRIK5	downstream_gene_variant
CM020921.1_31212635	CM020921.1	31212635	13	0.0244822	1.61115	PFLUV_G00160430	GRIK5	intron_variant
CM020921.1_31368946	CM020921.1	31368946	13	0.0341215	1.46697	PFLUV_G00160430-PFLUV_G00160440	NA	intergenic_region
CM020921.1_31369457	CM020921.1	31369457	13	0.0192731	1.71505	PFLUV_G00160430-PFLUV_G00160440	NA	intergenic_region
CM020921.1_31858936	CM020921.1	31858936	13	0.0474396	1.32386	PFLUV_G00160490-PFLUV_G00160500	NA	intergenic_region
CM020921.1_31858936	CM020921.1	31858936	13	0.0474396	1.32386	PFLUV_G00160500	RING1	upstream_gene_variant
CM020921.1_31858968	CM020921.1	31858968	13	0.0474396	1.32386	PFLUV_G00160490-PFLUV_G00160500	NA	intergenic_region
CM020921.1_31858968	CM020921.1	31858968	13	0.0474396	1.32386	PFLUV_G00160500	RING1	upstream_gene_variant
CM020921.1_31862802	CM020921.1	31862802	13	0.00949901	2.02232	PFLUV_G00160500	RING1	intron_variant
CM020921.1_32907548	CM020921.1	32907548	13	0.0268424	1.57118	PFLUV_G00160750	ZHX2	3_prime_UTR_variant
CM020921.1_33449677	CM020921.1	33449677	13	0.0469789	1.3281	PFLUV_G00160810	COL14A1	intron_variant
CM020921.1_33451788	CM020921.1	33451788	13	0.0375001	1.42597	PFLUV_G00160810	COL14A1	intron_variant
CM020921.1_33451801	CM020921.1	33451801	13	0.0375001	1.42597	PFLUV_G00160810	COL14A1	intron_variant
[truncated: 1,035 more rows]

## Sheet: S6. Shared_SNPs_pool-ind
Table S6. List of 160 outlier SNPs found to be common between CSS for ind-seq and pool-seq datasets. The table shows p-values, q-values, and log(q-values) for each dataset.
[truncated: 162 more rows]

[truncated: 3 more sheets: S7. Shared_genes_pool-ind, S9. Shared_SNPs-withOzerov, S10. Shared_genes-withOzerov]
