# Supplementary material for: Dynamic Outlier Slicing Allows Broader Exploration of Adaptive Divergence: A Comparison of Individual Genome and Pool‐Seq Data Linked to Humic Adaptation in Perch
Source: Mol Ecol. 2025 Jan 23;34(4):e17659. doi: 10.1111/mec.17659 (PMC11815547; doi:10.1111/mec.17659)
Supplement: Supplementary file 2 — Tables S1‐S13. [file MEC-34-e17659-s002.zip › S11-S13.Regions_under_selection_and_GO.xlsx]

## Sheet: S11. Summary_candidate_regions
Table S11. Summary of genetic information across regions. The table includes the following columns: region identifier, chromosome (name and number), start position, end position, size in base pairs, total number of SNPs within the region, number of outlier SNPs within the region, heterozygosity (HE), allele frequency (AF), and allele frequency difference (AFD) for clear water and humic population…
Region_ID	CHROM	CHR	START	END	Size_Pb	N_SNPs_all	N_SNPs_outliers	HE_clear_all	HE_clear_outliers	HE_humic_all	HE_humic_outliers	AF_clear_all	AF_clear_outliers	AF_humic_all	AF_humic_outliers	AFD_mean_all	AFD_mean_outliers	logQvalue_mean_all	logQvalue_mean_outliers	Adaptation_all	Adaptation_outliers	H_sapiens_gene_all	H_sapiens_gene_outliers	D_rerio_gene_all	D_rerio_gene_outliers	P_fluviatilis_gene_all	P_fluviatilis_gene_outliers
R3	CM020909.1	1	4784360	4796975	12615	15	3	0.271552	0.343468	0.214936	0.169729	0.663525	0.439542	0.561307	0.379096	0.143219	0.265451	0.648484	1.9624	Humic	Humic			zgc:172076	zgc:172076	zgc:172076	zgc:172076
R5	CM020909.1	1	7831651	7859510	27859	35	4	0.235255	0.336289	0.18528	0.222061	0.713787	0.60283	0.651717	0.389468	0.111722	0.213362	0.551913	1.5368	Humic	Humic
R9	CM020909.1	1	9469692	9471091	1399	5	3	0.247642	0.348531	0.205622	0.298838	0.745926	0.631345	0.577444	0.34384	0.194372	0.287506	0.819424	1.36454	Humic	Humic
R11	CM020909.1	1	12830636	12832234	1598	8	3	0.267208	0.355216	0.188575	0.22172	0.336654	0.51436	0.212925	0.286271	0.131208	0.228089	0.836809	1.6525	Humic	Humic					LOC120561813	LOC120561813
R17	CM020909.1	1	20979574	21129194	149620	89	10	0.215141	0.331507	0.164832	0.200355	0.512117	0.552182	0.543532	0.763996	0.1038	0.211814	0.443485	1.593	Humic	Humic	PSMD12,HELZ,CACNG1,CACNG4,CACNG5,PRKCA	PSMD12,HELZ,CACNG1,CACNG4,CACNG5,PRKCA	psmd12,helz,cacng1b,cacng4b,cacng5b,prkcaa	psmd12,helz,cacng1b,cacng4b,cacng5b,prkcaa	psmd12,helz,LOC120552602,LOC120565189,LOC120568141,prkcaa	psmd12,helz,LOC120552602,LOC120565189,LOC120568141,prkcaa
R18	CM020909.1	1	22172984	22176605	3621	4	3	0.221049	0.194721	0.181359	0.158579	0.737354	0.83272	0.590348	0.608001	0.190073	0.22472	1.14366	1.52489	Humic	Humic	PKN1,C19orf67,GIGYF2	PKN1,C19orf67,GIGYF2	pkn1a,c1h19orf67,si:ch211-214c7.4	pkn1a,c1h19orf67,si:ch211-214c7.4	pkn1a,c1h19orf67,si:ch211-214c7.4	pkn1a,c1h19orf67,si:ch211-214c7.4
R19	CM020909.1	1	22432874	22434288	1414	7	3	0.222961	0.234614	0.212711	0.23277	0.679969	0.712708	0.529341	0.431082	0.229273	0.281626	1.07151	1.40142	Humic	Humic	MGAT5B	MGAT5B	mgat5	mgat5	LOC120562917	LOC120562917
R20	CM020909.1	1	22553223	22613158	59935	94	13	0.150878	0.288746	0.134974	0.217795	0.760876	0.385592	0.765682	0.601185	0.107077	0.215594	0.422481	1.67754	Humic	Humic	RASD2	RASD2	rasd2	rasd2	LOC120562642,LOC120558743	LOC120562642,LOC120558743
R22	CM020909.1	1	25172824	25253506	80682	213	6	0.235074	0.346991	0.19234	0.285075	0.76273	0.568924	0.784991	0.320524	0.0601677	0.2484	0.142828	1.67708	Humic	Humic	GOLIM4,TYRP1	TYRP1,GOLIM4	si:dkeyp-118a3.2,tyrp1b	tyrp1b,si:dkeyp-118a3.2	si:dkeyp-118a3.2,tyrp1b	tyrp1b,si:dkeyp-118a3.2
R23	CM020909.1	1	26483396	26504785	21389	16	7	0.274685	0.322094	0.129173	0.160033	0.623324	0.510531	0.646216	0.528432	0.154327	0.230442	0.915873	1.69895	Humic	Humic	KLHL5,WDR19	KLHL5,WDR19	klhl5,wdr19	klhl5,wdr19	klhl5,wdr19	klhl5,wdr19
R26	CM020909.1	1	27458764	27489653	30889	51	13	0.249164	0.253072	0.22336	0.222137	0.593539	0.490136	0.439427	0.275889	0.162012	0.214248	0.984227	1.47573	Humic	Humic	UGT8	UGT8	ugt8	ugt8	ugt8	ugt8
R29	CM020909.1	1	29465698	29506355	40657	27	5	0.21346	0.321963	0.182502	0.248587	0.700009	0.42762	0.70722	0.582155	0.143783	0.225788	0.561232	1.4028	Humic	Humic	MOGS,PDCD4,PELP1	MOGS,PDCD4,PELP1	mogs,pdcd4a,pelp1	mogs,pdcd4a,pelp1	mogs,pdcd4a,LOC120564966	mogs,pdcd4a,LOC120564966
R30	CM020909.1	1	31746759	31749179	2420	6	3	0.28221	0.317918	0.252008	0.274907	0.460098	0.350355	0.642352	0.599359	0.191052	0.249004	1.00652	1.37809	Humic	Humic	FLO11	FLO11	si:dkey-27h10.2	si:dkey-27h10.2	si:dkey-27h10.2	si:dkey-27h10.2
R32	CM020909.1	1	33549666	33560241	10575	31	3	0.174491	0.273288	0.220613	0.281731	0.519964	0.35115	0.549475	0.573592	0.10906	0.222442	0.329897	1.42773	Clear	Clear	PCM1,OSBP,SART1	SART1,PCM1,OSBP	pcm1,osbp,sart1	sart1,pcm1,osbp	pcm1,LOC120564990,sart1	sart1,pcm1,LOC120564990
R42	CM020909.1	1	39361885	39377539	15654	11	6	0.276627	0.380913	0.167739	0.230836	0.700864	0.565646	0.576089	0.295085	0.175607	0.270561	1.2604	2.06936	Humic	Humic	MUC17,VWA7,ZNF648	VWA7,MUC17,ZNF648	muc13a,vwa11,si:ch73-109d9.2	vwa11,muc13a,si:ch73-109d9.2	LOC120556345,vwa11,si:ch73-109d9.2	vwa11,LOC120556345,si:ch73-109d9.2
R45	CM020909.1	1	39931785	39940121	8336	12	3	0.227934	0.246324	0.240981	0.295012	0.729131	0.707307	0.612216	0.497691	0.141211	0.209616	0.761833	1.3545	Clear	Clear	PCDH18	PCDH18	pcdh18a	pcdh18a	pcdh18a	pcdh18a
R48	CM020909.1	1	41659579	41694265	34686	22	3	0.307968	0.294731	0.219556	0.231813	0.617913	0.604782	0.69835	0.65309	0.160447	0.269398	0.564492	1.77929	Humic	Humic	WNK4,VPS37C,CD5	WNK4,VPS37C,CD5	si:dkey-187a12.4,vps37c,si:dkey-14d8.20	si:dkey-187a12.4,vps37c,si:dkey-14d8.20	si:dkey-187a12.4,vps37c,LOC120565544	si:dkey-187a12.4,vps37c,LOC120565544
R54	CM020910.1	2	6275648	6317595	41947	153	6	0.238466	0.315989	0.252601	0.234017	0.613981	0.52934	0.59995	0.436846	0.104668	0.24618	0.300293	1.62779	Clear	Humic					LOC120557675
R60	CM020910.1	2	13605246	13605488	242	3	3	0.282233	0.282233	0.250978	0.250978	0.686328	0.686328	0.469845	0.469845	0.216483	0.216483	1.38169	1.38169	Humic	Humic	SPTBN4	SPTBN4	sptbn4a	sptbn4a	LOC120574254	LOC120574254
R61	CM020910.1	2	13656337	13704677	48340	98	5	0.242711	0.286701	0.195175	0.23725	0.711384	0.637052	0.589149	0.402676	0.138879	0.234376	0.438233	1.35686	Humic	Humic	SPTBN4,BLVRB	SPTBN4,BLVRB	sptbn4a,blvrb	sptbn4a,blvrb	LOC120574254,blvrb	LOC120574254,blvrb
R64	CM020910.1	2	19055756	19065110	9354	13	6	0.230351	0.298552	0.183813	0.240304	0.65173	0.520406	0.487169	0.243513	0.182823	0.276893	1.00258	1.89936	Humic	Humic
R67	CM020910.1	2	20389383	20428538	39155	30	10	0.275561	0.282723	0.192292	0.204219	0.535579	0.62986	0.365188	0.371532	0.194789	0.258328	0.824346	1.42778	Humic	Humic
R70	CM020910.1	2	21688246	21736171	47925	55	12	0.249053	0.337847	0.191917	0.272141	0.693893	0.5816	0.740466	0.622611	0.126789	0.211964	0.639504	1.4143	Humic	Humic	GDPD5,SERPINH1,GUCY2F,TSKU	GDPD5,SERPINH1,GUCY2F,TSKU	gdpd5b,serpinh1b,gucy2f,tsku	gdpd5b,serpinh1b,gucy2f,tsku	gdpd5b,serpinh1b,gucy2f,tsku	gdpd5b,serpinh1b,gucy2f,tsku
R73	CM020910.1	2	25772455	25784559	12104	19	4	0.220461	0.360903	0.136452	0.18317	0.455397	0.507595	0.302482	0.229092	0.161817	0.278502	0.830855	1.89513	Humic	Humic	SPHKAP	SPHKAP	sphkap	sphkap	LOC120546637	LOC120546637
R75	CM020910.1	2	28247388	28266347	18959	16	6	0.254699	0.313747	0.120623	0.128119	0.584588	0.474152	0.526406	0.354475	0.187799	0.287706	0.970418	1.65207	Humic	Humic	BLOC1S3,TRAPPC6A	BLOC1S3,TRAPPC6A	bloc1s3,trappc6bl	bloc1s3,trappc6bl	bloc1s3,trappc6bl	bloc1s3,trappc6bl
R76	CM020910.1	2	30460861	30535191	74330	63	26	0.183279	0.249309	0.191072	0.257908	0.61104	0.50496	0.59688	0.542094	0.176549	0.295157	0.927334	1.84817	Clear	Clear	GRIK4	GRIK4	grik4	grik4	grik4	grik4
R88	CM020910.1	2	37645458	37682352	36894	61	5	0.203195	0.302183	0.167349	0.26807	0.745143	0.505506	0.728235	0.580832	0.102087	0.259332	0.370499	1.44238	Humic	Humic	CA4,RIMBP2,YWHAG	CA4	ca4b,rimbp2b,ywhag2	ca4b	ca4b,si:ch211-105f12.2,ywhag2	ca4b
R93	CM020910.1	2	40356007	40376416	20409	14	4	0.148198	0.26191	0.0936186	0.204653	0.774792	0.669985	0.717255	0.454075	0.0888654	0.21591	0.566589	1.79316	Humic	Humic	CADM2	CADM2	cadm2b	cadm2b	cadm2b	cadm2b
R97	CM020910.1	2	47583226	47684782	101556	77	23	0.244274	0.301781	0.162769	0.172551	0.634362	0.503015	0.487887	0.199179	0.169595	0.303835	0.645685	1.61302	Humic	Humic	CDON	CDON	cdon	cdon	cdon	cdon
R98	CM020910.1	2	47795206	47864852	69646	49	3	0.137738	0.310401	0.114389	0.122878	0.81257	0.454111	0.838971	0.136958	0.104464	0.317153	0.181152	1.81446	Humic	Humic	TREH	TREH	treh	treh	treh	treh
R103	CM020911.1	3	5387580	5406008	18428	26	3	0.200667	0.250863	0.143004	0.296656	0.799911	0.809845	0.809727	0.463441	0.140078	0.346404	0.413196	1.46553	Humic	Clear
R104	CM020911.1	3	5494716	5533656	38940	26	4	0.253972	0.275769	0.188473	0.227642	0.749526	0.758972	0.629529	0.504056	0.128352	0.254917	0.638742	1.53766	Humic	Humic
R105	CM020911.1	3	6182113	6183351	1238	9	5	0.154961	0.141958	0.175666	0.181433	0.784985	0.888917	0.576012	0.633477	0.225469	0.25544	1.12688	1.36318	Clear	Clear
R107	CM020911.1	3	18035561	18040854	5293	15	4	0.283769	0.286627	0.24105	0.319824	0.7307	0.707262	0.652192	0.470608	0.143245	0.236654	0.745458	1.5728	Humic	Clear
R110	CM020911.1	3	21372558	21374113	1555	11	3	0.229155	0.291565	0.150576	0.173869	0.735802	0.607516	0.719781	0.649369	0.162448	0.274316	0.753828	1.55481	Humic	Humic	BLZF1,TXNL4B	BLZF1,TXNL4B	blzf1,txnl4b	blzf1,txnl4b	blzf1,txnl4b	blzf1,txnl4b
R111	CM020911.1	3	21723231	21724717	1486	8	3	0.248714	0.255032	0.208365	0.263021	0.545802	0.293753	0.697969	0.524054	0.152167	0.2303	0.887092	1.71973	Humic	Clear	GPC5	GPC5	gpc5a	gpc5a	gpc5a	gpc5a
R113	CM020911.1	3	24914169	24992705	78536	79	12	0.20102	0.304712	0.169546	0.244052	0.686544	0.569797	0.660582	0.400609	0.123407	0.263771	0.499313	1.59717	Humic	Humic	STK33	STK33	stk33	stk33	stk33	stk33
R115	CM020911.1	3	26127548	26216429	88881	93	5	0.21614	0.254717	0.13263	0.186492	0.659182	0.460688	0.654583	0.634589	0.136621	0.255157	0.398338	1.35266	Humic	Humic
R117	CM020911.1	3	27993555	28083809	90254	162	24	0.16409	0.193712	0.163913	0.231903	0.76637	0.824271	0.639532	0.563688	0.138975	0.260583	0.49344	1.50613	Humic	Clear	TCF25,MC1R,DEF8,AFG3L2,DBNDD1,MTHFSD	TCF25,MC1R,DEF8,AFG3L2,DBNDD1,MTHFSD	tcf25,mc1r,def8,afg3l1,dbndd1,mthfsd	tcf25,mc1r,def8,afg3l1,dbndd1,mthfsd	tcf25,mc1r,def8,afg3l1,dbndd1,mthfsd	tcf25,mc1r,def8,afg3l1,dbndd1,mthfsd
R118	CM020911.1	3	28346210	28361863	15653	46	4	0.223316	0.279555	0.188297	0.233218	0.653503	0.437166	0.697563	0.607463	0.0824344	0.170296	0.486703	1.54796	Humic	Humic
R119	CM020911.1	3	28435812	28506036	70224	145	12	0.173522	0.298107	0.153141	0.241806	0.794238	0.61968	0.771327	0.593759	0.0850132	0.227853	0.257358	1.49773	Humic	Humic	C16orf46,PPP1R3E,ATMIN,CENPN,CMC2,CDYL2	CDYL2	si:ch73-103b9.2,atmin,cenpn,cmc2,cdyl	cdyl	si:ch73-103b9.2,LOC120555801,atmin,cenpn,cmc2,LOC120555776	LOC120555776
R120	CM020911.1	3	29446430	29447376	946	3	3	0.276521	0.276521	0.332179	0.332179	0.266775	0.266775	0.531555	0.531555	0.26478	0.26478	1.53584	1.53584	Clear	Clear	ELP4	ELP4	elp4	elp4	elp4	elp4
R121	CM020911.1	3	31999812	32050896	51084	105	24	0.224919	0.282025	0.195077	0.192693	0.679963	0.532639	0.702136	0.721801	0.12483	0.266366	0.562372	1.87177	Humic	Humic	GREB1,LPIN1,MS4A4A	GREB1,LPIN1,MS4A4A	greb1,lpin1a,ms4a17a.5	greb1,lpin1a,ms4a17a.5	greb1,lpin1a,LOC120555343	greb1,lpin1a,LOC120555343
R123	CM020911.1	3	34665767	34691704	25937	36	8	0.236393	0.310606	0.176844	0.135663	0.643128	0.586863	0.710696	0.831972	0.130595	0.245109	0.565613	1.54518	Humic	Humic	CD276	CD276	cd276	cd276	cd276	cd276
R127	CM020911.1	3	38128716	38154460	25744	39	12	0.252142	0.295905	0.238305	0.279554	0.555892	0.4486	0.651384	0.693666	0.153436	0.245066	0.845045	1.83598	Humic	Humic	SYT5	SYT5	syt1a	syt1a	LOC120556472	LOC120556472
R128	CM020911.1	3	38226434	38244233	17799	15	4	0.174059	0.256089	0.160857	0.23881	0.569466	0.329647	0.723982	0.689057	0.184498	0.35941	0.887473	2.4659	Humic	Humic	ARID3B	ARID3B	arid3b	arid3b	LOC120555797	LOC120555797
R130	CM020911.1	3	38395201	38443306	48105	86	6	0.188756	0.27207	0.194603	0.232307	0.712986	0.716571	0.684948	0.600373	0.103005	0.281092	0.244116	1.49101	Clear	Humic	ADORA3		adora4a		LOC120556509
R131	CM020911.1	3	38778917	38797529	18612	28	5	0.27071	0.269759	0.199169	0.250881	0.620737	0.311367	0.755821	0.59518	0.1945	0.283813	0.6761	1.59278	Humic	Humic	NELL1	NELL1	nell2b	nell2b	LOC120555936	LOC120555936
R133	CM020911.1	3	39835757	39835958	201	3	3	0.0982676	0.0982676	0.273336	0.273336	0.887148	0.887148	0.565011	0.565011	0.322137	0.322137	1.62784	1.62784	Clear	Clear
R137	CM020911.1	3	44328613	44338678	10065	5	3	0.239085	0.314724	0.165694	0.202959	0.644831	0.509773	0.860448	0.824894	0.238214	0.315121	1.07966	1.64821	Humic	Humic
R144	CM020912.1	4	6146406	6320772	174366	200	55	0.212989	0.260807	0.139933	0.202919	0.71704	0.739657	0.593837	0.404703	0.195088	0.351258	1.00987	2.5482	Humic	Humic	FOXP1	FOXP1	foxp1b	foxp1b	foxp1b	foxp1b
R146	CM020912.1	4	6813784	6837792	24008	43	4	0.193929	0.311207	0.132092	0.238042	0.708243	0.351811	0.779259	0.582878	0.0923419	0.231067	0.349638	1.75223	Humic	Humic
R147	CM020912.1	4	7159095	7228183	69088	116	11	0.167963	0.200282	0.123588	0.0792253	0.656304	0.562639	0.66095	0.674567	0.0789275	0.255966	0.267241	1.62244	Humic	Humic	CXXC1,TFE3,GNL3L,OPN1LW	CXXC1,TFE3,GNL3L,OPN1LW	cxxc1b,tfe3b,si:dkey-245f22.3,gnl3l,opn1lw1	cxxc1b,tfe3b,gnl3l,opn1lw1	cxxc1b,tfe3b,si:dkey-245f22.3,gnl3l,LOC120557297,LOC120557298	cxxc1b,tfe3b,gnl3l,LOC120557297,LOC120557298
R150	CM020912.1	4	8523819	8525703	1884	5	4	0.221897	0.265238	0.0891586	0.0985402	0.467242	0.341844	0.262266	0.0985955	0.204976	0.243249	1.11156	1.38945	Humic	Humic
R156	CM020912.1	4	12631010	12650340	19330	60	5	0.21275	0.242187	0.165289	0.227718	0.700724	0.517883	0.741819	0.735227	0.0938742	0.217344	0.293912	1.34078	Humic	Humic	ACAP3	ACAP3	acap3b	acap3b	LOC120557659	LOC120557659
R158	CM020912.1	4	13428748	13429113	365	4	3	0.288982	0.294134	0.257907	0.268895	0.579647	0.553191	0.34168	0.266265	0.237966	0.286926	1.16777	1.45329	Humic	Humic	PPFIA4	PPFIA4	ppfia4	ppfia4	ppfia4	ppfia4
R161	CM020912.1	4	18156216	18156246	30	3	3	0.280407	0.280407	0.274419	0.274419	0.513734	0.513734	0.297905	0.297905	0.215828	0.215828	1.43039	1.43039	Humic	Humic	RAD54L2,BAP1	RAD54L2,BAP1	rad54l2,bap1	rad54l2,bap1	rad54l2,bap1	rad54l2,bap1
R164	CM020912.1	4	20574831	20625802	50971	29	4	0.192315	0.292582	0.184131	0.183157	0.783911	0.540365	0.667476	0.297371	0.119256	0.242994	0.540253	1.77871	Humic	Humic	ZNF362,TRIM62	ZNF362,TRIM62	znf362a,trim62.1	znf362a,trim62.1	znf362a,LOC120556874,trim62.1	znf362a,LOC120556874,trim62.1
R166	CM020912.1	4	23855413	23891441	36028	49	6	0.241292	0.319504	0.191955	0.208042	0.608184	0.529336	0.529809	0.264325	0.127126	0.26501	0.392356	1.43121	Humic	Humic	ZNFX1	ZNFX1	znfx1	znfx1	znfx1	znfx1
R168	CM020912.1	4	25355359	25395104	39745	30	11	0.242875	0.296456	0.222771	0.278288	0.503178	0.293976	0.680395	0.598469	0.246424	0.358777	0.893019	1.62861	Humic	Humic	RHOC,PPM1H	RHOC,PPM1H	rhoad,ppm1j	rhoad,ppm1j	LOC120557749,ppm1j	LOC120557749,ppm1j
R169	CM020912.1	4	25648003	25687337	39334	46	8	0.222368	0.254282	0.219466	0.249234	0.6937	0.622696	0.625355	0.529851	0.115905	0.188265	0.773321	1.56709	Humic	Humic	SLC16A1	SLC16A1	slc16a1a	slc16a1a	slc16a1a	slc16a1a
R171	CM020912.1	4	27309421	27337427	28006	30	5	0.271413	0.297921	0.164445	0.19328	0.624037	0.5566	0.743638	0.623573	0.191826	0.258911	0.893332	1.46567	Humic	Humic	PLXNA2	PLXNA2	plxna2	plxna2	LOC120557738	LOC120557738
R173	CM020912.1	4	27486813	27487327	514	3	3	0.321807	0.321807	0.244978	0.244978	0.664698	0.664698	0.365294	0.365294	0.299404	0.299404	1.36779	1.36779	Humic	Humic	EIF4G3,ECE1	EIF4G3,ECE1	eif4g3a,ece1	eif4g3a,ece1	eif4g3a,ece1	eif4g3a,ece1
R176	CM020912.1	4	27835868	27838551	2683	8	3	0.301646	0.339725	0.225287	0.23498	0.415342	0.473302	0.511955	0.605953	0.0966122	0.132651	1.05791	1.40577	Humic	Humic
R183	CM020912.1	4	36230308	36244035	13727	16	8	0.28933	0.283369	0.229264	0.244298	0.500188	0.424046	0.505185	0.442425	0.213576	0.255018	1.28381	1.70624	Humic	Humic	ATXN7L2,CYB561D1	ATXN7L2,CYB561D1	atxn7l2a,cyb561d1	atxn7l2a,cyb561d1	atxn7l2a,LOC120557073	atxn7l2a,LOC120557073
R189	CM020913.1	5	7687850	7688270	420	4	3	0.331966	0.325221	0.205779	0.201221	0.434877	0.423031	0.590135	0.604058	0.155258	0.181027	1.35038	1.54473	Humic	Humic	SLC16A1	SLC16A1	slc16a2	slc16a2	LOC120558669	LOC120558669
R190	CM020913.1	5	8379444	8382028	2584	11	4	0.253988	0.278532	0.245867	0.289598	0.52776	0.437797	0.665236	0.649717	0.137476	0.21192	0.794849	1.51692	Humic	Clear	ADA	ADA	ada	ada	ada	ada
R198	CM020913.1	5	15541105	15558155	17050	20	4	0.238074	0.215799	0.156547	0.166073	0.524736	0.276524	0.533192	0.289717	0.111956	0.255782	0.479886	1.61042	Humic	Humic
R199	CM020913.1	5	15957206	16007796	50590	40	3	0.231982	0.28473	0.189318	0.270182	0.635907	0.338386	0.720309	0.557799	0.114949	0.219413	0.389016	1.48981	Humic	Humic	CNBP,HDHD5,IQSEC1	HDHD5,CNBP,IQSEC1	cnbpa,hdhd5,iqsec1b	hdhd5,cnbpa,iqsec1b	cnbpa,LOC120559633,LOC120558787	LOC120559633,cnbpa,LOC120558787
R200	CM020913.1	5	16296360	16307738	11378	18	9	0.29419	0.313673	0.253664	0.261107	0.569056	0.532158	0.336986	0.313604	0.255605	0.265624	1.18533	1.38805	Humic	Humic	CSMD3	CSMD3	csmd3b	csmd3b	LOC120559120	LOC120559120
R201	CM020913.1	5	17240253	17266031	25778	37	7	0.233027	0.244001	0.127987	0.0843497	0.606148	0.59546	0.547606	0.676723	0.170209	0.219812	0.836517	1.42948	Humic	Humic	RPL32,GRIP2,SSUH2,DCAF1	RPL32,GRIP2,SSUH2,DCAF1	rpl32,pbrm1,ssuh2rs1,dcaf1	rpl32,pbrm1,ssuh2rs1,dcaf1	rpl32,LOC120558336,ssuh2rs1,LOC120558338	rpl32,LOC120558336,ssuh2rs1,LOC120558338
R202	CM020913.1	5	19763060	19767002	3942	10	5	0.211357	0.279948	0.149748	0.222358	0.630304	0.440123	0.761311	0.605339	0.193232	0.289665	0.908201	1.47155	Humic	Humic	SLC25A22	SLC25A22	slc25a22a	slc25a22a
R205	CM020913.1	5	20937014	20962436	25422	42	3	0.235993	0.331192	0.19495	0.263326	0.699706	0.47869	0.662521	0.606405	0.179915	0.307651	0.449022	1.47146	Humic	Humic	CALCOCO1,RARG	CALCOCO1,RARG	calcoco1a,rarga	calcoco1a,rarga	calcoco1a,rarga	calcoco1a,rarga
R206	CM020913.1	5	22939552	22941755	2203	10	3	0.240419	0.270413	0.0994664	0.0891815	0.688185	0.679428	0.867232	0.893395	0.179047	0.213966	1.04577	1.37489	Humic	Humic	SLC6A17	SLC6A17	slc6a17	slc6a17	slc6a17	slc6a17
R214	CM020913.1	5	27573968	27585156	11188	35	8	0.274881	0.263083	0.130283	0.105622	0.665495	0.545401	0.77247	0.824589	0.118851	0.279188	0.507829	1.47494	Humic	Humic	DALRD3	DALRD3	dalrd3	dalrd3	dalrd3,LOC120559343	dalrd3,LOC120559343
R215	CM020913.1	5	30850866	30851039	173	5	5	0.238069	0.238069	0.229535	0.229535	0.720788	0.720788	0.441477	0.441477	0.279311	0.279311	1.48791	1.48791	Humic	Humic
R216	CM020913.1	5	30903253	30909612	6359	5	4	0.261868	0.283601	0.210393	0.232426	0.711965	0.671055	0.516117	0.421313	0.203739	0.249741	1.20092	1.50115	Humic	Humic	ZGPAT,TTI1	ZGPAT,TTI1	zgpat,tti1	zgpat,tti1	zgpat,tti1	zgpat,tti1
R221	CM020913.1	5	33244051	33284802	40751	24	4	0.236688	0.260984	0.172942	0.255333	0.62889	0.434377	0.722508	0.601373	0.114961	0.268534	0.483411	1.73631	Humic	Humic	CD163	CD163	si:dkey-14d8.20	si:dkey-14d8.20	LOC120559907,LOC120559885	LOC120559907,LOC120559885
R226	CM020913.1	5	35393174	35398285	5111	12	6	0.273854	0.366313	0.193305	0.233099	0.723946	0.59555	0.555458	0.317775	0.186591	0.277775	0.875743	1.52072	Humic	Humic
R229	CM020913.1	5	39332310	39332494	184	3	3	0.378785	0.378785	0.257221	0.257221	0.550134	0.550134	0.763547	0.763547	0.213413	0.213413	1.59528	1.59528	Humic	Humic	SLC6A8	SLC6A8	slc6a8	slc6a8	LOC120558856	LOC120558856
R232	CM020914.1	6	385346	399007	13661	11	3	0.207568	0.134005	0.207727	0.218795	0.768676	0.910653	0.703581	0.682205	0.139073	0.228448	0.588333	1.38454	Clear	Clear	GAPVD1	GAPVD1	gapvd1	gapvd1	gapvd1	gapvd1
R240	CM020914.1	6	4723273	4727038	3765	4	4	0.217412	0.217412	0.251902	0.251902	0.359391	0.359391	0.476376	0.476376	0.262102	0.262102	1.47676	1.47676	Clear	Clear	GOLGA1	GOLGA1	golga1	golga1	golga1	golga1
R242	CM020914.1	6	5498595	5498899	304	3	3	0.25371	0.25371	0.154288	0.154288	0.613907	0.613907	0.796294	0.796294	0.182387	0.182387	1.3582	1.3582	Humic	Humic	PGAM5,ZDHHC8	PGAM5,ZDHHC8	pgam5,zdhhc8b	pgam5,zdhhc8b	pgam5,zdhhc8b	pgam5,zdhhc8b
R243	CM020914.1	6	6053220	6125003	71783	75	4	0.224619	0.291448	0.171426	0.179629	0.7132	0.647864	0.672658	0.686362	0.118878	0.243128	0.470357	1.5298	Humic	Humic	TBX1	TBX1	tbx1	tbx1	tbx1	tbx1
R245	CM020914.1	6	7462063	7480441	18378	26	3	0.231728	0.2677	0.217452	0.244491	0.639659	0.592134	0.525425	0.525544	0.152652	0.204334	0.768221	1.4133	Humic	Humic
R253	CM020914.1	6	16296979	16351264	54285	45	7	0.242111	0.324565	0.17042	0.21651	0.695389	0.628787	0.689755	0.660995	0.0839662	0.201606	0.331744	1.37426	Humic	Humic					LOC120560105	LOC120560105
R258	CM020914.1	6	21749823	21756244	6421	13	6	0.200869	0.259881	0.232928	0.262715	0.560605	0.20731	0.581683	0.477532	0.228357	0.270221	0.855529	1.46691	Clear	Clear	FRMD3,FBXL7	FBXL7,FRMD3	frmd3,fbxl7	fbxl7,frmd3	frmd3,LOC120560723	LOC120560723,frmd3
R264	CM020914.1	6	25319714	25337862	18148	48	8	0.240163	0.320066	0.174553	0.148308	0.4669	0.469233	0.596191	0.759297	0.179446	0.290063	0.670218	1.62936	Humic	Humic	DMXL1,SEMA6A	DMXL1,SEMA6A	dmxl1,sema6a	dmxl1,sema6a	dmxl1,sema6a	dmxl1,sema6a
R266	CM020914.1	6	26534902	26545388	10486	23	13	0.268811	0.285204	0.209341	0.227443	0.555289	0.568741	0.300181	0.262172	0.255108	0.306569	1.18641	1.50203	Humic	Humic	ENKD1,POLB,VDAC3	ENKD1,POLB,VDAC3	enkd1,polb,vdac3	enkd1,polb,vdac3	enkd1,polb,vdac3	enkd1,polb,vdac3
R270	CM020914.1	6	30036246	30064675	28429	60	3	0.226951	0.324154	0.129572	0.131912	0.709849	0.50847	0.68993	0.411812	0.0975939	0.282567	0.213474	1.45208	Humic	Humic	PRODH,SCARF2	SCARF2,PRODH	prodhb,scarf2	scarf2,prodhb	prodhb,scarf2	scarf2,prodhb
R271	CM020914.1	6	30218440	30287016	68576	95	16	0.203419	0.253019	0.142606	0.171684	0.671036	0.550773	0.725014	0.714283	0.121529	0.26428	0.588593	2.07574	Humic	Humic	TESC,FBXW8,RNFT2,SPRING,CASTOR1	TESC,FBXW8,RNFT2,CASTOR1	tesca,fbxw8,rnft2,spring1,castor1	tesca,fbxw8,rnft2,castor1	tesca,fbxw8,rnft2,spring1,LOC120560079,castor1	tesca,fbxw8,rnft2,castor1
R272	CM020914.1	6	30734641	30785483	50842	79	5	0.22007	0.301775	0.165215	0.163731	0.699402	0.637624	0.647295	0.678501	0.103667	0.251134	0.337753	1.53996	Humic	Humic	SRRM4	SRRM4	srrm4	srrm4	srrm4	srrm4
R274	CM020914.1	6	35760693	35790453	29760	57	6	0.188311	0.311871	0.146572	0.270366	0.785985	0.609388	0.748611	0.377563	0.0966489	0.231825	0.294163	1.43776	Humic	Humic	SNX2,RNF214	SNX2,RNF214	snx2,rnf214	snx2,rnf214	snx2,rnf214	snx2,rnf214
R275	CM020914.1	6	37348477	37392423	43946	46	6	0.278006	0.316927	0.227446	0.199702	0.635296	0.592474	0.620027	0.668581	0.140089	0.253377	0.477609	1.64686	Humic	Humic	AAK1	AAK1	aak1b	aak1b	LOC120560422	LOC120560422
R279	CM020914.1	6	42246376	42268477	22101	38	5	0.230432	0.33465	0.200703	0.279794	0.676689	0.340224	0.743982	0.60749	0.136188	0.267266	0.431611	1.60398	Humic	Humic	SETD1B,HPD	SETD1B,HPD	setd1ba,hpdb	setd1ba,hpdb	LOC120560192,hpdb,LOC120560191	LOC120560192,hpdb,LOC120560191
R286	CM020915.1	7	9853865	9860454	6589	4	3	0.281453	0.279923	0.22501	0.227976	0.604082	0.608168	0.378944	0.369139	0.225138	0.239029	1.20172	1.46686	Humic	Humic	GRIK2	GRIK2	grik2	grik2	grik2	grik2
R290	CM020915.1	7	11789955	11792786	2831	6	3	0.240865	0.27958	0.186049	0.261593	0.806325	0.775602	0.664416	0.529791	0.145168	0.245811	0.794405	1.47768	Humic	Humic
R292	CM020915.1	7	13866791	13879214	12423	33	14	0.252729	0.300619	0.148562	0.169901	0.615262	0.532491	0.661921	0.552567	0.150729	0.219572	1.05618	1.57655	Humic	Humic	CSMD3	CSMD3	csmd3b	csmd3b	LOC120561928	LOC120561928
R293	CM020915.1	7	14528460	14529061	601	5	3	0.324083	0.311136	0.242858	0.238737	0.502458	0.527995	0.376543	0.451241	0.226381	0.244196	1.12121	1.36547	Humic	Humic	COBL	COBL	cobl	cobl	cobl	cobl
R300	CM020915.1	7	17660565	17664216	3651	13	8	0.241786	0.310639	0.208995	0.276408	0.724348	0.627521	0.537507	0.35189	0.189838	0.275631	1.03282	1.60646	Humic	Humic	PHACTR4	PHACTR4	phactr4b	phactr4b	phactr4b	phactr4b
R305	CM020915.1	7	21255670	21280219	24549	25	4	0.281231	0.322126	0.178255	0.251835	0.59575	0.623668	0.558313	0.395977	0.0912251	0.227692	0.414167	1.52328	Humic	Humic	ESRP1,VIRMA,EPB41L4B	VIRMA,ESRP1,EPB41L4B	esrp1,virma,epb41l4b	virma,esrp1,epb41l4b	esrp1,virma,epb41l4b	virma,esrp1,epb41l4b
R307	CM020915.1	7	22368945	22423959	55014	51	11	0.250831	0.263398	0.172778	0.190528	0.643314	0.685047	0.613971	0.357157	0.15087	0.32789	0.546151	1.67896	Humic	Humic	POLR3C,ITGA10,CRABP2,CA14	POLR3C,ITGA10,CRABP2,CA14	polr3c,itga10,crabp2a,ca14	polr3c,itga10,crabp2a,ca14	polr3c,itga10,crabp2a,LOC120562189,ca14	polr3c,itga10,crabp2a,LOC120562189,ca14
R308	CM020915.1	7	23559993	23657577	97584	50	18	0.163991	0.128764	0.131117	0.155661	0.810844	0.831814	0.68168	0.494004	0.194049	0.391686	1.28035	3.22498	Humic	Clear	EPHB2,TRPV6,CD69,GABARAPL1,TCHH,M6PR,PHC1,STYK1,GSTK1,RAP1GAP2,CASP2,CLCN1	EPHB2,TRPV6,GABARAPL1,TCHH,M6PR,PHC1,CLCN1	ephb6,trpv6,si:dkey-26c10.5,zgc:92606,LOC402866,m6pr,phc1,styk1b,gstk1,rap1gap2a,casp2,clcn1b	ephb6,trpv6,zgc:92606,LOC402866,m6pr,phc1,clcn1b	ephb6,trpv6,si:dkey-26c10.5,zgc:92606,LOC120561563,m6pr,phc1,styk1b,LOC120561967,si:ch1073-90m23.1,casp2,clcn1b	ephb6,trpv6,zgc:92606,LOC120561563,m6pr,phc1,clcn1b
R309	CM020915.1	7	23895304	23909517	14213	38	3	0.300977	0.297917	0.24774	0.247538	0.534625	0.520708	0.354526	0.265887	0.180098	0.254821	0.627519	1.33174	Humic	Humic	C1RL,C1R	C1RL,C1R	c1s.2,c1r	c1s.2,c1r	LOC120562427,LOC120562428	LOC120562427,LOC120562428
R313	CM020915.1	7	25878502	25879646	1144	4	3	0.233244	0.266355	0.166283	0.197583	0.755501	0.707032	0.557961	0.426023	0.223975	0.28101	1.67754	2.23164	Humic	Humic	CITED4,SCMH1	CITED4,SCMH1	cited4b,scmh1	cited4b,scmh1	cited4b,LOC120562094	cited4b,LOC120562094
R318	CM020915.1	7	28202963	28212862	9899	10	4	0.237822	0.306959	0.12203	0.123941	0.688936	0.647449	0.841215	0.885412	0.154688	0.237962	0.857104	1.52411	Humic	Humic
R319	CM020915.1	7	28674719	28675846	1127	3	3	0.314933	0.314933	0.218746	0.218746	0.403737	0.403737	0.659355	0.659355	0.255618	0.255618	1.527	1.527	Humic	Humic	B4GALT3	B4GALT3	b4galt3	b4galt3	si:dkey-199f5.8	si:dkey-199f5.8
R325	CM020915.1	7	32170116	32197762	27646	15	3	0.208985	0.217391	0.177481	0.229754	0.62414	0.477059	0.624835	0.547321	0.159214	0.290202	0.55297	1.44196	Humic	Clear	SMARCC1	SMARCC1	smarcc1a	smarcc1a	smarcc1a	smarcc1a
R326	CM020915.1	7	32814180	32815048	868	7	4	0.151345	0.180433	0.198709	0.228016	0.524986	0.393016	0.600283	0.528199	0.221364	0.280601	1.09105	1.55052	Clear	Clear
R327	CM020915.1	7	32943040	32944600	1560	4	4	0.269793	0.269793	0.221923	0.221923	0.435994	0.435994	0.660677	0.660677	0.224683	0.224683	1.73177	1.73177	Humic	Humic	TMOD4	TMOD4	tmod4	tmod4	tmod4	tmod4
R328	CM020915.1	7	34212497	34222425	9928	25	3	0.221461	0.297979	0.172528	0.209135	0.705727	0.484014	0.754822	0.700531	0.125086	0.216516	0.554836	1.6061	Humic	Humic
R337	CM020916.1	8	5875942	5888919	12977	27	15	0.213816	0.234724	0.130291	0.154248	0.729807	0.738009	0.577274	0.500179	0.194854	0.269164	1.08912	1.7769	Humic	Humic	AASS	AASS	aass	aass	aass	aass
R347	CM020916.1	8	10188632	10282552	93920	144	17	0.24803	0.252093	0.176762	0.173058	0.573534	0.519333	0.595823	0.564453	0.182716	0.300675	0.609392	1.43031	Humic	Humic	API5,EFCAB10,SAMM50,HSD17B12,ALKBH3	SAMM50,EFCAB10,API5,HSD17B12,ALKBH3	api5,si:dkey-42p14.3,samm50,hsd17b12a,alkbh3	samm50,si:dkey-42p14.3,api5,hsd17b12a,alkbh3	api5,si:dkey-42p14.3,samm50,hsd17b12a,alkbh3	samm50,si:dkey-42p14.3,api5,hsd17b12a,alkbh3
R348	CM020916.1	8	12121623	12327109	205486	209	27	0.196786	0.248542	0.1962	0.188085	0.673352	0.561711	0.658293	0.714541	0.108913	0.218427	0.519942	1.96558	Humic	Humic	SYT12,CAT,IFITM3,MBL2,FBXO31,CES2,BANP	SYT12,CAT,IFITM3,MBL2,FBXO31,BANP	syt12,cat,ifitm1,hbl4,fbxo31,ces2a,banp	syt12,cat,ifitm1,hbl4,fbxo31,banp	syt12,cat,LOC120563485,LOC120563483,LOC120563486,LOC120563489,LOC120563487,fbxo31,LOC120564089,LOC120564373	syt12,cat,LOC120563485,LOC120563483,LOC120563489,LOC120563487,fbxo31,LOC120564373
R349	CM020916.1	8	12427609	12430149	2540	15	6	0.269067	0.272064	0.215819	0.227806	0.403483	0.366486	0.529793	0.534174	0.143412	0.167688	1.16582	1.49491	Humic	Humic
R350	CM020916.1	8	14099768	14106652	6884	33	17	0.242415	0.283582	0.174096	0.204628	0.646145	0.679592	0.449932	0.408449	0.216522	0.271143	1.02711	1.44001	Humic	Humic	PDP2,MS4A4A,FRMD4A	PDP2,MS4A4A,FRMD4A	LOC101887003,pdp2,si:dkey-30c15.13,frmd4a	pdp2,LOC101887003,si:dkey-30c15.13,frmd4a	LOC120563470,pdp2,si:dkey-30c15.13,frmd4a	pdp2,LOC120563470,si:dkey-30c15.13,frmd4a
R352	CM020916.1	8	19838588	19855979	17391	15	4	0.210383	0.299513	0.179053	0.247195	0.775752	0.614521	0.674572	0.371572	0.121708	0.24295	0.643831	1.73223	Humic	Humic	ALX4	ALX4	alx4b	alx4b	alx4b	alx4b
R358	CM020916.1	8	27102714	27126695	23981	24	14	0.270478	0.29161	0.194816	0.204947	0.549346	0.485024	0.424429	0.302238	0.150495	0.182786	1.19117	1.58311	Humic	Humic			si:ch211-106e7.2	si:ch211-106e7.2	si:ch211-106e7.2	si:ch211-106e7.2
R363	CM020916.1	8	38272893	38287345	14452	12	3	0.243033	0.339815	0.185898	0.240772	0.698655	0.643509	0.589982	0.313318	0.147142	0.330191	0.556684	1.68758	Humic	Humic	GALNT8	GALNT8	galnt8b.1	galnt8b.1	LOC120563875	LOC120563875
R364	CM020916.1	8	38426819	38545772	118953	124	25	0.237606	0.270856	0.1547	0.173489	0.659695	0.643318	0.650814	0.543458	0.187917	0.304068	0.761716	1.62962	Humic	Humic	GALNT8,RIBC2,ADA2,CECR2,SLC25A22,ATP6V1E1,BCL2L13,WEE2	GALNT8,RIBC2,ADA2,CECR2,SLC25A22,ATP6V1E1,BCL2L13,WEE2	galnt8b.1,ribc2,ada2a,cecr2,slc25a18,atp6v1e1a,bcl2l13,wee2	galnt8b.1,ribc2,ada2a,cecr2,slc25a18,atp6v1e1a,bcl2l13,wee2	LOC120563876,ribc2,ada2a,LOC120563886,slc25a18,atp6v1e1a,bcl2l13,wee2	LOC120563876,ribc2,ada2a,LOC120563886,slc25a18,atp6v1e1a,bcl2l13,wee2
R365	CM020916.1	8	39057741	39107440	49699	100	17	0.257458	0.278008	0.190657	0.210065	0.455876	0.365658	0.594394	0.563278	0.141995	0.19762	0.876757	1.45216	Humic	Humic	NTRK3	NTRK3	ntrk3a	ntrk3a	ntrk3a	ntrk3a
R368	CM020916.1	8	41968438	42127936	159498	206	9	0.251808	0.275115	0.141051	0.156381	0.524992	0.522391	0.320408	0.2189	0.210989	0.303491	0.707982	1.45258	Humic	Humic	ZFPM1,TRHR	ZFPM1,TRHR	zfpm1,trhr2	zfpm1,trhr2	zfpm1,trhr2	zfpm1,trhr2
R370	CM020917.1	9	951978	1109219	157241	202	90	0.207677	0.255329	0.171775	0.216182	0.647706	0.428461	0.790903	0.728021	0.171191	0.299561	1.15181	2.37468	Humic	Humic	MISP,GRIN3B,TMEM259	MISP,GRIN3B,TMEM259	si:ch211-262i1.3,grin3bb,tmem259	si:ch211-262i1.3,grin3bb,tmem259	LOC120565933,grin3bb,LOC120565587,LOC120565586	LOC120565933,grin3bb,LOC120565587,LOC120565586
R372	CM020917.1	9	3289046	3339094	50048	78	3	0.236174	0.235668	0.189477	0.233815	0.518166	0.527269	0.519911	0.585242	0.0605287	0.20703	0.125814	1.49798	Humic	Humic	C3,MPDZ	C3,MPDZ	c3a.4,si:dkey-92j12.5	c3a.4,si:dkey-92j12.5	LOC120565452,LOC120565455	LOC120565452,LOC120565455
R380	CM020917.1	9	7296589	7303256	6667	13	5	0.270555	0.312176	0.177761	0.207418	0.525138	0.424454	0.678015	0.639126	0.174521	0.214672	0.982923	1.39782	Humic	Humic	DSP	DSP	wu:fi04e12	wu:fi04e12	wu:fi04e12	wu:fi04e12
R383	CM020917.1	9	9152132	9172711	20579	19	3	0.164268	0.233268	0.109305	0.216569	0.780446	0.717755	0.755538	0.510753	0.0738259	0.207002	0.268547	1.49829	Humic	Humic	B3GALT2	B3GALT2	b3galt2	b3galt2	b3galt2	b3galt2
R386	CM020917.1	9	9684483	9716607	32124	58	6	0.228714	0.26915	0.185064	0.237399	0.65904	0.536156	0.604333	0.282444	0.116579	0.253712	0.493367	1.47268	Humic	Humic	BCAR3,FNBP1L	FNBP1L,BCAR3	bcar3,fnbp1l	fnbp1l,bcar3	bcar3,fnbp1l	fnbp1l,bcar3
R388	CM020917.1	9	11651767	11713379	61612	99	9	0.169713	0.298015	0.160441	0.242463	0.652327	0.460907	0.661045	0.67002	0.0948512	0.209113	0.375168	1.58623	Humic	Humic	C1orf52,COL24A1	C1orf52,COL24A1	c9h1orf52,col24a1	c9h1orf52,col24a1	c9h1orf52,LOC120565976	c9h1orf52,LOC120565976
R390	CM020917.1	9	12348388	12380424	32036	57	6	0.220943	0.308441	0.173302	0.20217	0.608804	0.554978	0.659099	0.743852	0.084743	0.188873	0.375987	1.38302	Humic	Humic	LRP8,KANK4	LRP8,KANK4	lrp8,kank4	lrp8,kank4	lrp8,kank4	lrp8,kank4
R391	CM020917.1	9	12651411	12652466	1055	10	7	0.265369	0.318183	0.201494	0.242837	0.753327	0.693278	0.601056	0.485336	0.225794	0.279499	1.12771	1.50753	Humic	Humic
R393	CM020917.1	9	13813106	13824603	11497	14	4	0.253318	0.364336	0.110532	0.142741	0.731213	0.556254	0.821219	0.67268	0.160969	0.256788	0.675455	1.65866	Humic	Humic	SWT1,IVNS1ABP	SWT1,IVNS1ABP	swt1,ivns1abpa	swt1,ivns1abpa	swt1,ivns1abpa	swt1,ivns1abpa
R399	CM020917.1	9	19897997	19951687	53690	85	11	0.225821	0.282953	0.158464	0.262983	0.729849	0.691709	0.726717	0.423841	0.105906	0.267869	0.411532	1.72768	Humic	Humic	NEGR1	NEGR1	negr1	negr1	negr1	negr1
R400	CM020917.1	9	20092620	20120744	28124	38	6	0.249613	0.313148	0.137511	0.21863	0.656584	0.679899	0.659253	0.553877	0.128251	0.31371	0.460229	1.74708	Humic	Humic
R406	CM020917.1	9	23387947	23498968	111021	115	7	0.146557	0.260373	0.137228	0.226212	0.847462	0.679369	0.763064	0.384988	0.0948595	0.29438	0.261389	1.52554	Humic	Humic	TPM4,ADAM10,LPL,SAFB,MALT1	TPM4,ADAM10,LPL,MALT1,SAFB	tpm4a,si:ch1073-396h14.1,lpl,safb,malt2	tpm4a,si:ch1073-396h14.1,lpl,malt2,safb	tpm4a,si:ch1073-396h14.1,LOC120565783,lpl,safb,malt2	tpm4a,si:ch1073-396h14.1,lpl,malt2,safb
R411	CM020917.1	9	26301238	26322350	21112	14	3	0.213005	0.330613	0.165383	0.194505	0.69594	0.43901	0.668047	0.501526	0.125963	0.249237	0.656854	1.82931	Humic	Humic	FOXA2	FOXA2	tcf3b	tcf3b	tcf3b	tcf3b
R413	CM020917.1	9	27791963	27792981	1018	3	3	0.269374	0.269374	0.102158	0.102158	0.651929	0.651929	0.889217	0.889217	0.237288	0.237288	1.37721	1.37721	Humic	Humic	NCAN	NCAN	ncanb	ncanb	ncanb	ncanb
R417	CM020917.1	9	30530321	30534719	4398	10	3	0.253582	0.278643	0.150679	0.151803	0.635094	0.593127	0.824594	0.812092	0.1895	0.218965	1.17337	1.57519	Humic	Humic	GADD45A	GADD45A	gadd45ab	gadd45ab	gadd45ab	gadd45ab
R422	CM020917.1	9	36851581	36860055	8474	9	3	0.265136	0.314371	0.231549	0.297743	0.520732	0.389862	0.72037	0.624127	0.199639	0.234265	0.867657	1.39211	Humic	Humic	PRDX6	PRDX6	prdx6	prdx6	prdx6	prdx6
R423	CM020917.1	9	38174750	38186099	11349	4	3	0.261078	0.272792	0.193627	0.21588	0.497146	0.398599	0.760946	0.714421	0.2638	0.315822	1.41991	1.8	Humic	Humic	REM2,NRL	REM2,NRL	rem2,nrl	rem2,nrl	LOC120564983,nrl	LOC120564983,nrl
R425	CM020918.1	10	1601106	1610775	9669	18	3	0.243125	0.253611	0.216787	0.33423	0.637424	0.373435	0.745315	0.610608	0.109259	0.237172	0.424908	1.52894	Humic	Clear	STAG2	STAG2	stag2b	stag2b	stag2b	stag2b
R426	CM020918.1	10	4573986	4586240	12254	27	6	0.311899	0.327017	0.283748	0.291497	0.570497	0.616362	0.552202	0.54137	0.175931	0.226952	0.833776	1.41901	Humic	Humic
R429	CM020918.1	10	5133017	5133132	115	3	3	0.263958	0.263958	0.283261	0.283261	0.575865	0.575865	0.472973	0.472973	0.314201	0.314201	1.47566	1.47566	Clear	Clear
R431	CM020918.1	10	6078104	6103292	25188	26	17	0.217332	0.243956	0.249964	0.287019	0.346591	0.290969	0.569824	0.565859	0.233917	0.27489	1.29935	1.66567	Clear	Clear	ST3GAL5,ACSL1	ST3GAL5,ACSL1	st3gal5,acsl1a	st3gal5,acsl1a	st3gal5,LOC120567168	st3gal5,LOC120567168
R432	CM020918.1	10	6250520	6251042	522	5	3	0.269561	0.314706	0.212692	0.238217	0.567976	0.508746	0.690471	0.752967	0.191065	0.244221	1.10143	1.65994	Humic	Humic
R441	CM020918.1	10	18425057	18451978	26921	37	3	0.240473	0.351486	0.171546	0.257166	0.740941	0.58883	0.684555	0.323183	0.0940455	0.265647	0.277021	1.69096	Humic	Humic	COL23A1	COL23A1	col23a1a	col23a1a	col23a1a	col23a1a
R442	CM020918.1	10	18953166	18997993	44827	59	23	0.20209	0.281364	0.197625	0.260927	0.738078	0.642046	0.627086	0.454732	0.15675	0.25025	0.792747	1.53784	Humic	Humic	SIMC1,OR13F1,SLC34A1	SIMC1,OR13F1,SLC34A1	simc1,adra2db,slc34a1b	simc1,adra2db,slc34a1b	simc1,adra2db,slc34a1b	simc1,adra2db,slc34a1b
R443	CM020918.1	10	20797464	20808006	10542	30	6	0.313433	0.37378	0.183198	0.257933	0.63139	0.390749	0.75033	0.635366	0.128543	0.244618	0.527225	1.5327	Humic	Humic
R447	CM020918.1	10	24187618	24235656	48038	59	8	0.219659	0.309338	0.122711	0.171431	0.751501	0.545691	0.848636	0.750436	0.135094	0.286658	0.558789	1.53862	Humic	Humic	FGF13	FGF13	fgf13a	fgf13a	fgf13a	fgf13a
R450	CM020918.1	10	27233353	27280555	47202	84	10	0.220618	0.306001	0.176312	0.205438	0.531991	0.506768	0.619713	0.742417	0.113943	0.235649	0.414131	1.56197	Humic	Humic	RAB11FIP1,SFXN5,BEND4,SHISA3,ATP8A1	RAB11FIP1,SFXN5,BEND4,ATP8A1,SHISA3	rab11fip1a,sfxn5b,bend4,shisa3,atp8a1	rab11fip1a,sfxn5b,bend4,atp8a1,shisa3	LOC120567138,sfxn5b,LOC120567151,shisa3,atp8a1	LOC120567138,sfxn5b,LOC120567151,atp8a1,shisa3
R454	CM020918.1	10	32022322	32046909	24587	36	8	0.221834	0.248481	0.149108	0.177811	0.524263	0.394774	0.543115	0.545944	0.133889	0.206232	0.817698	1.59906	Humic	Humic	SPATA5,NUDT6	SPATA5,NUDT6	spata5,nudt6	spata5,nudt6	spata5,nudt6	spata5,nudt6
R456	CM020918.1	10	32672575	32676483	3908	13	6	0.278188	0.33962	0.157505	0.164915	0.674482	0.587682	0.774278	0.667951	0.258478	0.331324	1.06714	1.5304	Humic	Humic
R458	CM020918.1	10	34856562	34933184	76622	89	12	0.183591	0.263308	0.137568	0.199397	0.698285	0.620614	0.74735	0.651219	0.128381	0.313018	0.469282	1.7249	Humic	Humic
R459	CM020918.1	10	35011397	35087690	76293	59	4	0.201409	0.290303	0.157673	0.140305	0.615805	0.639237	0.600574	0.901759	0.0954808	0.262522	0.283947	1.38054	Humic	Humic	CPLX2	CPLX2	cplx2	cplx2	LOC120566617	LOC120566617
R460	CM020918.1	10	35148952	35253894	104942	117	12	0.217209	0.310413	0.187799	0.19564	0.671667	0.594914	0.625069	0.637903	0.148267	0.290144	0.465103	1.69243	Humic	Humic	SHTN1,GM2A,PCDH12	SHTN1,GM2A,PCDH12	shtn3,gm2a,pcdh12	shtn3,gm2a,pcdh12	shtn3,gm2a,pcdh12	shtn3,gm2a,pcdh12
R462	CM020918.1	10	35467716	35662206	194490	176	58	0.23289	0.300441	0.136336	0.184473	0.672133	0.50878	0.731508	0.511648	0.191313	0.331077	0.904538	1.92845	Humic	Humic
R470	CM020919.1	11	8066526	8074388	7862	20	3	0.249389	0.260848	0.211649	0.237432	0.747287	0.748706	0.533737	0.43977	0.235669	0.308936	0.793811	1.4236	Humic	Humic	TMEM70,CYP7A1	TMEM70,CYP7A1	tmem70,cyp7a1	tmem70,cyp7a1	tmem70,LOC120567605	tmem70,LOC120567605
R473	CM020919.1	11	9142494	9259631	117137	231	12	0.235119	0.280894	0.186335	0.258193	0.68089	0.59243	0.6969	0.497976	0.106629	0.226039	0.346816	1.44885	Humic	Humic	CHD7,RAB2A,CA8	CHD7,RAB2A,CA8	chd7,rab2a,ca8	chd7,rab2a,ca8	chd7,rab2a,ca8	chd7,rab2a,ca8
R474	CM020919.1	11	9339512	9349868	10356	75	7	0.246137	0.299387	0.228789	0.306591	0.680442	0.504018	0.69858	0.492409	0.105129	0.264174	0.366875	1.65423	Humic	Clear	TOX,LRRC53,CRYZ	TOX,LRRC53,CRYZ	tox,lrrc53,cryz	tox,lrrc53,cryz	tox,lrrc53,cryz	tox,lrrc53,cryz
R476	CM020919.1	11	10538835	10598977	60142	81	7	0.233368	0.353883	0.148355	0.220622	0.746882	0.503506	0.779088	0.722858	0.0670836	0.219352	0.320092	1.62683	Humic	Humic	ASTN1	ASTN1	astn1	astn1	astn1	astn1
R478	CM020919.1	11	11628919	11707151	78232	102	4	0.221238	0.294879	0.180083	0.259184	0.676811	0.674425	0.666998	0.552385	0.0853182	0.245862	0.23891	1.60484	Humic	Humic	RNF220	RNF220	rnf220a	rnf220a	rnf220a	rnf220a
R488	CM020919.1	11	15561851	15567537	5686	7	4	0.248506	0.269899	0.225129	0.241877	0.329296	0.250962	0.478909	0.464645	0.163936	0.213684	0.987407	1.43935	Humic	Humic	SLC35A3,CMPK1,FAM78B	SLC35A3,CMPK1,FAM78B	slc35a3b,cmpk,fam78ba	slc35a3b,cmpk,fam78ba	slc35a3b,cmpk,fam78ba	slc35a3b,cmpk,fam78ba
R489	CM020919.1	11	17783554	17787175	3621	8	5	0.277698	0.318687	0.211037	0.242497	0.705691	0.629382	0.53368	0.386784	0.184786	0.242597	1.01223	1.50908	Humic	Humic	PTPRF	PTPRF	ptprf	ptprf	LOC120567749	LOC120567749
R491	CM020919.1	11	18165885	18187159	21274	24	7	0.297591	0.309782	0.184554	0.18359	0.550224	0.496765	0.572387	0.374533	0.219057	0.262413	1.06673	1.56136	Humic	Humic	EPS15L1,CALR,DNAH8	EPS15L1,CALR,DNAH8	eps15l1b,calr,dnah5l	eps15l1b,calr,dnah5l	LOC120568287,LOC120568289,LOC120568290	LOC120568287,LOC120568289,LOC120568290
R495	CM020919.1	11	18736732	18778745	42013	12	3	0.168772	0.258923	0.142621	0.161932	0.792908	0.591837	0.668606	0.331739	0.124776	0.260098	0.506812	1.4706	Humic	Humic	RALYL	RALYL	and2,ralyl	and2,ralyl	and2,LOC120568945	and2,LOC120568945
R496	CM020919.1	11	19820328	19846938	26610	46	3	0.149458	0.281642	0.15267	0.240955	0.815218	0.523489	0.786251	0.434175	0.0693752	0.238825	0.229438	1.62381	Clear	Humic
R497	CM020919.1	11	19963392	19977463	14071	35	7	0.205328	0.287982	0.220366	0.284848	0.603542	0.394522	0.63978	0.570199	0.147052	0.239417	0.680137	1.60709	Clear	Humic	THEM6,PML	THEM6,PML	them6,ftr67	them6,ftr67	LOC120567785,ftr67,LOC120567772	LOC120567785,ftr67,LOC120567772
R502	CM020919.1	11	21934991	21964309	29318	41	6	0.193375	0.27419	0.153303	0.225696	0.636086	0.537564	0.740586	0.802432	0.142955	0.264868	0.626791	1.51167	Humic	Humic	CACNA1E	CACNA1E	cacna1eb	cacna1eb	cacna1eb	cacna1eb
R505	CM020919.1	11	22596102	22649445	53343	57	8	0.240911	0.246488	0.164243	0.209793	0.642301	0.747992	0.580234	0.514195	0.126518	0.291539	0.514946	1.8527	Humic	Humic	PHACTR1,ZFP2,SIRT5,ADCY1	PHACTR1,SIRT5,ADCY1	phactr1,wu:fc30c06,sirt5,adcy1a	phactr1,sirt5,adcy1a	LOC120567969,LOC120553803,LOC120567970,LOC120568311	LOC120567969,LOC120567970,LOC120568311
R513	CM020919.1	11	30306333	30310040	3707	9	3	0.284105	0.309629	0.216029	0.23865	0.589207	0.544207	0.710329	0.701991	0.139457	0.157784	1.07681	1.34413	Humic	Humic
R514	CM020919.1	11	30370419	30400071	29652	8	3	0.215972	0.222687	0.151609	0.120304	0.706723	0.686734	0.808429	0.867178	0.1237	0.180445	0.853191	1.43121	Humic	Humic	KCNH6	KCNH6	kcnh6a	kcnh6a	LOC120568974	LOC120568974
R518	CM020919.1	11	32844418	32864780	20362	35	4	0.269532	0.260295	0.206735	0.156866	0.515041	0.65962	0.469688	0.763065	0.106096	0.260153	0.471207	1.50335	Humic	Humic	PEX19,MYADM,NFATC4	PEX19,NFATC4	pex19,myadmb,nfatc4	pex19,nfatc4	pex19,myadmb,nfatc4	pex19,nfatc4
R519	CM020919.1	11	33057067	33076382	19315	32	13	0.220009	0.258516	0.154729	0.139065	0.679341	0.652544	0.724366	0.716854	0.140261	0.202681	0.825592	1.48042	Humic	Humic	APOL6	APOL6	apol1	apol1	apol1,LOC120567698	apol1,LOC120567698
R527	CM020920.1	12	10174487	10234008	59521	104	3	0.215731	0.337995	0.169703	0.259537	0.729789	0.531433	0.725746	0.468207	0.0825106	0.267307	0.226338	1.34972	Humic	Humic	MYO1B,BZW1	MYO1B	myo1b,bzw1a	myo1b	myo1b,LOC120569327	myo1b
R529	CM020920.1	12	10819667	10887015	67348	171	6	0.241255	0.230715	0.19412	0.222715	0.75313	0.681072	0.808327	0.567932	0.0786722	0.26872	0.205812	1.3929	Humic	Humic					LOC120570237
R532	CM020920.1	12	14568554	14568621	67	7	6	0.301131	0.305102	0.231302	0.233814	0.644445	0.688579	0.359531	0.380689	0.284914	0.30789	1.41817	1.54537	Humic	Humic	ABCA12	ABCA12	abca12	abca12	abca12	abca12
R533	CM020920.1	12	14984327	15040952	56625	153	9	0.273772	0.315493	0.211399	0.258181	0.636838	0.493564	0.636861	0.633499	0.15001	0.281309	0.495957	1.69787	Humic	Humic	SACS,DIP2A	SACS,DIP2A	sacs,dip2a	sacs,dip2a	si:dkeyp-118h9.7,dip2a	si:dkeyp-118h9.7,dip2a
R534	CM020920.1	12	16406257	16419017	12760	27	15	0.27473	0.302636	0.194388	0.208992	0.505836	0.473642	0.669832	0.673441	0.163995	0.199799	1.12272	1.46191	Humic	Humic	KCNH7	KCNH7	kcnh7	kcnh7	LOC120570230	LOC120570230
R539	CM020920.1	12	20008620	20040810	32190	51	9	0.262681	0.310431	0.1195	0.141258	0.634006	0.552613	0.698644	0.691011	0.113128	0.186049	0.715865	1.56202	Humic	Humic	FAM155A	FAM155A	fam155b	fam155b	LOC120569358	LOC120569358
R542	CM020920.1	12	23118870	23124289	5419	9	4	0.126058	0.130954	0.207066	0.284114	0.890685	0.881714	0.75437	0.63761	0.156881	0.244104	0.91282	1.55835	Clear	Clear	GPR183	GPR183	gpr183a	gpr183a	gpr183a	gpr183a
R543	CM020920.1	12	24739882	24743540	3658	5	3	0.183513	0.200016	0.258352	0.293548	0.591753	0.451686	0.583339	0.53073	0.213024	0.261974	1.09014	1.43428	Clear	Clear	ANKRD50	ANKRD50	ankrd50l	ankrd50l	ankrd50l	ankrd50l
R545	CM020920.1	12	26457667	26557870	100203	97	24	0.256381	0.328829	0.201322	0.260355	0.548063	0.578086	0.584891	0.491667	0.179791	0.314061	0.845242	1.70126	Humic	Humic	ZMYM2,GJA3,GJB2,CRYL1,IFT88,IL17D	ZMYM2,GJB2,CRYL1,IFT88,IL17D	zmym2,gja3,gjb8,cryl1,ift88,il17d	zmym2,gjb8,cryl1,ift88,il17d	zmym2,gja3,gjb8,cryl1,ift88,il17d	zmym2,gjb8,cryl1,ift88,il17d
R553	CM020920.1	12	34689182	34690474	1292	5	4	0.36858	0.369412	0.21277	0.220568	0.491459	0.511276	0.542411	0.618429	0.206861	0.215114	1.29115	1.39744	Humic	Humic	NLRP12	NLRP12	si:ch211-76m11.3	si:ch211-76m11.3	LOC120570713	LOC120570713
R555	CM020920.1	12	37355765	37367158	11393	48	4	0.194317	0.323837	0.188097	0.294517	0.767626	0.535238	0.730365	0.41842	0.0938915	0.277951	0.358125	2.17647	Humic	Humic	IFI44	IFI44	ifi44f5	ifi44f5	LOC120570158	LOC120570158
R558	CM020921.1	13	2593276	2594439	1163	4	4	0.161219	0.161219	0.210393	0.210393	0.816991	0.816991	0.447259	0.447259	0.369733	0.369733	1.76885	1.76885	Clear	Clear	CITED4	CITED4	cited4a	cited4a	LOC120571676	LOC120571676
R563	CM020921.1	13	8233919	8260329	26410	29	3	0.230685	0.319571	0.172552	0.253434	0.643725	0.50312	0.676446	0.574835	0.118859	0.231857	0.455075	1.3691	Humic	Humic
R565	CM020921.1	13	9217825	9219253	1428	6	4	0.335141	0.349	0.197119	0.233964	0.547958	0.463672	0.779412	0.721149	0.231455	0.257477	1.4427	1.88369	Humic	Humic	KCNG2	KCNG2	kcng2	kcng2	kcng2	kcng2
R570	CM020921.1	13	13124943	13141141	16198	17	4	0.235299	0.328313	0.170424	0.209531	0.678515	0.554802	0.772729	0.749503	0.115259	0.194701	0.597659	1.34665	Humic	Humic	ADGRB3	ADGRB3	adgrb3	adgrb3	adgrb3	adgrb3
R575	CM020921.1	13	15295098	15295936	838	4	3	0.306831	0.339793	0.258755	0.282948	0.585927	0.497331	0.779321	0.778094	0.227752	0.280763	1.10528	1.45655	Humic	Humic	VPS50	VPS50	vps50	vps50	vps50	vps50
R582	CM020921.1	13	18701464	18706912	5448	26	14	0.285015	0.339151	0.226503	0.257053	0.670547	0.632639	0.466507	0.355192	0.218908	0.277447	1.06801	1.58001	Humic	Humic	MYLIP	MYLIP	mylipa	mylipa	mylipa	mylipa
R585	CM020921.1	13	23084363	23086553	2190	12	6	0.309322	0.349722	0.171303	0.203308	0.600575	0.488854	0.584518	0.364239	0.257184	0.328093	0.980688	1.49316	Humic	Humic	SPACA4	SPACA4	spaca4l	spaca4l	LOC120571843,spaca4l	LOC120571843,spaca4l
R586	CM020921.1	13	23230600	23232024	1424	7	3	0.236871	0.182692	0.232202	0.241361	0.374742	0.188489	0.580406	0.44843	0.205664	0.259941	1.00788	1.57273	Humic	Clear	SLC44A4,RNF5	RNF5,SLC44A4	slc44a4,rnf5	rnf5,slc44a4	slc44a4,rnf5	rnf5,slc44a4
R588	CM020921.1	13	24358219	24464015	105796	106	11	0.229163	0.289528	0.184062	0.180132	0.707967	0.611848	0.722877	0.728438	0.113551	0.226598	0.488904	1.53582	Humic	Humic
R592	CM020921.1	13	26103000	26106215	3215	13	7	0.253907	0.33996	0.187919	0.251298	0.74237	0.68481	0.549624	0.33265	0.222182	0.352161	1.33518	2.32467	Humic	Humic	PKHD1L1	PKHD1L1	pkhd1l1.1	pkhd1l1.1	LOC120571987	LOC120571987
R599	CM020921.1	13	31713012	31736487	23475	39	3	0.17478	0.28361	0.160739	0.216266	0.825368	0.636706	0.735752	0.551489	0.143179	0.232092	0.638455	1.48192	Humic	Humic
R600	CM020921.1	13	33237677	33248772	11095	98	24	0.243433	0.255836	0.188991	0.196665	0.430854	0.440288	0.330539	0.291603	0.133961	0.174352	1.03477	1.42068	Humic	Humic	COL14A1	COL14A1	col14a1a	col14a1a	LOC120570939	LOC120570939
R605	CM020922.1	14	4667163	4686490	19327	25	9	0.238502	0.325038	0.150915	0.231236	0.779189	0.685094	0.662507	0.363136	0.182114	0.321958	0.882011	2.07306	Humic	Humic	TAF6L,KCNK7	TAF6L,KCNK7	taf6l,kcnk7,ehbp1l1a	taf6l,kcnk7,ehbp1l1a	taf6l,kcnk7,ehbp1l1a	taf6l,kcnk7,ehbp1l1a
R610	CM020922.1	14	7663684	7665931	2247	7	6	0.319187	0.311345	0.299473	0.301909	0.592069	0.630553	0.469529	0.449798	0.259914	0.265441	1.65316	1.74356	Humic	Humic	RASGRP2	RASGRP2	rasgrp2	rasgrp2	LOC120572295	LOC120572295
R611	CM020922.1	14	8149057	8173187	24130	53	5	0.271828	0.339091	0.230938	0.195926	0.70989	0.570947	0.613263	0.249208	0.129574	0.321739	0.37755	1.55784	Humic	Humic
R613	CM020922.1	14	8890095	8922901	32806	179	8	0.250306	0.327198	0.200914	0.25233	0.675071	0.477151	0.702039	0.484828	0.0747628	0.225659	0.271854	1.43733	Humic	Humic	VSIG2	VSIG2			LOC120572426	LOC120572426
R615	CM020922.1	14	9195125	9213346	18221	43	7	0.236525	0.290662	0.188943	0.243965	0.644006	0.549866	0.648757	0.685898	0.14113	0.295572	0.51029	1.61461	Humic	Humic	CHRNB1,FGF11	CHRNB1,FGF11	chrnb1,fgf11a	chrnb1,fgf11a	chrnb1,fgf11a	chrnb1,fgf11a
R621	CM020922.1	14	15102818	15119340	16522	42	3	0.235605	0.289681	0.202454	0.238596	0.689921	0.656475	0.571524	0.344131	0.155637	0.312344	0.416505	1.46055	Humic	Humic	RBPMS	RBPMS	rbpms	rbpms	LOC120572742	LOC120572742
R625	CM020922.1	14	19371693	19411269	39576	63	5	0.210501	0.288578	0.0943544	0.147134	0.567483	0.555181	0.555318	0.42579	0.0706681	0.189233	0.300308	1.42181	Humic	Humic	SF3B2,CAPN1,PNP	CAPN1,SF3B2,PNP	sf3b2,capn1,pnp5a	capn1,sf3b2,pnp5a	sf3b2,capn1,pnp5a	capn1,sf3b2,pnp5a
R630	CM020922.1	14	21566082	21592881	26799	32	4	0.255922	0.304092	0.159909	0.176613	0.408219	0.430461	0.255937	0.190769	0.165648	0.239692	0.82974	1.46455	Humic	Humic	HTR2C	HTR2C	htr2cl1	htr2cl1	htr2cl1	htr2cl1
R632	CM020922.1	14	26284289	26284370	81	3	3	0.316493	0.316493	0.13734	0.13734	0.591057	0.591057	0.826465	0.826465	0.235408	0.235408	1.54135	1.54135	Humic	Humic
R635	CM020922.1	14	28044517	28108679	64162	41	7	0.247975	0.31365	0.185107	0.193209	0.685457	0.492108	0.643128	0.302261	0.106537	0.250305	0.386554	1.48747	Humic	Humic	FHDC1,ARFIP1,PPM1K	FHDC1,ARFIP1,PPM1K	fhdc4,arfip1,ppm1ka	fhdc4,arfip1,ppm1ka	LOC120572275,LOC120572287,ppm1ka	LOC120572275,LOC120572287,ppm1ka
R636	CM020922.1	14	30979525	31007271	27746	52	6	0.287015	0.345336	0.239394	0.28422	0.660081	0.454015	0.632774	0.649549	0.0997116	0.254879	0.372214	1.50487	Humic	Humic			LOC108190928	LOC108190928	LOC120572756	LOC120572756
R638	CM020922.1	14	32555111	32555143	32	3	3	0.376714	0.376714	0.227057	0.227057	0.614752	0.614752	0.319377	0.319377	0.295375	0.295375	1.6239	1.6239	Humic	Humic	BTN2A2	BTN2A2	btr31	btr31	LOC120572905	LOC120572905
R646	CM020923.1	15	2881167	2881476	309	5	3	0.151487	0.161248	0.137621	0.160745	0.258815	0.115513	0.483318	0.397825	0.224503	0.282312	1.13213	1.56556	Humic	Humic	MYH9	MYH9	myh9b	myh9b	LOC120574089	LOC120574089
R648	CM020923.1	15	3764865	3786775	21910	35	6	0.282916	0.381616	0.187228	0.241867	0.67233	0.539331	0.697235	0.379768	0.154003	0.237121	0.751296	1.62043	Humic	Humic	NTN1	NTN1	ntn1b	ntn1b	ntn1b	ntn1b
R652	CM020923.1	15	5077214	5154300	77086	175	5	0.222933	0.248424	0.155264	0.23701	0.680838	0.73534	0.628699	0.530755	0.124318	0.285963	0.321562	1.56783	Humic	Humic	GGA1,DDX17,TMEM184B,TNRC6B,CARD10	GGA1,DDX17,TNRC6B,TMEM184B,CARD10	gga1,ddx17,tmem184bb,tnrc6b,zmp:0000000896	gga1,ddx17,tnrc6b,tmem184bb,zmp:0000000896	LOC120575079,LOC120575087,LOC120575080,LOC120575075,zmp:0000000896	LOC120575079,LOC120575087,LOC120575075,LOC120575080,zmp:0000000896
R656	CM020923.1	15	6285374	6289737	4363	18	4	0.248959	0.227017	0.170243	0.122424	0.605258	0.691092	0.725784	0.896715	0.125905	0.205623	0.652896	1.77692	Humic	Humic	FAM20C	FAM20C	fam20cb	fam20cb	LOC120573897	LOC120573897
R658	CM020923.1	15	6487590	6506215	18625	14	4	0.261099	0.293801	0.227953	0.250099	0.695333	0.634729	0.558165	0.398014	0.168468	0.236715	0.864828	1.40045	Humic	Humic	SHISA9	SHISA9	shisa8b	shisa8b	LOC120574685	LOC120574685
R663	CM020923.1	15	10270995	10274066	3071	9	3	0.305436	0.295882	0.196854	0.212696	0.6439	0.669615	0.507805	0.386297	0.136842	0.283317	0.633448	1.46963	Humic	Humic
R664	CM020923.1	15	11301947	11319279	17332	6	3	0.222594	0.260713	0.168061	0.22118	0.668116	0.567286	0.754874	0.656824	0.169103	0.254226	0.970419	1.72777	Humic	Humic	JPT1,SUMO2,NUP85	JPT1,NUP85,SUMO2	jpt1a,sumo2b,nup85	jpt1a,nup85,sumo2b	LOC120573873,LOC120573874,nup85	LOC120573873,nup85,LOC120573874
R667	CM020923.1	15	12666408	12672600	6192	13	3	0.29441	0.337555	0.174381	0.194449	0.552951	0.496866	0.747056	0.749551	0.194105	0.252686	0.980017	1.36844	Humic	Humic	PRKCA	PRKCA	prkcaa	prkcaa	si:ch73-374l24.1	si:ch73-374l24.1
R669	CM020923.1	15	14467950	14489320	21370	40	6	0.232597	0.232383	0.144746	0.0697188	0.72664	0.740882	0.790113	0.951965	0.096213	0.211083	0.41843	1.47745	Humic	Humic	MYADML2,NOTUM	MYADML2,NOTUM	myadml2,notum1a	myadml2,notum1a	LOC120575481,notum1a	LOC120575481,notum1a
R671	CM020923.1	15	15099698	15099717	19	3	3	0.372814	0.372814	0.141437	0.141437	0.456571	0.456571	0.191009	0.191009	0.265561	0.265561	1.67545	1.67545	Humic	Humic	CHMP6,BAIAP2	BAIAP2,CHMP6	chmp6b,baiap2a	baiap2a,chmp6b	LOC120574279,baiap2a	baiap2a,LOC120574279
R673	CM020923.1	15	17413768	17424108	10340	11	3	0.171374	0.214492	0.20054	0.199645	0.631013	0.499663	0.619149	0.781023	0.175364	0.28136	0.560571	1.74229	Clear	Humic
R674	CM020923.1	15	17504829	17519654	14825	30	12	0.240332	0.28804	0.1591	0.170862	0.60595	0.478184	0.775447	0.756549	0.220056	0.278365	0.970269	1.5715	Humic	Humic	HS3ST4	HS3ST4	hs3st4	hs3st4	hs3st4	hs3st4
R677	CM020923.1	15	21954044	21965560	11516	14	4	0.281697	0.287791	0.207875	0.196698	0.524938	0.51716	0.699666	0.739368	0.174728	0.222209	0.998013	1.45985	Humic	Humic	PACSIN3	PACSIN3	pacsin3	pacsin3	si:ch211-51c14.1	si:ch211-51c14.1
R686	CM020923.1	15	25014713	25036746	22033	105	6	0.189193	0.296628	0.153688	0.196483	0.740147	0.520955	0.75437	0.769697	0.0600056	0.248742	0.206823	1.54684	Humic	Humic	MUC5AC	MUC5AC	muc5.1	muc5.1	LOC120575217	LOC120575217
R688	CM020923.1	15	25758229	25834311	76082	87	6	0.253903	0.349419	0.171535	0.23214	0.632504	0.481489	0.624621	0.590058	0.0907215	0.253014	0.292648	1.72898	Humic	Humic	CASKIN1	CASKIN1	caskin1	caskin1	caskin1	caskin1
R691	CM020923.1	15	30437726	30437971	245	3	3	0.305234	0.305234	0.191807	0.191807	0.361877	0.361877	0.145406	0.145406	0.216471	0.216471	1.71054	1.71054	Humic	Humic
R693	CM020923.1	15	31377022	31378470	1448	9	3	0.198253	0.198259	0.283151	0.284253	0.8486	0.847475	0.578125	0.579166	0.270476	0.268309	1.28344	1.33089	Clear	Clear	IGF2BP1	IGF2BP1	igf2bp1	igf2bp1	igf2bp1	igf2bp1
R694	CM020923.1	15	32023437	32064557	41120	53	3	0.180571	0.319002	0.139837	0.176756	0.77258	0.586685	0.748341	0.667254	0.113117	0.278269	0.240471	1.50262	Humic	Humic	HOXB7,HOXB8,HOXB9	HOXB7,HOXB9	hoxb7a,hoxb8a,hoxb9a	hoxb7a,hoxb9a	hoxb7a,hoxb8a,hoxb9a	hoxb7a,hoxb9a
R695	CM020923.1	15	32366385	32408504	42119	79	13	0.250702	0.283578	0.214474	0.234955	0.631028	0.499598	0.769688	0.728587	0.148906	0.228989	0.827628	1.45094	Humic	Humic	PDK2	PDK2	pdk2a	pdk2a	pdk2a	pdk2a
R696	CM020923.1	15	33767163	33805693	38530	45	22	0.241314	0.325149	0.158595	0.177225	0.573017	0.509815	0.470733	0.384399	0.222393	0.320114	1.32194	2.18418	Humic	Humic	TMEM233,ZBTB17	TMEM233,ZBTB17	prrt2,zbtb17	prrt2,zbtb17	LOC120575416,LOC120575259	LOC120575416,LOC120575259
R700	CM020923.1	15	34533556	34550542	16986	22	8	0.235604	0.327003	0.144863	0.173479	0.653365	0.449435	0.553353	0.223389	0.189683	0.304045	0.866067	1.67953	Humic	Humic	GIMAP7	GIMAP7	si:ch211-113e8.5	si:ch211-113e8.5	LOC120574921	LOC120574921
R701	CM020923.1	15	34653807	34668457	14650	26	4	0.177822	0.274176	0.127549	0.178348	0.788987	0.625926	0.712671	0.512868	0.128193	0.22463	0.469672	1.40855	Humic	Humic
R703	CM020923.1	15	36339566	36801998	462432	587	143	0.262408	0.339224	0.197557	0.175894	0.654168	0.525252	0.641094	0.48206	0.141784	0.247143	0.66032	1.60158	Humic	Humic	PNMT,ZBED1,PLTP	PNMT,ZBED1,PLTP	zgc:64002,si:ch211-152f22.4,pltp	zgc:64002,si:ch211-152f22.4,pltp	LOC120574805,LOC120574787,LOC120548868,LOC120573861	LOC120574805,LOC120574787,LOC120548868,LOC120573861
R707	CM020923.1	15	37249763	37284527	34764	28	5	0.207095	0.35192	0.165061	0.209673	0.672424	0.431664	0.708015	0.652631	0.121841	0.220967	0.513447	1.43502	Humic	Humic
R708	CM020923.1	15	37353608	37454894	101286	108	12	0.211547	0.345121	0.177865	0.231377	0.651508	0.4904	0.663936	0.645389	0.107317	0.25276	0.418439	1.50049	Humic	Humic					LOC120574787	LOC120574787
R709	CM020923.1	15	37572799	37631731	58932	30	6	0.179903	0.352769	0.172957	0.209982	0.757292	0.431259	0.80348	0.676319	0.0800976	0.245061	0.381508	1.46833	Humic	Humic	HARBI1,WNK4	HARBI1,WNK4	harbi1,wnk4b	harbi1,wnk4b	LOC120548455,LOC120547719,LOC120574735	LOC120547719,LOC120548455,LOC120574735
R710	CM020923.1	15	37745216	37822519	77303	41	7	0.159214	0.354972	0.162422	0.207865	0.764966	0.423726	0.78161	0.683791	0.0747807	0.260065	0.315859	1.57283	Clear	Humic
R712	CM020924.1	16	3682936	3779746	96810	175	15	0.282674	0.324407	0.224285	0.252162	0.511084	0.48009	0.61061	0.595255	0.118554	0.208471	0.640607	1.55672	Humic	Humic	NUP98	NUP98	nup98	nup98	nup98	nup98
R716	CM020924.1	16	7223708	7248984	25276	41	3	0.155314	0.218343	0.166715	0.226575	0.767869	0.422321	0.745229	0.624192	0.0935688	0.201871	0.244797	1.43682	Clear	Clear	DLC1	DLC1	dlc1	dlc1	si:dkeyp-23e4.3	si:dkeyp-23e4.3
R718	CM020924.1	16	7815939	7828469	12530	11	4	0.252506	0.313755	0.149814	0.174526	0.580278	0.549809	0.673679	0.692041	0.192127	0.304856	1.00249	2.03421	Humic	Humic	ARID5B	ARID5B	zgc:77151	zgc:77151	zgc:77151	zgc:77151
R721	CM020924.1	16	11829107	11832675	3568	20	18	0.21033	0.201337	0.277289	0.282264	0.817845	0.830607	0.543436	0.529505	0.291511	0.301102	1.78367	1.87893	Clear	Clear	CLIP2	CLIP2	clip2	clip2	clip2	clip2
R722	CM020924.1	16	16443228	16459136	15908	23	4	0.276489	0.289148	0.21051	0.199943	0.685051	0.642359	0.59359	0.345177	0.103398	0.297181	0.392757	1.38677	Humic	Humic
R723	CM020924.1	16	17433980	17445032	11052	7	3	0.258297	0.340454	0.202802	0.21989	0.645433	0.445729	0.745361	0.677716	0.152595	0.231986	0.681656	1.45136	Humic	Humic	TCERG1,SOX2,CLINT1	TCERG1,SOX2,CLINT1	tcerg1b,sox2,clint1a	tcerg1b,sox2,clint1a	tcerg1b,LOC120543930,LOC120543933	tcerg1b,LOC120543930,LOC120543933
R724	CM020924.1	16	18165756	18217885	52129	77	5	0.210237	0.255812	0.116135	0.103969	0.683667	0.699026	0.767126	0.916252	0.105245	0.217227	0.431283	1.40667	Humic	Humic	TAOK1,SMG6	TAOK1,SMG6	taok1b,smg6	taok1b,smg6	taok1b,smg6	taok1b,smg6
R727	CM020924.1	16	20091532	20099138	7606	34	6	0.271428	0.299804	0.200722	0.252566	0.649116	0.618783	0.544764	0.369194	0.173126	0.249589	0.628234	1.36427	Humic	Humic	TPTE	TPTE	tpte	tpte	tpte	tpte
R729	CM020924.1	16	25284278	25295362	11084	27	9	0.196436	0.197581	0.197719	0.236664	0.468275	0.21317	0.597895	0.476949	0.176591	0.263779	0.720539	1.5249	Clear	Clear	TBX2,PPM1D	TBX2,PPM1D	tbx2b,ppm1da	tbx2b,ppm1da	LOC120575594,LOC120544428	LOC120575594,LOC120544428
R730	CM020924.1	16	25772190	25784816	12626	38	5	0.161409	0.282095	0.163615	0.293505	0.81191	0.631177	0.763185	0.570565	0.0945273	0.222887	0.369209	1.52771	Clear	Clear
R732	CM020924.1	16	29494956	29506691	11735	22	9	0.21728	0.213386	0.241114	0.268649	0.759334	0.774702	0.59194	0.516021	0.203758	0.258681	1.04859	1.4593	Clear	Clear	AUTS2	AUTS2	auts2a	auts2a	auts2a	auts2a
R740	CM020925.1	17	7546717	7580237	33520	45	12	0.251679	0.275515	0.159232	0.151345	0.63689	0.647973	0.753707	0.879013	0.125037	0.23104	0.598498	1.5501	Humic	Humic
R741	CM020925.1	17	9640782	9643367	2585	4	3	0.34529	0.347488	0.193062	0.199039	0.519335	0.511254	0.786557	0.782264	0.267222	0.27101	1.38931	1.42962	Humic	Humic	STXBP1	STXBP1	stxbp1a	stxbp1a	stxbp1a	stxbp1a
R742	CM020925.1	17	9812380	9818127	5747	11	9	0.306496	0.308915	0.23565	0.236711	0.681289	0.68038	0.413973	0.408065	0.267316	0.272315	1.52519	1.63334	Humic	Humic	MAMDC4	MAMDC4	mamdc4	mamdc4	mamdc4	mamdc4
R749	CM020925.1	17	16500577	16500976	399	5	3	0.23044	0.248183	0.227129	0.251122	0.371811	0.237697	0.567366	0.483879	0.195556	0.246182	1.23356	1.64161	Humic	Clear	NRARP	NRARP	nrarpa	nrarpa	nrarpa	nrarpa
R751	CM020925.1	17	17728615	17769587	40972	31	5	0.167396	0.273476	0.191308	0.201245	0.711958	0.467747	0.731351	0.72833	0.17117	0.260583	0.548774	1.48149	Clear	Humic	GNAZ,SPPL3	GNAZ,SPPL3	gnaz,sppl3	gnaz,sppl3	gnaz,sppl3	gnaz,sppl3
R753	CM020925.1	17	20389442	20407682	18240	42	3	0.101902	0.198978	0.143395	0.273161	0.867133	0.612551	0.787254	0.425788	0.0937519	0.186763	0.280699	1.43793	Clear	Clear	RGS3	RGS3	rgs3a	rgs3a	rgs3a	rgs3a
R754	CM020925.1	17	20591320	20630845	39525	57	5	0.240674	0.202701	0.165005	0.101718	0.626231	0.68501	0.782126	0.910467	0.168485	0.225457	0.678082	1.47467	Humic	Humic	PAPPA	PAPPA	pappaa	pappaa	pappaa	pappaa
R759	CM020925.1	17	25177378	25178561	1183	6	3	0.287304	0.342553	0.210058	0.225511	0.393871	0.319573	0.495552	0.485176	0.102211	0.165603	0.72097	1.43258	Humic	Humic	FIBCD1	FIBCD1	fibcd1b	fibcd1b	fibcd1b	fibcd1b
R760	CM020925.1	17	25507180	25528956	21776	55	3	0.22327	0.24959	0.166245	0.253183	0.636758	0.543709	0.626999	0.443838	0.0630972	0.254793	0.231648	1.90221	Humic	Clear	PPP1R26	PPP1R26	ppp1r26	ppp1r26	ppp1r26	ppp1r26
R761	CM020925.1	17	25930602	26020137	89535	138	11	0.227213	0.362741	0.175042	0.214528	0.706944	0.490251	0.744379	0.755988	0.0892399	0.265737	0.31774	1.88795	Humic	Humic	AGPAT1,EGFL7,TOR1AIP1,TOR1A,NSA2,GFM2,HEXB	EGFL7,AGPAT1,TOR1AIP1,TOR1A,HEXB	agpat2,egfl7,si:dkeyp-82a1.6,tor1,nsa2,gfm2,hexb	egfl7,agpat2,si:dkeyp-82a1.6,tor1,hexb	agpat2,egfl7,LOC120545449,LOC120545450,nsa2,gfm2,hexb	egfl7,agpat2,LOC120545449,LOC120545450,hexb
R763	CM020925.1	17	29160138	29160233	95	3	3	0.326552	0.326552	0.200003	0.200003	0.545123	0.545123	0.257121	0.257121	0.288002	0.288002	1.48185	1.48185	Humic	Humic	PLA2G3,RPH3A	PLA2G3,RPH3A	pla2g3,rph3aa	pla2g3,rph3aa	pla2g3,rph3aa	pla2g3,rph3aa
R770	CM020926.1	18	5430535	5456444	25909	24	5	0.288997	0.282695	0.253689	0.287885	0.592258	0.761971	0.439373	0.464965	0.164964	0.297006	0.77158	2.23859	Humic	Clear	LRFN2	LRFN2	lrfn2b	lrfn2b	lrfn2b	lrfn2b
R771	CM020926.1	18	5583279	5644788	61509	63	5	0.159829	0.270162	0.168883	0.249701	0.814911	0.70633	0.654048	0.395951	0.169657	0.31038	0.508062	1.49197	Clear	Humic	LRFN2	LRFN2	lrfn2b	lrfn2b	lrfn2b	lrfn2b
R773	CM020926.1	18	10748928	10757010	8082	25	5	0.285239	0.322678	0.154505	0.206028	0.662852	0.675197	0.552115	0.419944	0.163177	0.255253	0.821173	1.7499	Humic	Humic	SERPINA1,CLMN	CLMN,SERPINA1	serpina1,clmnb	clmnb,serpina1	LOC120547237,clmnb	clmnb,LOC120547237
R782	CM020926.1	18	18836712	18838465	1753	6	3	0.287665	0.33355	0.274525	0.295714	0.466404	0.476713	0.482298	0.556427	0.208325	0.271893	0.98586	1.51654	Humic	Humic	DAAM1	DAAM1	daam1b	daam1b	LOC120546718	LOC120546718
R785	CM020926.1	18	19815900	19821756	5856	12	3	0.317225	0.34707	0.195595	0.193355	0.489101	0.570269	0.593597	0.765279	0.115413	0.19501	0.763659	1.66086	Humic	Humic	FIG4	FIG4	fig4a	fig4a	fig4a	fig4a
R787	CM020926.1	18	20147748	20158955	11207	14	5	0.234132	0.240509	0.158682	0.067742	0.695803	0.647381	0.800379	0.89951	0.132667	0.252129	0.652672	1.51827	Humic	Humic
R788	CM020926.1	18	23048867	23114058	65191	115	41	0.262402	0.260151	0.185263	0.197103	0.643033	0.731923	0.486949	0.457927	0.206443	0.273996	0.884596	1.53288	Humic	Humic	LPGAT1,INTS7,DTL,PPP2R5A	LPGAT1,INTS7,DTL,PPP2R5A	lpgat1,ints7,dtl,ppp2r5a	lpgat1,ints7,dtl,ppp2r5a	lpgat1,ints7,dtl,ppp2r5a	lpgat1,ints7,dtl,ppp2r5a
R789	CM020926.1	18	23357730	23367814	10084	17	4	0.229531	0.310062	0.190072	0.211298	0.705899	0.575736	0.762186	0.747309	0.0968423	0.171573	0.566943	1.42276	Humic	Humic	SLC35F6	SLC35F6	slc35f6	slc35f6	slc35f6	slc35f6
R795	CM020926.1	18	28902877	28909774	6897	7	5	0.106374	0.116447	0.179369	0.202475	0.926571	0.918106	0.673148	0.610868	0.266655	0.307238	1.13568	1.37603	Clear	Clear	CENPJ	CENPJ	si:ch211-140l13.3	si:ch211-140l13.3	si:ch211-140l13.3	si:ch211-140l13.3
R801	CM020927.1	19	165536	167257	1721	17	3	0.313012	0.356562	0.259112	0.214552	0.68918	0.581117	0.783804	0.820371	0.135098	0.239254	0.597928	1.38229	Humic	Humic
R807	CM020927.1	19	6688854	6704509	15655	9	3	0.211973	0.275132	0.180249	0.193237	0.686894	0.498805	0.775794	0.72225	0.115081	0.223446	0.682424	1.50067	Humic	Humic
R810	CM020927.1	19	8337274	8372779	35505	81	11	0.207856	0.335194	0.205588	0.189195	0.680532	0.47453	0.655466	0.766148	0.163079	0.291618	0.423865	1.67742	Humic	Humic
R824	CM020927.1	19	17992571	17994491	1920	10	9	0.327235	0.328207	0.221289	0.219127	0.48323	0.482307	0.71666	0.712763	0.293634	0.297349	1.53626	1.60063	Humic	Humic	PYROXD2,SLC25A28	SLC25A28,PYROXD2	pyroxd2,slc25a28	slc25a28,pyroxd2	pyroxd2,slc25a28	slc25a28,pyroxd2
R825	CM020927.1	19	18736392	18758435	22043	44	3	0.269523	0.341533	0.194455	0.167541	0.630628	0.552051	0.59731	0.382346	0.0529406	0.169705	0.272011	1.50279	Humic	Humic	PTPN13,MAPK8	PTPN13,MAPK8	ptpn20,mapk8a	ptpn20,mapk8a	ptpn20,mapk8a	ptpn20,mapk8a
R826	CM020927.1	19	20950288	20953365	3077	5	3	0.265733	0.30646	0.208617	0.220807	0.58581	0.506935	0.773474	0.765658	0.234015	0.258723	1.11982	1.42646	Humic	Humic	NRXN1	NRXN1	nrxn1a	nrxn1a	LOC120547712	LOC120547712
R829	CM020927.1	19	22492518	22496113	3595	13	3	0.225985	0.303309	0.217808	0.281121	0.588133	0.38364	0.63809	0.465366	0.129376	0.20869	0.640093	1.44449	Humic	Humic
R833	CM020927.1	19	23217023	23230177	13154	33	5	0.221949	0.287478	0.166663	0.23259	0.720557	0.54766	0.731869	0.509869	0.120362	0.245055	0.455249	1.5562	Humic	Humic	IRF2BP2	IRF2BP2	irf2bp2a	irf2bp2a	irf2bp2a	irf2bp2a
R840	CM020927.1	19	29632127	29705398	73271	70	8	0.221675	0.291526	0.133007	0.088963	0.360589	0.640333	0.374315	0.933517	0.0768298	0.293185	0.28064	1.72201	Humic	Humic	ZIC4,PCCA,TM9SF2	PCCA,TM9SF2	zic4,pcca,tm9sf2	pcca,tm9sf2	LOC120547721,LOC120548236,pcca,tm9sf2	LOC120547721,pcca,tm9sf2
R845	CM020928.1	20	8098763	8115362	16599	10	9	0.249568	0.242153	0.282847	0.28141	0.586843	0.613621	0.515927	0.50928	0.304175	0.312427	1.80488	1.86421	Clear	Clear	RPIA,EIF2AK3	RPIA,EIF2AK3	rpia,eif2ak3	rpia,eif2ak3	rpia,eif2ak3	rpia,eif2ak3
R846	CM020928.1	20	8336720	8429099	92379	69	12	0.275139	0.322698	0.218976	0.246984	0.625948	0.501113	0.743247	0.697904	0.13971	0.235646	0.764183	1.56914	Humic	Humic	ATRN,GFRA4	ATRN,GFRA4	atrn,gfra4a	atrn,gfra4a	atrn,gfra4a	atrn,gfra4a
R847	CM020928.1	20	8503787	8566412	62625	135	19	0.190169	0.282472	0.127876	0.158874	0.740836	0.647067	0.735545	0.695255	0.093053	0.200909	0.415251	1.63491	Humic	Humic
R848	CM020928.1	20	8650940	8805610	154670	193	29	0.197514	0.241219	0.17004	0.198933	0.702837	0.510521	0.712024	0.567435	0.11042	0.20899	0.654385	1.71681	Humic	Humic	AP5S1,CDC25B,NOTO,EMX1	AP5S1,NOTO,EMX1	ap5s1,cdc25b,noto,emx1	ap5s1,noto,emx1	ap5s1,cdc25b,noto,emx1	ap5s1,noto,emx1
R852	CM020928.1	20	11950806	11960043	9237	10	7	0.284114	0.275206	0.197591	0.198155	0.549803	0.576701	0.564306	0.626469	0.198541	0.24006	1.08819	1.48799	Humic	Humic	OTOF	OTOF	otofa	otofa	LOC120548731	LOC120548731
R854	CM020928.1	20	13303012	13306199	3187	9	3	0.237806	0.270336	0.22213	0.216915	0.621758	0.559161	0.683893	0.750767	0.132713	0.191606	0.685175	1.44441	Humic	Humic
R859	CM020928.1	20	16577636	16579729	2093	5	4	0.33478	0.378635	0.19118	0.22929	0.582781	0.51217	0.839435	0.805389	0.256654	0.293219	1.22736	1.52583	Humic	Humic	LUZP1	LUZP1	luzp1	luzp1	luzp1	luzp1
R860	CM020928.1	20	16859275	16859785	510	5	3	0.327778	0.344543	0.25351	0.255673	0.303673	0.327532	0.555455	0.588094	0.251782	0.260562	1.39887	1.65445	Humic	Humic	QKI	QKI	qkia	qkia	qkia	qkia
R869	CM020928.1	20	28324396	28325402	1006	5	3	0.312589	0.346151	0.228929	0.234666	0.470384	0.480328	0.649701	0.710942	0.179317	0.230614	1.01704	1.50317	Humic	Humic
R871	CM020928.1	20	29225974	29248952	22978	80	3	0.194276	0.269162	0.219474	0.218932	0.827581	0.589185	0.696499	0.775584	0.148292	0.1864	0.345412	1.39585	Clear	Humic	TTN,RTN4IP1	RTN4IP1,TTN	crybg1a,rtn4ip1	rtn4ip1,crybg1a	crybg1a,rtn4ip1	rtn4ip1,crybg1a
R877	CM020929.1	21	2248508	2248957	449	10	4	0.316217	0.377599	0.235536	0.244462	0.659781	0.58182	0.782369	0.805571	0.164469	0.223752	0.888475	1.43217	Humic	Humic
R879	CM020929.1	21	3277867	3278324	457	5	3	0.250457	0.313195	0.125746	0.157291	0.462956	0.433658	0.267457	0.178297	0.195499	0.255361	1.08456	1.62975	Humic	Humic
R883	CM020929.1	21	5416430	5416691	261	4	3	0.281011	0.256522	0.247322	0.246958	0.6741	0.765163	0.544393	0.530356	0.222504	0.234807	1.37545	1.40278	Humic	Humic	SRCIN1	SRCIN1	si:ch211-278a6.1	si:ch211-278a6.1	LOC120551489	LOC120551489
R884	CM020929.1	21	6465608	6485095	19487	35	6	0.212316	0.183342	0.157434	0.198846	0.576099	0.451357	0.632783	0.518299	0.124668	0.246349	0.620575	1.68727	Humic	Clear	MSL1,CHMP2A,SNF8,CALCOCO2	MSL1,CHMP2A,SNF8,CALCOCO2	msl1b,chmp2a,snf8,calcoco2	msl1b,chmp2a,snf8,calcoco2	msl1b,chmp2a,snf8,calcoco2	msl1b,chmp2a,snf8,calcoco2
R885	CM020929.1	21	6875877	6895286	19409	51	8	0.212931	0.199255	0.193617	0.220093	0.770822	0.791535	0.660411	0.568193	0.141884	0.223343	0.705849	1.4522	Humic	Clear	MYO1D	MYO1D	myo1d	myo1d	myo1d	myo1d
R888	CM020929.1	21	8551699	8577877	26178	48	4	0.208429	0.239577	0.182991	0.239833	0.477898	0.30509	0.499525	0.510649	0.0807591	0.205559	0.272939	1.42784	Humic	Clear	COL1A1,SGCA,PPP1R9B	COL1A1,PPP1R9B,SGCA	col1a1b,sgca,ppp1r9ba	col1a1b,ppp1r9ba,sgca	col1a1b,sgca,LOC120551063	col1a1b,LOC120551063,sgca
R891	CM020929.1	21	10173245	10202407	29162	149	9	0.332379	0.347528	0.25777	0.264084	0.554255	0.452761	0.723176	0.718131	0.197256	0.26537	0.802326	1.49831	Humic	Humic	ST6GALNAC1	ST6GALNAC1	st6galnac1.2	st6galnac1.2	LOC120551219	LOC120551219
R892	CM020929.1	21	10408747	10420592	11845	14	7	0.314606	0.353752	0.206745	0.177197	0.545377	0.424617	0.403415	0.226943	0.174282	0.253483	0.932	1.5687	Humic	Humic	PRSS12	PRSS12	prss12	prss12	LOC120551201	LOC120551201
R895	CM020929.1	21	12928172	13001426	73254	63	10	0.211447	0.224134	0.178677	0.267934	0.653171	0.246233	0.760992	0.550965	0.120645	0.304732	0.392732	1.41539	Humic	Clear	KCNMA1	KCNMA1	kcnma1a	kcnma1a	LOC120550674	LOC120550674
R896	CM020929.1	21	13414049	13417330	3281	6	3	0.30599	0.258159	0.25949	0.275929	0.372579	0.268739	0.60229	0.630384	0.296057	0.361645	1.22345	1.80124	Humic	Clear	COASY,MYLK,ZDHHC6	COASY,MYLK,ZDHHC6	coasy,mylkb,zdhhc6	coasy,mylkb,zdhhc6	coasy,LOC120551280,zdhhc6	coasy,LOC120551280,zdhhc6
R898	CM020929.1	21	15011834	15129892	118058	159	40	0.203868	0.300105	0.180642	0.262987	0.640695	0.616186	0.555344	0.390953	0.154951	0.28346	0.771471	2.16687	Humic	Humic	NRG3	NRG3	nrg3b	nrg3b	nrg3b	nrg3b
R901	CM020929.1	21	16737880	16882822	144942	298	58	0.238705	0.238376	0.129042	0.146107	0.61123	0.674056	0.54543	0.474699	0.162244	0.245253	0.827988	1.55135	Humic	Humic	ITGAX,ALDOA,VKORC1,MAPK7,PRSS8,PAX6,MMP17,CA4,HRC,TRPM4	ITGAX,ALDOA,VKORC1,MAPK7,PRSS8,MMP17,CA4,HRC,TRPM4	itgam.1,aldoab,vkorc1,mapk7,zgc:92313,pax10,mmp25b,ca4c,hrc,trpm4a	itgam.1,aldoab,vkorc1,mapk7,zgc:92313,mmp25b,ca4c,hrc,trpm4a	LOC120550983,aldoab,LOC120551635,vkorc1,mapk7,pax10,mmp25b,LOC120573162,LOC120550981	LOC120550983,aldoab,LOC120551635,vkorc1,mapk7,mmp25b,LOC120573162,LOC120550981
R903	CM020929.1	21	18143377	18226971	83594	134	11	0.184718	0.323841	0.166483	0.305193	0.697137	0.435754	0.786092	0.669615	0.125036	0.27541	0.398534	1.47893	Humic	Humic	RHBDL1,WDR24,ANKS3,C8orf33,H3-3A,C16orf91,C7orf50,GNPTG,TSR3,PDPK1,KCTD5	RHBDL1,WDR24,H3-3A,ANKS3,C8orf33,TSR3,PDPK1,GNPTG,C7orf50,KCTD5	rhbdl1,zgc:112496,wdr24,anks3,c21h8orf33,h3f3c,c21h16orf91,zmp:0000000624,gnptg,tsr3,pdpk1b,kctd5b	rhbdl1,zgc:112496,wdr24,h3f3c,anks3,c21h8orf33,tsr3,pdpk1b,gnptg,zmp:0000000624,kctd5b	rhbdl1,zgc:112496,wdr24,anks3,c21h8orf33,h3f3c,c21h16orf91,LOC120551274,gnptg,tsr3,pdpk1b,kctd5b	rhbdl1,zgc:112496,wdr24,h3f3c,anks3,c21h8orf33,tsr3,pdpk1b,gnptg,LOC120551274,kctd5b
R906	CM020929.1	21	19556644	19593403	36759	62	4	0.238029	0.331329	0.16049	0.178631	0.63554	0.533889	0.666633	0.798253	0.10457	0.264364	0.355084	1.46243	Humic	Humic	DLGAP5,RSPH10B,CCZ1,PVALB	RSPH10B,DLGAP5,CCZ1,PVALB	dlgap5,rsph10b,ccz1,pvalb3	rsph10b,dlgap5,ccz1,pvalb3	dlgap5,rsph10b,ccz1,pvalb3,LOC120551769,LOC120551509	rsph10b,dlgap5,ccz1,LOC120551769,pvalb3,LOC120551509
R908	CM020929.1	21	20973962	20997583	23621	32	4	0.219524	0.260457	0.200343	0.222575	0.693787	0.65515	0.707004	0.415252	0.112949	0.239898	0.359825	1.55104	Humic	Humic	RSL1D1,GSPT1,DMC1,TOMM22	RSL1D1,TOMM22,GSPT1,DMC1	rsl1d1,gspt1,dmc1,tomm22	rsl1d1,tomm22,gspt1,dmc1	rsl1d1,gspt1,dmc1,tomm22	rsl1d1,tomm22,gspt1,dmc1
R912	CM020930.1	22	1115232	1130832	15600	31	3	0.246836	0.207285	0.218986	0.260644	0.665404	0.724966	0.572911	0.476864	0.157866	0.248102	0.579376	1.45577	Humic	Clear
R913	CM020930.1	22	1217888	1380907	163019	221	20	0.276974	0.212676	0.231883	0.257589	0.651759	0.711264	0.600578	0.470259	0.176131	0.28453	0.702357	1.41157	Humic	Clear	CCR3,COL21A1	CCR3,COL21A1	ccr11.1,si:dkey-225n22.4	ccr11.1,si:dkey-225n22.4	LOC120551939,si:dkey-225n22.4	LOC120551939,si:dkey-225n22.4
R916	CM020930.1	22	7170196	7185816	15620	30	13	0.203944	0.270152	0.175642	0.2091	0.613129	0.563234	0.567802	0.513504	0.144678	0.244217	0.789296	1.57707	Humic	Humic	PARD3	PARD3	pard3aa	pard3aa	LOC120552354	LOC120552354
R922	CM020930.1	22	11982858	12017796	34938	52	3	0.208599	0.293985	0.125332	0.209238	0.788186	0.563849	0.884196	0.776603	0.0988615	0.212754	0.43162	1.44667	Humic	Humic
R930	CM020930.1	22	15101228	15127374	26146	36	4	0.14264	0.321334	0.172322	0.309895	0.845448	0.628965	0.787288	0.484079	0.112706	0.26646	0.30202	1.4278	Clear	Humic	NCOA2	NCOA2	ncoa2	ncoa2	ncoa2	ncoa2
R933	CM020930.1	22	16970612	16973051	2439	7	3	0.203845	0.264023	0.158073	0.214069	0.53525	0.63632	0.338348	0.325881	0.196903	0.310439	0.887672	1.6133	Humic	Humic	BDH1,GYG1	GYG1,BDH1	bdh1,gyg1b	gyg1b,bdh1	bdh1,gyg1b	gyg1b,bdh1
R935	CM020930.1	22	17643763	17670432	26669	43	14	0.242953	0.286048	0.216135	0.283564	0.584552	0.420498	0.735088	0.663987	0.172728	0.243489	0.850608	1.46997	Humic	Humic	KIAA1217	KIAA1217	si:ch211-285f17.1	si:ch211-285f17.1	si:ch211-285f17.1	si:ch211-285f17.1
R938	CM020930.1	22	19183502	19213790	30288	54	8	0.102474	0.22808	0.145562	0.227769	0.556236	0.214753	0.60101	0.461584	0.0947067	0.246831	0.301936	1.63473	Clear	Humic	TTN,VPS41,POU6F2	TTN,VPS41,POU6F2	ttn.2,vps41,pou6f2	ttn.2,vps41,pou6f2	LOC120552661,vps41,pou6f2	LOC120552661,vps41,pou6f2
R939	CM020930.1	22	19633291	19641724	8433	17	3	0.238437	0.203256	0.191877	0.200377	0.670627	0.811583	0.676071	0.567896	0.135802	0.243686	0.774089	1.68394	Humic	Humic	SMARCD3,CHPF2	SMARCD3,CHPF2	smarcd3b,chpf2	smarcd3b,chpf2	LOC120552347,chpf2	LOC120552347,chpf2
R940	CM020930.1	22	19836648	19886082	49434	89	6	0.212555	0.179257	0.189951	0.210429	0.644656	0.738728	0.621662	0.563498	0.0854287	0.17523	0.338236	1.42089	Humic	Clear	DLG1	DLG1	scrib	scrib	scrib	scrib
R943	CM020930.1	22	21002010	21035108	33098	49	4	0.227401	0.267049	0.111668	0.115595	0.60029	0.534437	0.55147	0.304216	0.122998	0.230221	0.516876	1.3746	Humic	Humic
R944	CM020930.1	22	21122311	21147519	25208	43	4	0.271203	0.328917	0.169808	0.24777	0.600443	0.61884	0.539434	0.373561	0.0924555	0.245279	0.370576	1.54031	Humic	Humic	RALYL	RALYL	ralyl	ralyl	LOC120552159	LOC120552159
R945	CM020930.1	22	21679461	21681322	1861	13	4	0.244971	0.327194	0.125291	0.168618	0.501508	0.503865	0.490036	0.502566	0.20933	0.352977	0.57233	1.4784	Humic	Humic	GPR158	GPR158	gpr158a	gpr158a	gpr158a	gpr158a
R955	CM020930.1	22	31673021	31679752	6731	7	3	0.318639	0.343968	0.213867	0.212132	0.526256	0.486489	0.382714	0.419961	0.20237	0.203791	1.22322	1.39227	Humic	Humic	PTPRM	PTPRM	si:ch1073-391i24.1	si:ch1073-391i24.1	LOC120551888	LOC120551888
R963	CM020931.1	23	6957948	7006135	48187	36	6	0.197185	0.309279	0.146014	0.238828	0.711411	0.490868	0.744525	0.72212	0.105014	0.231252	0.468311	1.53777	Humic	Humic	CREB3L2,SSBP1,ACOT4	CREB3L2,ACOT4,SSBP1	creb3l2,ssbp1,acot22	creb3l2,acot22,ssbp1	creb3l2,ssbp1,LOC120553270,LOC120553268	creb3l2,LOC120553270,ssbp1,LOC120553268
R964	CM020931.1	23	8096500	8117820	21320	40	4	0.263288	0.307317	0.133895	0.208092	0.689126	0.405059	0.785201	0.58027	0.167413	0.323338	0.447138	1.5654	Humic	Humic	SYT1	SYT1	syt1a	syt1a	syt1a	syt1a
R982	CM020932.1	24	181227	191565	10338	37	24	0.271838	0.316211	0.155493	0.138494	0.641352	0.594858	0.792176	0.813625	0.168499	0.218767	1.28675	1.85825	Humic	Humic	TRERF1	TRERF1	si:dkey-19b23.10	si:dkey-19b23.10	LOC120554685	LOC120554685
R983	CM020932.1	24	2045181	2194841	149660	437	20	0.238473	0.308925	0.18135	0.196701	0.725828	0.606745	0.6412	0.326111	0.0993461	0.280634	0.283791	1.58647	Humic	Humic	CLASP1,PDE9A,CLCN4,PLAAT1,ZNF513,DUSP27	CLASP1,PDE9A,CLCN4,PLAAT1,ZNF513,DUSP27	clasp1a,pde9a,clcn4,plaat1l,znf513a,dusp27	clasp1a,pde9a,clcn4,plaat1l,znf513a,dusp27	LOC120554018,LOC120554020,clcn4,LOC120554188,plaat1l,LOC120554190,dusp27	LOC120554018,LOC120554020,clcn4,LOC120554188,plaat1l,LOC120554190,dusp27
R985	CM020932.1	24	2433155	2435699	2544	12	6	0.239991	0.277261	0.160886	0.188566	0.741992	0.690844	0.537465	0.371898	0.211044	0.318946	0.900206	1.4334	Humic	Humic	TMEM198	TMEM198	tmem198b	tmem198b	tmem198b	tmem198b
R988	CM020932.1	24	3197834	3203179	5345	12	4	0.289051	0.310162	0.134706	0.123522	0.419754	0.422258	0.296289	0.316289	0.160822	0.218039	1.04262	1.56281	Humic	Humic
R989	CM020932.1	24	4199678	4242770	43092	67	15	0.186754	0.250521	0.161011	0.209372	0.6703	0.547783	0.739683	0.773304	0.11851	0.225522	0.634485	1.61927	Humic	Humic	NOP58,CHN1,NUFIP1,WDR12	NOP58,CHN1,WDR12	nop58,chn1,nufip1,wdr12	nop58,chn1,wdr12	nop58,LOC120554451,nufip1,wdr12	nop58,LOC120554451,wdr12
R993	CM020932.1	24	5599015	5738360	139345	290	11	0.231057	0.314491	0.194581	0.229743	0.720747	0.544662	0.710469	0.593055	0.0722533	0.240798	0.222366	1.62396	Humic	Humic	ABCC4,CCKAR,CPO,NUDT15,TRIM25,TRAK2	ABCC4,NUDT15,CPO,TRIM25,TRAK2	abcc4,cckar,cpo,nudt15,trim25l,trak2	abcc4,nudt15,cpo,trim25l,trak2	LOC120554531,LOC120554545,cpo,nudt15,trim25l,trak2	LOC120554531,nudt15,cpo,trim25l,trak2
R997	CM020932.1	24	7795689	7795732	43	3	3	0.258267	0.258267	0.261305	0.261305	0.69748	0.69748	0.460539	0.460539	0.236941	0.236941	1.46734	1.46734	Clear	Clear
R1007	CM020932.1	24	16955157	16955269	112	3	3	0.348241	0.348241	0.255712	0.255712	0.330311	0.330311	0.623625	0.623625	0.293314	0.293314	1.56091	1.56091	Humic	Humic
R1014	CM020932.1	24	21120252	21145185	24933	107	76	0.148699	0.134939	0.202538	0.213437	0.861479	0.876788	0.63611	0.591911	0.254544	0.284878	1.37611	1.64746	Clear	Clear	FLO11	FLO11	si:ch211-14k19.8	si:ch211-14k19.8

## Sheet: S12. GO_pool-seq
Table S12. GO enrichment analysis results for the pool-seq dataset. The table presents a comprehensive list of all enriched GO terms across various CSS standard deviations (SD) tested. It includes the GO term IDs, adjusted p-values (p.adjust), gene counts, CSS-SD; descriptions, and associated ontology categories (biological process, molecular function, and cellular component).
ID	p.adjust	Count	SD	Description	GO
GO:0044325	0.000230287	81	2	TRANSMEMBRANE TRANSPORTER BINDING	Molecular Function
GO:0005244	0.000230287	109	2	VOLTAGE-GATED MONOATOMIC ION CHANNEL ACTIVITY	Molecular Function
GO:0022832	0.000230287	109	2	VOLTAGE-GATED CHANNEL ACTIVITY	Molecular Function
GO:0022836	0.000230287	165	2	GATED CHANNEL ACTIVITY	Molecular Function
GO:0022839	0.000230287	165	2	MONOATOMIC ION GATED CHANNEL ACTIVITY	Molecular Function
GO:0022843	0.000235482	83	2	VOLTAGE-GATED MONOATOMIC CATION CHANNEL ACTIVITY	Molecular Function
GO:0046873	0.000314489	223	2	METAL ION TRANSMEMBRANE TRANSPORTER ACTIVITY	Molecular Function
GO:0003779	0.000882741	232	2	ACTIN BINDING	Molecular Function
GO:0005216	0.00116004	216	2	MONOATOMIC ION CHANNEL ACTIVITY	Molecular Function
GO:1901702	0.00120825	276	2	SALT TRANSMEMBRANE TRANSPORTER ACTIVITY	Molecular Function
GO:0005516	0.00120825	114	2	CALMODULIN BINDING	Molecular Function
GO:0050839	0.00125392	290	2	CELL ADHESION MOLECULE BINDING	Molecular Function
GO:0005261	0.00265339	165	2	MONOATOMIC CATION CHANNEL ACTIVITY	Molecular Function
GO:0015267	0.00325341	233	2	CHANNEL ACTIVITY	Molecular Function
GO:0022803	0.00386537	233	2	PASSIVE TRANSMEMBRANE TRANSPORTER ACTIVITY	Molecular Function
GO:0030215	0.00545138	20	2	SEMAPHORIN RECEPTOR BINDING	Molecular Function
GO:0008324	0.00545138	281	2	MONOATOMIC CATION TRANSMEMBRANE TRANSPORTER ACTIVITY	Molecular Function
GO:0022890	0.00674383	266	2	INORGANIC CATION TRANSMEMBRANE TRANSPORTER ACTIVITY	Molecular Function
GO:0030695	0.0149458	253	2	GTPASE REGULATOR ACTIVITY	Molecular Function
GO:0060589	0.0149458	253	2	NUCLEOSIDE-TRIPHOSPHATASE REGULATOR ACTIVITY	Molecular Function
GO:0005096	0.0149458	142	2	GTPASE ACTIVATOR ACTIVITY	Molecular Function
GO:0005249	0.0149458	52	2	VOLTAGE-GATED POTASSIUM CHANNEL ACTIVITY	Molecular Function
GO:0005245	0.0149458	32	2	VOLTAGE-GATED CALCIUM CHANNEL ACTIVITY	Molecular Function
GO:0016922	0.0151008	84	2	NUCLEAR RECEPTOR BINDING	Molecular Function
GO:0031267	0.015501	154	2	SMALL GTPASE BINDING	Molecular Function
GO:0051020	0.0163864	170	2	GTPASE BINDING	Molecular Function
GO:0051015	0.0169419	113	2	ACTIN FILAMENT BINDING	Molecular Function
GO:0017075	0.0182654	17	2	SYNTAXIN-1 BINDING	Molecular Function
GO:0005267	0.0203933	68	2	POTASSIUM CHANNEL ACTIVITY	Molecular Function
GO:0017154	0.0203933	11	2	SEMAPHORIN RECEPTOR ACTIVITY	Molecular Function
GO:0005003	0.0203933	14	2	EPHRIN RECEPTOR ACTIVITY	Molecular Function
GO:0045499	0.0203933	23	2	CHEMOREPELLENT ACTIVITY	Molecular Function
GO:0046875	0.0203933	23	2	EPHRIN RECEPTOR BINDING	Molecular Function
GO:0005543	0.0221799	232	2	PHOSPHOLIPID BINDING	Molecular Function
GO:0017124	0.0252791	71	2	SH3 DOMAIN BINDING	Molecular Function
GO:0030020	0.0252791	28	2	EXTRACELLULAR MATRIX STRUCTURAL CONSTITUENT CONFERRING TENSILE STRENGTH	Molecular Function
GO:0030594	0.0283909	59	2	NEUROTRANSMITTER RECEPTOR ACTIVITY	Molecular Function
GO:0030507	0.0283909	20	2	SPECTRIN BINDING	Molecular Function
GO:0003774	0.0283909	66	2	CYTOSKELETAL MOTOR ACTIVITY	Molecular Function
GO:0015079	0.0300587	85	2	POTASSIUM ION TRANSMEMBRANE TRANSPORTER ACTIVITY	Molecular Function
GO:0016303	0.0308016	10	2	1-PHOSPHATIDYLINOSITOL-3-KINASE ACTIVITY	Molecular Function
GO:0052742	0.0380769	15	2	PHOSPHATIDYLINOSITOL KINASE ACTIVITY	Molecular Function
GO:0015085	0.0405442	74	2	CALCIUM ION TRANSMEMBRANE TRANSPORTER ACTIVITY	Molecular Function
GO:0016917	0.0405442	17	2	GABA RECEPTOR ACTIVITY	Molecular Function
GO:0044325	0.000126457	81	2.05	TRANSMEMBRANE TRANSPORTER BINDING	Molecular Function
GO:0022836	0.000407505	162	2.05	GATED CHANNEL ACTIVITY	Molecular Function
GO:0022839	0.000407505	162	2.05	MONOATOMIC ION GATED CHANNEL ACTIVITY	Molecular Function
GO:0046873	0.000461307	219	2.05	METAL ION TRANSMEMBRANE TRANSPORTER ACTIVITY	Molecular Function
GO:0005244	0.000461307	106	2.05	VOLTAGE-GATED MONOATOMIC ION CHANNEL ACTIVITY	Molecular Function
GO:0022832	0.000461307	106	2.05	VOLTAGE-GATED CHANNEL ACTIVITY	Molecular Function
GO:0005216	0.000677696	213	2.05	MONOATOMIC ION CHANNEL ACTIVITY	Molecular Function
GO:0005516	0.000677696	113	2.05	CALMODULIN BINDING	Molecular Function
GO:1901702	0.000677696	272	2.05	SALT TRANSMEMBRANE TRANSPORTER ACTIVITY	Molecular Function
GO:0022843	0.000677696	80	2.05	VOLTAGE-GATED MONOATOMIC CATION CHANNEL ACTIVITY	Molecular Function
GO:0050839	0.000677696	286	2.05	CELL ADHESION MOLECULE BINDING	Molecular Function
GO:0003779	0.0007901	227	2.05	ACTIN BINDING	Molecular Function
GO:0015267	0.00179266	230	2.05	CHANNEL ACTIVITY	Molecular Function
GO:0022803	0.00212691	230	2.05	PASSIVE TRANSMEMBRANE TRANSPORTER ACTIVITY	Molecular Function
GO:0005261	0.00223642	162	2.05	MONOATOMIC CATION CHANNEL ACTIVITY	Molecular Function
GO:0008324	0.00314748	277	2.05	MONOATOMIC CATION TRANSMEMBRANE TRANSPORTER ACTIVITY	Molecular Function
GO:0022890	0.00434981	262	2.05	INORGANIC CATION TRANSMEMBRANE TRANSPORTER ACTIVITY	Molecular Function
GO:0030695	0.0163542	248	2.05	GTPASE REGULATOR ACTIVITY	Molecular Function
GO:0060589	0.0163542	248	2.05	NUCLEOSIDE-TRIPHOSPHATASE REGULATOR ACTIVITY	Molecular Function
GO:0017075	0.0178147	17	2.05	SYNTAXIN-1 BINDING	Molecular Function
GO:0030215	0.0197417	19	2.05	SEMAPHORIN RECEPTOR BINDING	Molecular Function
GO:0005003	0.0213938	14	2.05	EPHRIN RECEPTOR ACTIVITY	Molecular Function
GO:0017154	0.0213938	11	2.05	SEMAPHORIN RECEPTOR ACTIVITY	Molecular Function
GO:0016922	0.0213938	82	2.05	NUCLEAR RECEPTOR BINDING	Molecular Function
GO:0051020	0.0232874	166	2.05	GTPASE BINDING	Molecular Function
GO:0005096	0.0234292	138	2.05	GTPASE ACTIVATOR ACTIVITY	Molecular Function
GO:0031267	0.0234292	150	2.05	SMALL GTPASE BINDING	Molecular Function
GO:0005245	0.0239608	31	2.05	VOLTAGE-GATED CALCIUM CHANNEL ACTIVITY	Molecular Function
GO:0030507	0.0250666	20	2.05	SPECTRIN BINDING	Molecular Function
GO:0051015	0.0250666	110	2.05	ACTIN FILAMENT BINDING	Molecular Function
GO:0005249	0.0297708	50	2.05	VOLTAGE-GATED POTASSIUM CHANNEL ACTIVITY	Molecular Function
GO:0016303	0.0303204	10	2.05	1-PHOSPHATIDYLINOSITOL-3-KINASE ACTIVITY	Molecular Function
GO:0003774	0.0303204	65	2.05	CYTOSKELETAL MOTOR ACTIVITY	Molecular Function
GO:0030594	0.0311099	58	2.05	NEUROTRANSMITTER RECEPTOR ACTIVITY	Molecular Function
GO:0005267	0.0316662	66	2.05	POTASSIUM CHANNEL ACTIVITY	Molecular Function
GO:0052742	0.0324355	15	2.05	PHOSPHATIDYLINOSITOL KINASE ACTIVITY	Molecular Function
GO:0016917	0.0343012	17	2.05	GABA RECEPTOR ACTIVITY	Molecular Function
GO:0015085	0.0380537	73	2.05	CALCIUM ION TRANSMEMBRANE TRANSPORTER ACTIVITY	Molecular Function
GO:0015079	0.0403983	83	2.05	POTASSIUM ION TRANSMEMBRANE TRANSPORTER ACTIVITY	Molecular Function
GO:0045499	0.0438553	22	2.05	CHEMOREPELLENT ACTIVITY	Molecular Function
GO:0046875	0.0438553	22	2.05	EPHRIN RECEPTOR BINDING	Molecular Function
GO:0030020	0.0444433	27	2.05	EXTRACELLULAR MATRIX STRUCTURAL CONSTITUENT CONFERRING TENSILE STRENGTH	Molecular Function
GO:0022824	0.0482151	36	2.05	TRANSMITTER-GATED MONOATOMIC ION CHANNEL ACTIVITY	Molecular Function
GO:0022835	0.0482151	36	2.05	TRANSMITTER-GATED CHANNEL ACTIVITY	Molecular Function
GO:0044325	3.0856e-05	81	2.1	TRANSMEMBRANE TRANSPORTER BINDING	Molecular Function
GO:0046873	0.0007205	214	2.1	METAL ION TRANSMEMBRANE TRANSPORTER ACTIVITY	Molecular Function
GO:0005516	0.0007205	112	2.1	CALMODULIN BINDING	Molecular Function
GO:0022836	0.0007205	157	2.1	GATED CHANNEL ACTIVITY	Molecular Function
GO:0022839	0.0007205	157	2.1	MONOATOMIC ION GATED CHANNEL ACTIVITY	Molecular Function
GO:0003779	0.0007205	224	2.1	ACTIN BINDING	Molecular Function
GO:0005244	0.000822699	103	2.1	VOLTAGE-GATED MONOATOMIC ION CHANNEL ACTIVITY	Molecular Function
GO:0022832	0.000822699	103	2.1	VOLTAGE-GATED CHANNEL ACTIVITY	Molecular Function
GO:0050839	0.00123943	279	2.1	CELL ADHESION MOLECULE BINDING	Molecular Function
GO:0022843	0.00123943	78	2.1	VOLTAGE-GATED MONOATOMIC CATION CHANNEL ACTIVITY	Molecular Function
GO:0005216	0.00130497	207	2.1	MONOATOMIC ION CHANNEL ACTIVITY	Molecular Function
GO:1901702	0.00160918	264	2.1	SALT TRANSMEMBRANE TRANSPORTER ACTIVITY	Molecular Function
GO:0005261	0.00230436	159	2.1	MONOATOMIC CATION CHANNEL ACTIVITY	Molecular Function
GO:0015267	0.00291855	224	2.1	CHANNEL ACTIVITY	Molecular Function
GO:0022803	0.00331655	224	2.1	PASSIVE TRANSMEMBRANE TRANSPORTER ACTIVITY	Molecular Function
GO:0008324	0.00331655	271	2.1	MONOATOMIC CATION TRANSMEMBRANE TRANSPORTER ACTIVITY	Molecular Function
GO:0030695	0.00465129	246	2.1	GTPASE REGULATOR ACTIVITY	Molecular Function
GO:0060589	0.00465129	246	2.1	NUCLEOSIDE-TRIPHOSPHATASE REGULATOR ACTIVITY	Molecular Function
GO:0022890	0.00465129	256	2.1	INORGANIC CATION TRANSMEMBRANE TRANSPORTER ACTIVITY	Molecular Function
GO:0005096	0.00757411	138	2.1	GTPASE ACTIVATOR ACTIVITY	Molecular Function
GO:0030215	0.0129949	19	2.1	SEMAPHORIN RECEPTOR BINDING	Molecular Function
GO:0005003	0.0157916	14	2.1	EPHRIN RECEPTOR ACTIVITY	Molecular Function
GO:0051015	0.0171234	109	2.1	ACTIN FILAMENT BINDING	Molecular Function
GO:0003774	0.0174489	65	2.1	CYTOSKELETAL MOTOR ACTIVITY	Molecular Function
GO:0030507	0.0196172	20	2.1	SPECTRIN BINDING	Molecular Function
GO:0051020	0.0282603	162	2.1	GTPASE BINDING	Molecular Function
GO:0016303	0.0285902	10	2.1	1-PHOSPHATIDYLINOSITOL-3-KINASE ACTIVITY	Molecular Function
GO:0052742	0.0297096	15	2.1	PHOSPHATIDYLINOSITOL KINASE ACTIVITY	Molecular Function
GO:0005267	0.0315728	65	2.1	POTASSIUM CHANNEL ACTIVITY	Molecular Function
GO:0031267	0.0315728	146	2.1	SMALL GTPASE BINDING	Molecular Function
GO:0005249	0.0328444	49	2.1	VOLTAGE-GATED POTASSIUM CHANNEL ACTIVITY	Molecular Function
GO:0030020	0.0336326	27	2.1	EXTRACELLULAR MATRIX STRUCTURAL CONSTITUENT CONFERRING TENSILE STRENGTH	Molecular Function
GO:0045499	0.0336326	22	2.1	CHEMOREPELLENT ACTIVITY	Molecular Function
GO:0046875	0.0336326	22	2.1	EPHRIN RECEPTOR BINDING	Molecular Function
GO:0017124	0.0336326	68	2.1	SH3 DOMAIN BINDING	Molecular Function
GO:0005245	0.0336326	30	2.1	VOLTAGE-GATED CALCIUM CHANNEL ACTIVITY	Molecular Function
GO:0016922	0.0342344	79	2.1	NUCLEAR RECEPTOR BINDING	Molecular Function
GO:0045296	0.0364845	171	2.1	CADHERIN BINDING	Molecular Function
GO:0017075	0.0399741	16	2.1	SYNTAXIN-1 BINDING	Molecular Function
GO:0015079	0.0488834	81	2.1	POTASSIUM ION TRANSMEMBRANE TRANSPORTER ACTIVITY	Molecular Function
GO:0044325	2.45664e-05	80	2.15	TRANSMEMBRANE TRANSPORTER BINDING	Molecular Function
GO:0046873	0.000266934	213	2.15	METAL ION TRANSMEMBRANE TRANSPORTER ACTIVITY	Molecular Function
GO:0022836	0.000490354	155	2.15	GATED CHANNEL ACTIVITY	Molecular Function
GO:0022839	0.000490354	155	2.15	MONOATOMIC ION GATED CHANNEL ACTIVITY	Molecular Function
GO:0005516	0.000490354	110	2.15	CALMODULIN BINDING	Molecular Function
GO:0005244	0.000490354	102	2.15	VOLTAGE-GATED MONOATOMIC ION CHANNEL ACTIVITY	Molecular Function
GO:0022832	0.000490354	102	2.15	VOLTAGE-GATED CHANNEL ACTIVITY	Molecular Function
GO:0022843	0.000490354	78	2.15	VOLTAGE-GATED MONOATOMIC CATION CHANNEL ACTIVITY	Molecular Function
GO:0005216	0.000532948	205	2.15	MONOATOMIC ION CHANNEL ACTIVITY	Molecular Function
GO:0005261	0.000532948	159	2.15	MONOATOMIC CATION CHANNEL ACTIVITY	Molecular Function
GO:0003779	0.000532948	219	2.15	ACTIN BINDING	Molecular Function
GO:1901702	0.000590315	261	2.15	SALT TRANSMEMBRANE TRANSPORTER ACTIVITY	Molecular Function
GO:0008324	0.000636531	270	2.15	MONOATOMIC CATION TRANSMEMBRANE TRANSPORTER ACTIVITY	Molecular Function
GO:0015267	0.00089354	222	2.15	CHANNEL ACTIVITY	Molecular Function
GO:0050839	0.00089354	273	2.15	CELL ADHESION MOLECULE BINDING	Molecular Function
GO:0022890	0.000980141	255	2.15	INORGANIC CATION TRANSMEMBRANE TRANSPORTER ACTIVITY	Molecular Function
GO:0022803	0.000995712	222	2.15	PASSIVE TRANSMEMBRANE TRANSPORTER ACTIVITY	Molecular Function
GO:0005096	0.00591641	136	2.15	GTPASE ACTIVATOR ACTIVITY	Molecular Function
GO:0030215	0.00896325	19	2.15	SEMAPHORIN RECEPTOR BINDING	Molecular Function
GO:0030695	0.00896325	239	2.15	GTPASE REGULATOR ACTIVITY	Molecular Function
GO:0060589	0.00896325	239	2.15	NUCLEOSIDE-TRIPHOSPHATASE REGULATOR ACTIVITY	Molecular Function
GO:0005003	0.0113965	14	2.15	EPHRIN RECEPTOR ACTIVITY	Molecular Function
GO:0030507	0.014113	20	2.15	SPECTRIN BINDING	Molecular Function
GO:0051015	0.0156956	107	2.15	ACTIN FILAMENT BINDING	Molecular Function
GO:0005267	0.0163664	65	2.15	POTASSIUM CHANNEL ACTIVITY	Molecular Function
GO:0005249	0.0194051	49	2.15	VOLTAGE-GATED POTASSIUM CHANNEL ACTIVITY	Molecular Function
GO:0030020	0.0254546	27	2.15	EXTRACELLULAR MATRIX STRUCTURAL CONSTITUENT CONFERRING TENSILE STRENGTH	Molecular Function
GO:0005245	0.0254546	30	2.15	VOLTAGE-GATED CALCIUM CHANNEL ACTIVITY	Molecular Function
GO:0045499	0.0254546	22	2.15	CHEMOREPELLENT ACTIVITY	Molecular Function
GO:0046875	0.0254546	22	2.15	EPHRIN RECEPTOR BINDING	Molecular Function
GO:0015079	0.0254546	81	2.15	POTASSIUM ION TRANSMEMBRANE TRANSPORTER ACTIVITY	Molecular Function
GO:0015085	0.0284455	71	2.15	CALCIUM ION TRANSMEMBRANE TRANSPORTER ACTIVITY	Molecular Function
GO:0031267	0.0294995	143	2.15	SMALL GTPASE BINDING	Molecular Function
GO:0017124	0.0300899	67	2.15	SH3 DOMAIN BINDING	Molecular Function
GO:0017075	0.031845	16	2.15	SYNTAXIN-1 BINDING	Molecular Function
GO:0051020	0.0413467	157	2.15	GTPASE BINDING	Molecular Function
GO:0003774	0.0419525	62	2.15	CYTOSKELETAL MOTOR ACTIVITY	Molecular Function
GO:0016922	0.0452627	77	2.15	NUCLEAR RECEPTOR BINDING	Molecular Function
GO:0005005	0.0496655	11	2.15	TRANSMEMBRANE-EPHRIN RECEPTOR ACTIVITY	Molecular Function
GO:0044325	6.15817e-06	80	2.2	TRANSMEMBRANE TRANSPORTER BINDING	Molecular Function
GO:0046873	0.000146852	210	2.2	METAL ION TRANSMEMBRANE TRANSPORTER ACTIVITY	Molecular Function
GO:0022836	0.000177202	154	2.2	GATED CHANNEL ACTIVITY	Molecular Function
GO:0022839	0.000177202	154	2.2	MONOATOMIC ION GATED CHANNEL ACTIVITY	Molecular Function
GO:0005244	0.000327158	101	2.2	VOLTAGE-GATED MONOATOMIC ION CHANNEL ACTIVITY	Molecular Function
GO:0022832	0.000327158	101	2.2	VOLTAGE-GATED CHANNEL ACTIVITY	Molecular Function
GO:1901702	0.000343222	258	2.2	SALT TRANSMEMBRANE TRANSPORTER ACTIVITY	Molecular Function
GO:0022843	0.000343222	77	2.2	VOLTAGE-GATED MONOATOMIC CATION CHANNEL ACTIVITY	Molecular Function
GO:0005216	0.000343222	202	2.2	MONOATOMIC ION CHANNEL ACTIVITY	Molecular Function
GO:0008324	0.000411539	266	2.2	MONOATOMIC CATION TRANSMEMBRANE TRANSPORTER ACTIVITY	Molecular Function
GO:0050839	0.000411539	270	2.2	CELL ADHESION MOLECULE BINDING	Molecular Function
GO:0005261	0.000452543	156	2.2	MONOATOMIC CATION CHANNEL ACTIVITY	Molecular Function
GO:0015267	0.000525374	219	2.2	CHANNEL ACTIVITY	Molecular Function
GO:0022803	0.000622251	219	2.2	PASSIVE TRANSMEMBRANE TRANSPORTER ACTIVITY	Molecular Function
GO:0022890	0.000633185	251	2.2	INORGANIC CATION TRANSMEMBRANE TRANSPORTER ACTIVITY	Molecular Function
GO:0005516	0.000871868	106	2.2	CALMODULIN BINDING	Molecular Function
GO:0003779	0.001223	212	2.2	ACTIN BINDING	Molecular Function
GO:0005096	0.00721118	133	2.2	GTPASE ACTIVATOR ACTIVITY	Molecular Function
GO:0005003	0.00912433	14	2.2	EPHRIN RECEPTOR ACTIVITY	Molecular Function
GO:0030695	0.00912433	234	2.2	GTPASE REGULATOR ACTIVITY	Molecular Function
GO:0060589	0.00912433	234	2.2	NUCLEOSIDE-TRIPHOSPHATASE REGULATOR ACTIVITY	Molecular Function
GO:0051015	0.00945508	106	2.2	ACTIN FILAMENT BINDING	Molecular Function
GO:0005249	0.0106065	49	2.2	VOLTAGE-GATED POTASSIUM CHANNEL ACTIVITY	Molecular Function
GO:0005267	0.01524	64	2.2	POTASSIUM CHANNEL ACTIVITY	Molecular Function
GO:0030020	0.0173573	27	2.2	EXTRACELLULAR MATRIX STRUCTURAL CONSTITUENT CONFERRING TENSILE STRENGTH	Molecular Function
GO:0046875	0.0192912	22	2.2	EPHRIN RECEPTOR BINDING	Molecular Function
GO:0030215	0.0254106	18	2.2	SEMAPHORIN RECEPTOR BINDING	Molecular Function
GO:0016922	0.0254106	77	2.2	NUCLEAR RECEPTOR BINDING	Molecular Function
GO:0017075	0.0273891	16	2.2	SYNTAXIN-1 BINDING	Molecular Function
GO:0017124	0.0293164	66	2.2	SH3 DOMAIN BINDING	Molecular Function
GO:0015079	0.0332167	79	2.2	POTASSIUM ION TRANSMEMBRANE TRANSPORTER ACTIVITY	Molecular Function
GO:0030507	0.0332167	19	2.2	SPECTRIN BINDING	Molecular Function
GO:0005245	0.0393944	29	2.2	VOLTAGE-GATED CALCIUM CHANNEL ACTIVITY	Molecular Function
GO:0045296	0.0393944	164	2.2	CADHERIN BINDING	Molecular Function
GO:0015085	0.0393944	69	2.2	CALCIUM ION TRANSMEMBRANE TRANSPORTER ACTIVITY	Molecular Function
GO:0003774	0.0393944	61	2.2	CYTOSKELETAL MOTOR ACTIVITY	Molecular Function
GO:0015172	0.0395443	15	2.2	ACIDIC AMINO ACID TRANSMEMBRANE TRANSPORTER ACTIVITY	Molecular Function
GO:0005005	0.0395443	11	2.2	TRANSMEMBRANE-EPHRIN RECEPTOR ACTIVITY	Molecular Function
GO:0031267	0.0400788	139	2.2	SMALL GTPASE BINDING	Molecular Function
GO:0045499	0.0490326	21	2.2	CHEMOREPELLENT ACTIVITY	Molecular Function
GO:0044325	4.02699e-05	77	2.25	TRANSMEMBRANE TRANSPORTER BINDING	Molecular Function
GO:0022836	8.93995e-05	152	2.25	GATED CHANNEL ACTIVITY	Molecular Function
GO:0022839	8.93995e-05	152	2.25	MONOATOMIC ION GATED CHANNEL ACTIVITY	Molecular Function
GO:0046873	8.93995e-05	205	2.25	METAL ION TRANSMEMBRANE TRANSPORTER ACTIVITY	Molecular Function
GO:0005216	0.000157603	200	2.25	MONOATOMIC ION CHANNEL ACTIVITY	Molecular Function
GO:0050839	0.000168858	267	2.25	CELL ADHESION MOLECULE BINDING	Molecular Function
GO:0005244	0.000240668	99	2.25	VOLTAGE-GATED MONOATOMIC ION CHANNEL ACTIVITY	Molecular Function
GO:0022832	0.000240668	99	2.25	VOLTAGE-GATED CHANNEL ACTIVITY	Molecular Function
GO:0005261	0.000258689	154	2.25	MONOATOMIC CATION CHANNEL ACTIVITY	Molecular Function
GO:1901702	0.000258689	252	2.25	SALT TRANSMEMBRANE TRANSPORTER ACTIVITY	Molecular Function
GO:0008324	0.000360025	260	2.25	MONOATOMIC CATION TRANSMEMBRANE TRANSPORTER ACTIVITY	Molecular Function
GO:0022843	0.000410397	75	2.25	VOLTAGE-GATED MONOATOMIC CATION CHANNEL ACTIVITY	Molecular Function
GO:0015267	0.000514524	214	2.25	CHANNEL ACTIVITY	Molecular Function
GO:0022803	0.000605581	214	2.25	PASSIVE TRANSMEMBRANE TRANSPORTER ACTIVITY	Molecular Function
GO:0022890	0.000663718	245	2.25	INORGANIC CATION TRANSMEMBRANE TRANSPORTER ACTIVITY	Molecular Function
GO:0005516	0.000748315	104	2.25	CALMODULIN BINDING	Molecular Function
GO:0003779	0.001264	207	2.25	ACTIN BINDING	Molecular Function
GO:0005096	0.00422875	131	2.25	GTPASE ACTIVATOR ACTIVITY	Molecular Function
GO:0051015	0.00496154	105	2.25	ACTIN FILAMENT BINDING	Molecular Function
GO:0005003	0.00615924	14	2.25	EPHRIN RECEPTOR ACTIVITY	Molecular Function
GO:0030695	0.00994534	228	2.25	GTPASE REGULATOR ACTIVITY	Molecular Function
GO:0060589	0.00994534	228	2.25	NUCLEOSIDE-TRIPHOSPHATASE REGULATOR ACTIVITY	Molecular Function
GO:0030020	0.0105475	27	2.25	EXTRACELLULAR MATRIX STRUCTURAL CONSTITUENT CONFERRING TENSILE STRENGTH	Molecular Function
GO:0005249	0.0107021	48	2.25	VOLTAGE-GATED POTASSIUM CHANNEL ACTIVITY	Molecular Function
GO:0005267	0.0115443	63	2.25	POTASSIUM CHANNEL ACTIVITY	Molecular Function
GO:0046875	0.0116468	22	2.25	EPHRIN RECEPTOR BINDING	Molecular Function
GO:0030215	0.017001	18	2.25	SEMAPHORIN RECEPTOR BINDING	Molecular Function
GO:0045296	0.0344515	161	2.25	CADHERIN BINDING	Molecular Function
GO:0015085	0.0348934	68	2.25	CALCIUM ION TRANSMEMBRANE TRANSPORTER ACTIVITY	Molecular Function
GO:0015276	0.0348934	71	2.25	LIGAND-GATED MONOATOMIC ION CHANNEL ACTIVITY	Molecular Function
GO:0022834	0.0348934	71	2.25	LIGAND-GATED CHANNEL ACTIVITY	Molecular Function
GO:0005005	0.0348934	11	2.25	TRANSMEMBRANE-EPHRIN RECEPTOR ACTIVITY	Molecular Function
GO:0015079	0.0365932	77	2.25	POTASSIUM ION TRANSMEMBRANE TRANSPORTER ACTIVITY	Molecular Function
GO:0045499	0.0365932	21	2.25	CHEMOREPELLENT ACTIVITY	Molecular Function
GO:0022824	0.0396058	34	2.25	TRANSMITTER-GATED MONOATOMIC ION CHANNEL ACTIVITY	Molecular Function
GO:0022835	0.0396058	34	2.25	TRANSMITTER-GATED CHANNEL ACTIVITY	Molecular Function
GO:0044325	0.000181875	74	2.3	TRANSMEMBRANE TRANSPORTER BINDING	Molecular Function
GO:0046873	0.000459836	197	2.3	METAL ION TRANSMEMBRANE TRANSPORTER ACTIVITY	Molecular Function
GO:0050839	0.000459836	258	2.3	CELL ADHESION MOLECULE BINDING	Molecular Function
GO:0022836	0.000459836	145	2.3	GATED CHANNEL ACTIVITY	Molecular Function
GO:0022839	0.000459836	145	2.3	MONOATOMIC ION GATED CHANNEL ACTIVITY	Molecular Function
GO:0005244	0.000459836	96	2.3	VOLTAGE-GATED MONOATOMIC ION CHANNEL ACTIVITY	Molecular Function
GO:0022832	0.000459836	96	2.3	VOLTAGE-GATED CHANNEL ACTIVITY	Molecular Function
GO:0003779	0.000470881	205	2.3	ACTIN BINDING	Molecular Function
GO:0008324	0.00137506	250	2.3	MONOATOMIC CATION TRANSMEMBRANE TRANSPORTER ACTIVITY	Molecular Function
GO:0005216	0.00137506	189	2.3	MONOATOMIC ION CHANNEL ACTIVITY	Molecular Function
GO:0022843	0.00137506	72	2.3	VOLTAGE-GATED MONOATOMIC CATION CHANNEL ACTIVITY	Molecular Function
GO:0051015	0.00142241	105	2.3	ACTIN FILAMENT BINDING	Molecular Function
GO:0005261	0.0016978	146	2.3	MONOATOMIC CATION CHANNEL ACTIVITY	Molecular Function
GO:1901702	0.0016978	240	2.3	SALT TRANSMEMBRANE TRANSPORTER ACTIVITY	Molecular Function
GO:0022890	0.00170533	236	2.3	INORGANIC CATION TRANSMEMBRANE TRANSPORTER ACTIVITY	Molecular Function
GO:0005516	0.0037759	99	2.3	CALMODULIN BINDING	Molecular Function
GO:0005003	0.00460207	14	2.3	EPHRIN RECEPTOR ACTIVITY	Molecular Function
GO:0015267	0.00875735	201	2.3	CHANNEL ACTIVITY	Molecular Function
GO:0005096	0.00907517	126	2.3	GTPASE ACTIVATOR ACTIVITY	Molecular Function
GO:0022803	0.00953248	201	2.3	PASSIVE TRANSMEMBRANE TRANSPORTER ACTIVITY	Molecular Function
GO:0030215	0.0130234	18	2.3	SEMAPHORIN RECEPTOR BINDING	Molecular Function
GO:0030020	0.0203936	26	2.3	EXTRACELLULAR MATRIX STRUCTURAL CONSTITUENT CONFERRING TENSILE STRENGTH	Molecular Function
GO:0015085	0.028028	67	2.3	CALCIUM ION TRANSMEMBRANE TRANSPORTER ACTIVITY	Molecular Function
GO:0045499	0.0280341	21	2.3	CHEMOREPELLENT ACTIVITY	Molecular Function
GO:0046875	0.0280341	21	2.3	EPHRIN RECEPTOR BINDING	Molecular Function
GO:0030695	0.0280341	218	2.3	GTPASE REGULATOR ACTIVITY	Molecular Function
GO:0060589	0.0280341	218	2.3	NUCLEOSIDE-TRIPHOSPHATASE REGULATOR ACTIVITY	Molecular Function
GO:0005005	0.0280341	11	2.3	TRANSMEMBRANE-EPHRIN RECEPTOR ACTIVITY	Molecular Function
GO:0005245	0.0386795	28	2.3	VOLTAGE-GATED CALCIUM CHANNEL ACTIVITY	Molecular Function
GO:0045296	0.0386795	156	2.3	CADHERIN BINDING	Molecular Function
GO:0005249	0.0410801	45	2.3	VOLTAGE-GATED POTASSIUM CHANNEL ACTIVITY	Molecular Function
GO:0005313	0.0482291	12	2.3	L-GLUTAMATE TRANSMEMBRANE TRANSPORTER ACTIVITY	Molecular Function
GO:0003774	0.0492302	58	2.3	CYTOSKELETAL MOTOR ACTIVITY	Molecular Function
GO:0044325	0.000389533	72	2.35	TRANSMEMBRANE TRANSPORTER BINDING	Molecular Function
GO:0050839	0.000389533	254	2.35	CELL ADHESION MOLECULE BINDING	Molecular Function
GO:0003779	0.000389533	203	2.35	ACTIN BINDING	Molecular Function
GO:0046873	0.000389533	193	2.35	METAL ION TRANSMEMBRANE TRANSPORTER ACTIVITY	Molecular Function
GO:0022836	0.000452957	142	2.35	GATED CHANNEL ACTIVITY	Molecular Function
GO:0022839	0.000452957	142	2.35	MONOATOMIC ION GATED CHANNEL ACTIVITY	Molecular Function
GO:0005244	0.000489658	94	2.35	VOLTAGE-GATED MONOATOMIC ION CHANNEL ACTIVITY	Molecular Function
GO:0022832	0.000489658	94	2.35	VOLTAGE-GATED CHANNEL ACTIVITY	Molecular Function
GO:0051015	0.000489658	105	2.35	ACTIN FILAMENT BINDING	Molecular Function
GO:0005216	0.000910886	186	2.35	MONOATOMIC ION CHANNEL ACTIVITY	Molecular Function
GO:1901702	0.000910886	237	2.35	SALT TRANSMEMBRANE TRANSPORTER ACTIVITY	Molecular Function
GO:0008324	0.000937855	245	2.35	MONOATOMIC CATION TRANSMEMBRANE TRANSPORTER ACTIVITY	Molecular Function
GO:0022843	0.000937855	71	2.35	VOLTAGE-GATED MONOATOMIC CATION CHANNEL ACTIVITY	Molecular Function
GO:0005261	0.00103372	144	2.35	MONOATOMIC CATION CHANNEL ACTIVITY	Molecular Function
GO:0022890	0.0017321	231	2.35	INORGANIC CATION TRANSMEMBRANE TRANSPORTER ACTIVITY	Molecular Function
GO:0005516	0.00213156	98	2.35	CALMODULIN BINDING	Molecular Function
GO:0005003	0.0032716	14	2.35	EPHRIN RECEPTOR ACTIVITY	Molecular Function
GO:0005096	0.00726103	124	2.35	GTPASE ACTIVATOR ACTIVITY	Molecular Function
GO:0015267	0.00749607	197	2.35	CHANNEL ACTIVITY	Molecular Function
GO:0022803	0.00858749	197	2.35	PASSIVE TRANSMEMBRANE TRANSPORTER ACTIVITY	Molecular Function
GO:0030215	0.00880113	18	2.35	SEMAPHORIN RECEPTOR BINDING	Molecular Function
GO:0045499	0.0206423	21	2.35	CHEMOREPELLENT ACTIVITY	Molecular Function
GO:0046875	0.0206423	21	2.35	EPHRIN RECEPTOR BINDING	Molecular Function
GO:0015085	0.0223068	66	2.35	CALCIUM ION TRANSMEMBRANE TRANSPORTER ACTIVITY	Molecular Function
GO:0030695	0.0223068	214	2.35	GTPASE REGULATOR ACTIVITY	Molecular Function
GO:0060589	0.0223068	214	2.35	NUCLEOSIDE-TRIPHOSPHATASE REGULATOR ACTIVITY	Molecular Function
GO:0005005	0.0223068	11	2.35	TRANSMEMBRANE-EPHRIN RECEPTOR ACTIVITY	Molecular Function
GO:0045296	0.024356	154	2.35	CADHERIN BINDING	Molecular Function
GO:0005245	0.024356	28	2.35	VOLTAGE-GATED CALCIUM CHANNEL ACTIVITY	Molecular Function
GO:0030020	0.0312683	25	2.35	EXTRACELLULAR MATRIX STRUCTURAL CONSTITUENT CONFERRING TENSILE STRENGTH	Molecular Function
GO:0005313	0.0378574	12	2.35	L-GLUTAMATE TRANSMEMBRANE TRANSPORTER ACTIVITY	Molecular Function
GO:0005249	0.0462042	44	2.35	VOLTAGE-GATED POTASSIUM CHANNEL ACTIVITY	Molecular Function
GO:0044325	0.000131434	72	2.4	TRANSMEMBRANE TRANSPORTER BINDING	Molecular Function
GO:0050839	0.000141709	252	2.4	CELL ADHESION MOLECULE BINDING	Molecular Function
GO:0046873	0.000158141	191	2.4	METAL ION TRANSMEMBRANE TRANSPORTER ACTIVITY	Molecular Function
GO:0022836	0.000158141	141	2.4	GATED CHANNEL ACTIVITY	Molecular Function
GO:0022839	0.000158141	141	2.4	MONOATOMIC ION GATED CHANNEL ACTIVITY	Molecular Function
GO:0005244	0.000158141	94	2.4	VOLTAGE-GATED MONOATOMIC ION CHANNEL ACTIVITY	Molecular Function
GO:0022832	0.000158141	94	2.4	VOLTAGE-GATED CHANNEL ACTIVITY	Molecular Function
GO:0003779	0.000163639	199	2.4	ACTIN BINDING	Molecular Function
GO:1901702	0.000324648	235	2.4	SALT TRANSMEMBRANE TRANSPORTER ACTIVITY	Molecular Function
GO:0008324	0.000332746	243	2.4	MONOATOMIC CATION TRANSMEMBRANE TRANSPORTER ACTIVITY	Molecular Function
GO:0022843	0.000363925	71	2.4	VOLTAGE-GATED MONOATOMIC CATION CHANNEL ACTIVITY	Molecular Function
GO:0005216	0.000363925	184	2.4	MONOATOMIC ION CHANNEL ACTIVITY	Molecular Function
GO:0051015	0.000371196	103	2.4	ACTIN FILAMENT BINDING	Molecular Function
GO:0005261	0.000383672	143	2.4	MONOATOMIC CATION CHANNEL ACTIVITY	Molecular Function
GO:0022890	0.000846345	228	2.4	INORGANIC CATION TRANSMEMBRANE TRANSPORTER ACTIVITY	Molecular Function
GO:0005516	0.00235063	96	2.4	CALMODULIN BINDING	Molecular Function
GO:0005003	0.00235063	14	2.4	EPHRIN RECEPTOR ACTIVITY	Molecular Function
GO:0005096	0.00587663	122	2.4	GTPASE ACTIVATOR ACTIVITY	Molecular Function
GO:0030215	0.00664176	18	2.4	SEMAPHORIN RECEPTOR BINDING	Molecular Function
GO:0015267	0.00705067	193	2.4	CHANNEL ACTIVITY	Molecular Function
GO:0022803	0.0080663	193	2.4	PASSIVE TRANSMEMBRANE TRANSPORTER ACTIVITY	Molecular Function
GO:0045296	0.0125278	153	2.4	CADHERIN BINDING	Molecular Function
GO:0045499	0.0131634	21	2.4	CHEMOREPELLENT ACTIVITY	Molecular Function
GO:0046875	0.0131634	21	2.4	EPHRIN RECEPTOR BINDING	Molecular Function
GO:0005245	0.0174542	28	2.4	VOLTAGE-GATED CALCIUM CHANNEL ACTIVITY	Molecular Function
GO:0005005	0.017464	11	2.4	TRANSMEMBRANE-EPHRIN RECEPTOR ACTIVITY	Molecular Function
GO:0015085	0.017464	65	2.4	CALCIUM ION TRANSMEMBRANE TRANSPORTER ACTIVITY	Molecular Function
GO:0030020	0.021555	25	2.4	EXTRACELLULAR MATRIX STRUCTURAL CONSTITUENT CONFERRING TENSILE STRENGTH	Molecular Function
GO:0005249	0.0275634	44	2.4	VOLTAGE-GATED POTASSIUM CHANNEL ACTIVITY	Molecular Function
GO:0015276	0.0275634	67	2.4	LIGAND-GATED MONOATOMIC ION CHANNEL ACTIVITY	Molecular Function
GO:0022834	0.0275634	67	2.4	LIGAND-GATED CHANNEL ACTIVITY	Molecular Function
GO:0005313	0.028106	12	2.4	L-GLUTAMATE TRANSMEMBRANE TRANSPORTER ACTIVITY	Molecular Function
GO:0017124	0.0411944	60	2.4	SH3 DOMAIN BINDING	Molecular Function
GO:0044325	0.000461456	69	2.45	TRANSMEMBRANE TRANSPORTER BINDING	Molecular Function
GO:0050839	0.000461456	243	2.45	CELL ADHESION MOLECULE BINDING	Molecular Function
GO:0046873	0.000527621	184	2.45	METAL ION TRANSMEMBRANE TRANSPORTER ACTIVITY	Molecular Function
GO:0022836	0.000527621	136	2.45	GATED CHANNEL ACTIVITY	Molecular Function
GO:0022839	0.000527621	136	2.45	MONOATOMIC ION GATED CHANNEL ACTIVITY	Molecular Function
GO:0003779	0.000580571	192	2.45	ACTIN BINDING	Molecular Function
GO:0008324	0.000874757	235	2.45	MONOATOMIC CATION TRANSMEMBRANE TRANSPORTER ACTIVITY	Molecular Function
GO:0005261	0.000874757	139	2.45	MONOATOMIC CATION CHANNEL ACTIVITY	Molecular Function
GO:0005244	0.000935691	89	2.45	VOLTAGE-GATED MONOATOMIC ION CHANNEL ACTIVITY	Molecular Function
GO:0022832	0.000935691	89	2.45	VOLTAGE-GATED CHANNEL ACTIVITY	Molecular Function
GO:1901702	0.000935691	226	2.45	SALT TRANSMEMBRANE TRANSPORTER ACTIVITY	Molecular Function
GO:0005216	0.00108527	177	2.45	MONOATOMIC ION CHANNEL ACTIVITY	Molecular Function
GO:0051015	0.00108527	99	2.45	ACTIN FILAMENT BINDING	Molecular Function
GO:0022843	0.00108527	68	2.45	VOLTAGE-GATED MONOATOMIC CATION CHANNEL ACTIVITY	Molecular Function
GO:0005003	0.00172176	14	2.45	EPHRIN RECEPTOR ACTIVITY	Molecular Function
GO:0022890	0.00271993	219	2.45	INORGANIC CATION TRANSMEMBRANE TRANSPORTER ACTIVITY	Molecular Function
GO:0030215	0.00447297	18	2.45	SEMAPHORIN RECEPTOR BINDING	Molecular Function
GO:0005096	0.0055953	119	2.45	GTPASE ACTIVATOR ACTIVITY	Molecular Function
GO:0005516	0.00598367	92	2.45	CALMODULIN BINDING	Molecular Function
GO:0045499	0.00873747	21	2.45	CHEMOREPELLENT ACTIVITY	Molecular Function
GO:0046875	0.00873747	21	2.45	EPHRIN RECEPTOR BINDING	Molecular Function
GO:0015267	0.0132255	186	2.45	CHANNEL ACTIVITY	Molecular Function
GO:0005005	0.0137853	11	2.45	TRANSMEMBRANE-EPHRIN RECEPTOR ACTIVITY	Molecular Function
GO:0030020	0.0137853	25	2.45	EXTRACELLULAR MATRIX STRUCTURAL CONSTITUENT CONFERRING TENSILE STRENGTH	Molecular Function
GO:0022803	0.0137853	186	2.45	PASSIVE TRANSMEMBRANE TRANSPORTER ACTIVITY	Molecular Function
GO:0017124	0.0197618	60	2.45	SH3 DOMAIN BINDING	Molecular Function
GO:0005313	0.02263	12	2.45	L-GLUTAMATE TRANSMEMBRANE TRANSPORTER ACTIVITY	Molecular Function
GO:0045296	0.02263	147	2.45	CADHERIN BINDING	Molecular Function
GO:0005249	0.0278888	43	2.45	VOLTAGE-GATED POTASSIUM CHANNEL ACTIVITY	Molecular Function
GO:0015276	0.0347311	65	2.45	LIGAND-GATED MONOATOMIC ION CHANNEL ACTIVITY	Molecular Function
GO:0022834	0.0347311	65	2.45	LIGAND-GATED CHANNEL ACTIVITY	Molecular Function
GO:0015085	0.0380271	62	2.45	CALCIUM ION TRANSMEMBRANE TRANSPORTER ACTIVITY	Molecular Function
GO:0015172	0.0400914	14	2.45	ACIDIC AMINO ACID TRANSMEMBRANE TRANSPORTER ACTIVITY	Molecular Function
GO:0051020	0.0448127	136	2.45	GTPASE BINDING	Molecular Function
GO:0005543	0.0448127	186	2.45	PHOSPHOLIPID BINDING	Molecular Function
GO:0031267	0.0448127	123	2.45	SMALL GTPASE BINDING	Molecular Function
GO:0016917	0.0448127	15	2.45	GABA RECEPTOR ACTIVITY	Molecular Function
GO:0015183	0.0448127	9	2.45	L-ASPARTATE TRANSMEMBRANE TRANSPORTER ACTIVITY	Molecular Function
GO:0046790	0.0448127	9	2.45	VIRION BINDING	Molecular Function
GO:0042805	0.0448127	22	2.45	ACTININ BINDING	Molecular Function
GO:0030695	0.0483471	200	2.45	GTPASE REGULATOR ACTIVITY	Molecular Function
GO:0060589	0.0483471	200	2.45	NUCLEOSIDE-TRIPHOSPHATASE REGULATOR ACTIVITY	Molecular Function
GO:0005245	0.0483471	26	2.45	VOLTAGE-GATED CALCIUM CHANNEL ACTIVITY	Molecular Function
GO:0005267	0.049377	55	2.45	POTASSIUM CHANNEL ACTIVITY	Molecular Function
GO:0044325	0.000543553	68	2.5	TRANSMEMBRANE TRANSPORTER BINDING	Molecular Function
GO:0050839	0.000543553	238	2.5	CELL ADHESION MOLECULE BINDING	Molecular Function
GO:0003779	0.000852251	189	2.5	ACTIN BINDING	Molecular Function
GO:0022836	0.00239918	131	2.5	GATED CHANNEL ACTIVITY	Molecular Function
GO:0022839	0.00239918	131	2.5	MONOATOMIC ION GATED CHANNEL ACTIVITY	Molecular Function
GO:0005003	0.00277334	14	2.5	EPHRIN RECEPTOR ACTIVITY	Molecular Function
GO:0046873	0.00277334	176	2.5	METAL ION TRANSMEMBRANE TRANSPORTER ACTIVITY	Molecular Function
GO:1901702	0.00366194	219	2.5	SALT TRANSMEMBRANE TRANSPORTER ACTIVITY	Molecular Function
GO:0051015	0.00366194	96	2.5	ACTIN FILAMENT BINDING	Molecular Function
GO:0008324	0.00419668	226	2.5	MONOATOMIC CATION TRANSMEMBRANE TRANSPORTER ACTIVITY	Molecular Function
GO:0005244	0.00471102	85	2.5	VOLTAGE-GATED MONOATOMIC ION CHANNEL ACTIVITY	Molecular Function
GO:0022832	0.00471102	85	2.5	VOLTAGE-GATED CHANNEL ACTIVITY	Molecular Function
GO:0022843	0.00522441	65	2.5	VOLTAGE-GATED MONOATOMIC CATION CHANNEL ACTIVITY	Molecular Function
GO:0005216	0.00522441	170	2.5	MONOATOMIC ION CHANNEL ACTIVITY	Molecular Function
GO:0005261	0.00522441	132	2.5	MONOATOMIC CATION CHANNEL ACTIVITY	Molecular Function
GO:0046875	0.0076766	21	2.5	EPHRIN RECEPTOR BINDING	Molecular Function
GO:0030020	0.0126654	25	2.5	EXTRACELLULAR MATRIX STRUCTURAL CONSTITUENT CONFERRING TENSILE STRENGTH	Molecular Function
GO:0005096	0.0131883	115	2.5	GTPASE ACTIVATOR ACTIVITY	Molecular Function
GO:0005005	0.0131883	11	2.5	TRANSMEMBRANE-EPHRIN RECEPTOR ACTIVITY	Molecular Function
GO:0022890	0.0131883	210	2.5	INORGANIC CATION TRANSMEMBRANE TRANSPORTER ACTIVITY	Molecular Function
GO:0030215	0.0148342	17	2.5	SEMAPHORIN RECEPTOR BINDING	Molecular Function
GO:0005313	0.0217255	12	2.5	L-GLUTAMATE TRANSMEMBRANE TRANSPORTER ACTIVITY	Molecular Function
GO:0017124	0.0217255	59	2.5	SH3 DOMAIN BINDING	Molecular Function
GO:0045499	0.0221944	20	2.5	CHEMOREPELLENT ACTIVITY	Molecular Function
GO:0045296	0.0266088	144	2.5	CADHERIN BINDING	Molecular Function
GO:0005516	0.0298995	87	2.5	CALMODULIN BINDING	Molecular Function
GO:0005543	0.0330239	184	2.5	PHOSPHOLIPID BINDING	Molecular Function
GO:0015267	0.0345233	179	2.5	CHANNEL ACTIVITY	Molecular Function
GO:0015172	0.0345233	14	2.5	ACIDIC AMINO ACID TRANSMEMBRANE TRANSPORTER ACTIVITY	Molecular Function
GO:0022803	0.0386115	179	2.5	PASSIVE TRANSMEMBRANE TRANSPORTER ACTIVITY	Molecular Function
GO:0042805	0.0389325	22	2.5	ACTININ BINDING	Molecular Function
GO:0016917	0.0389325	15	2.5	GABA RECEPTOR ACTIVITY	Molecular Function
GO:0015183	0.0437585	9	2.5	L-ASPARTATE TRANSMEMBRANE TRANSPORTER ACTIVITY	Molecular Function
GO:0050839	0.000216315	235	2.55	CELL ADHESION MOLECULE BINDING	Molecular Function
GO:0044325	0.000216315	67	2.55	TRANSMEMBRANE TRANSPORTER BINDING	Molecular Function
GO:0003779	0.00178208	183	2.55	ACTIN BINDING	Molecular Function
GO:0046873	0.00178208	173	2.55	METAL ION TRANSMEMBRANE TRANSPORTER ACTIVITY	Molecular Function
GO:0022836	0.00178208	128	2.55	GATED CHANNEL ACTIVITY	Molecular Function
GO:0022839	0.00178208	128	2.55	MONOATOMIC ION GATED CHANNEL ACTIVITY	Molecular Function
GO:0005003	0.00178208	14	2.55	EPHRIN RECEPTOR ACTIVITY	Molecular Function
GO:1901702	0.00209139	215	2.55	SALT TRANSMEMBRANE TRANSPORTER ACTIVITY	Molecular Function
GO:0008324	0.00237106	222	2.55	MONOATOMIC CATION TRANSMEMBRANE TRANSPORTER ACTIVITY	Molecular Function
GO:0005244	0.0028082	84	2.55	VOLTAGE-GATED MONOATOMIC ION CHANNEL ACTIVITY	Molecular Function
GO:0022832	0.0028082	84	2.55	VOLTAGE-GATED CHANNEL ACTIVITY	Molecular Function
GO:0005216	0.00363441	167	2.55	MONOATOMIC ION CHANNEL ACTIVITY	Molecular Function
GO:0022843	0.00394511	64	2.55	VOLTAGE-GATED MONOATOMIC CATION CHANNEL ACTIVITY	Molecular Function
GO:0005261	0.00518028	129	2.55	MONOATOMIC CATION CHANNEL ACTIVITY	Molecular Function
GO:0051015	0.00681805	92	2.55	ACTIN FILAMENT BINDING	Molecular Function
GO:0022890	0.00681805	207	2.55	INORGANIC CATION TRANSMEMBRANE TRANSPORTER ACTIVITY	Molecular Function
GO:0030020	0.00717316	25	2.55	EXTRACELLULAR MATRIX STRUCTURAL CONSTITUENT CONFERRING TENSILE STRENGTH	Molecular Function
GO:0005005	0.0104703	11	2.55	TRANSMEMBRANE-EPHRIN RECEPTOR ACTIVITY	Molecular Function
GO:0030215	0.0106504	17	2.55	SEMAPHORIN RECEPTOR BINDING	Molecular Function
GO:0005543	0.0111499	183	2.55	PHOSPHOLIPID BINDING	Molecular Function
GO:0045499	0.0146051	20	2.55	CHEMOREPELLENT ACTIVITY	Molecular Function
GO:0046875	0.0146051	20	2.55	EPHRIN RECEPTOR BINDING	Molecular Function
GO:0045296	0.0146051	142	2.55	CADHERIN BINDING	Molecular Function
GO:0005313	0.0146051	12	2.55	L-GLUTAMATE TRANSMEMBRANE TRANSPORTER ACTIVITY	Molecular Function
GO:0015267	0.0223823	176	2.55	CHANNEL ACTIVITY	Molecular Function
GO:0022803	0.0251001	176	2.55	PASSIVE TRANSMEMBRANE TRANSPORTER ACTIVITY	Molecular Function
GO:0015172	0.0255574	14	2.55	ACIDIC AMINO ACID TRANSMEMBRANE TRANSPORTER ACTIVITY	Molecular Function
GO:0005516	0.0255574	85	2.55	CALMODULIN BINDING	Molecular Function
GO:0005096	0.0255574	110	2.55	GTPASE ACTIVATOR ACTIVITY	Molecular Function
GO:0042805	0.0255574	22	2.55	ACTININ BINDING	Molecular Function
GO:0017124	0.0260188	57	2.55	SH3 DOMAIN BINDING	Molecular Function
GO:0016917	0.0268435	15	2.55	GABA RECEPTOR ACTIVITY	Molecular Function
GO:0015183	0.0338345	9	2.55	L-ASPARTATE TRANSMEMBRANE TRANSPORTER ACTIVITY	Molecular Function
GO:0004890	0.0429964	13	2.55	GABA-A RECEPTOR ACTIVITY	Molecular Function
GO:0017075	0.0491921	14	2.55	SYNTAXIN-1 BINDING	Molecular Function
GO:0015179	0.0491921	32	2.55	L-AMINO ACID TRANSMEMBRANE TRANSPORTER ACTIVITY	Molecular Function
GO:0000099	0.0492021	10	2.55	SULFUR AMINO ACID TRANSMEMBRANE TRANSPORTER ACTIVITY	Molecular Function
GO:0050839	0.00016639	230	2.6	CELL ADHESION MOLECULE BINDING	Molecular Function
GO:0044325	0.00016639	66	2.6	TRANSMEMBRANE TRANSPORTER BINDING	Molecular Function
GO:0003779	0.000936527	180	2.6	ACTIN BINDING	Molecular Function
GO:0005003	0.00155845	14	2.6	EPHRIN RECEPTOR ACTIVITY	Molecular Function
GO:1901702	0.00155845	211	2.6	SALT TRANSMEMBRANE TRANSPORTER ACTIVITY	Molecular Function
GO:0046873	0.00155845	169	2.6	METAL ION TRANSMEMBRANE TRANSPORTER ACTIVITY	Molecular Function
GO:0022836	0.00155845	125	2.6	GATED CHANNEL ACTIVITY	Molecular Function
GO:0022839	0.00155845	125	2.6	MONOATOMIC ION GATED CHANNEL ACTIVITY	Molecular Function
GO:0008324	0.00302748	216	2.6	MONOATOMIC CATION TRANSMEMBRANE TRANSPORTER ACTIVITY	Molecular Function
GO:0005244	0.00320676	82	2.6	VOLTAGE-GATED MONOATOMIC ION CHANNEL ACTIVITY	Molecular Function
GO:0022832	0.00320676	82	2.6	VOLTAGE-GATED CHANNEL ACTIVITY	Molecular Function
GO:0005216	0.00534317	162	2.6	MONOATOMIC ION CHANNEL ACTIVITY	Molecular Function
GO:0030020	0.00534317	25	2.6	EXTRACELLULAR MATRIX STRUCTURAL CONSTITUENT CONFERRING TENSILE STRENGTH	Molecular Function
GO:0022843	0.00616867	62	2.6	VOLTAGE-GATED MONOATOMIC CATION CHANNEL ACTIVITY	Molecular Function
GO:0051015	0.00656968	90	2.6	ACTIN FILAMENT BINDING	Molecular Function
GO:0022890	0.00656968	202	2.6	INORGANIC CATION TRANSMEMBRANE TRANSPORTER ACTIVITY	Molecular Function
GO:0005261	0.00681588	125	2.6	MONOATOMIC CATION CHANNEL ACTIVITY	Molecular Function
GO:0005543	0.00681588	180	2.6	PHOSPHOLIPID BINDING	Molecular Function
GO:0030215	0.00690915	17	2.6	SEMAPHORIN RECEPTOR BINDING	Molecular Function
GO:0005005	0.00690915	11	2.6	TRANSMEMBRANE-EPHRIN RECEPTOR ACTIVITY	Molecular Function
GO:0045296	0.00857007	140	2.6	CADHERIN BINDING	Molecular Function
GO:0045499	0.00917144	20	2.6	CHEMOREPELLENT ACTIVITY	Molecular Function
GO:0005096	0.00917144	110	2.6	GTPASE ACTIVATOR ACTIVITY	Molecular Function
GO:0005516	0.0101355	85	2.6	CALMODULIN BINDING	Molecular Function
GO:0005313	0.0101355	12	2.6	L-GLUTAMATE TRANSMEMBRANE TRANSPORTER ACTIVITY	Molecular Function
GO:0042805	0.018215	22	2.6	ACTININ BINDING	Molecular Function
GO:0015172	0.018215	14	2.6	ACIDIC AMINO ACID TRANSMEMBRANE TRANSPORTER ACTIVITY	Molecular Function
GO:0016917	0.0212715	15	2.6	GABA RECEPTOR ACTIVITY	Molecular Function
GO:0015267	0.0244406	171	2.6	CHANNEL ACTIVITY	Molecular Function
GO:0022803	0.0271332	171	2.6	PASSIVE TRANSMEMBRANE TRANSPORTER ACTIVITY	Molecular Function
GO:0046875	0.0271332	19	2.6	EPHRIN RECEPTOR BINDING	Molecular Function
GO:0015183	0.0271332	9	2.6	L-ASPARTATE TRANSMEMBRANE TRANSPORTER ACTIVITY	Molecular Function
GO:0015179	0.0301935	32	2.6	L-AMINO ACID TRANSMEMBRANE TRANSPORTER ACTIVITY	Molecular Function
GO:0004890	0.0311176	13	2.6	GABA-A RECEPTOR ACTIVITY	Molecular Function
GO:0017075	0.0347357	14	2.6	SYNTAXIN-1 BINDING	Molecular Function
GO:0015171	0.0347357	39	2.6	AMINO ACID TRANSMEMBRANE TRANSPORTER ACTIVITY	Molecular Function
GO:0000099	0.0347357	10	2.6	SULFUR AMINO ACID TRANSMEMBRANE TRANSPORTER ACTIVITY	Molecular Function
GO:0005245	0.0347357	25	2.6	VOLTAGE-GATED CALCIUM CHANNEL ACTIVITY	Molecular Function
GO:0001618	0.0347357	33	2.6	VIRUS RECEPTOR ACTIVITY	Molecular Function
GO:0140272	0.0347357	33	2.6	EXOGENOUS PROTEIN BINDING	Molecular Function
GO:0030695	0.0347357	187	2.6	GTPASE REGULATOR ACTIVITY	Molecular Function
GO:0060589	0.0347357	187	2.6	NUCLEOSIDE-TRIPHOSPHATASE REGULATOR ACTIVITY	Molecular Function
GO:0051393	0.0361096	17	2.6	ALPHA-ACTININ BINDING	Molecular Function
GO:0015276	0.0436615	60	2.6	LIGAND-GATED MONOATOMIC ION CHANNEL ACTIVITY	Molecular Function
GO:0022834	0.0436615	60	2.6	LIGAND-GATED CHANNEL ACTIVITY	Molecular Function
GO:0015294	0.0474841	49	2.6	SOLUTE:MONOATOMIC CATION SYMPORTER ACTIVITY	Molecular Function
GO:0044325	5.01223e-05	66	2.65	TRANSMEMBRANE TRANSPORTER BINDING	Molecular Function
GO:0050839	5.01223e-05	226	2.65	CELL ADHESION MOLECULE BINDING	Molecular Function
GO:0003779	0.000467758	177	2.65	ACTIN BINDING	Molecular Function
GO:0005003	0.00120866	14	2.65	EPHRIN RECEPTOR ACTIVITY	Molecular Function
GO:0022836	0.00120866	123	2.65	GATED CHANNEL ACTIVITY	Molecular Function
GO:0022839	0.00120866	123	2.65	MONOATOMIC ION GATED CHANNEL ACTIVITY	Molecular Function
GO:0046873	0.00219567	164	2.65	METAL ION TRANSMEMBRANE TRANSPORTER ACTIVITY	Molecular Function
GO:0005244	0.00219567	81	2.65	VOLTAGE-GATED MONOATOMIC ION CHANNEL ACTIVITY	Molecular Function
GO:0022832	0.00219567	81	2.65	VOLTAGE-GATED CHANNEL ACTIVITY	Molecular Function
GO:1901702	0.00307795	203	2.65	SALT TRANSMEMBRANE TRANSPORTER ACTIVITY	Molecular Function
GO:0008324	0.00307795	210	2.65	MONOATOMIC CATION TRANSMEMBRANE TRANSPORTER ACTIVITY	Molecular Function
GO:0030020	0.00319805	25	2.65	EXTRACELLULAR MATRIX STRUCTURAL CONSTITUENT CONFERRING TENSILE STRENGTH	Molecular Function
GO:0051015	0.00394249	89	2.65	ACTIN FILAMENT BINDING	Molecular Function
GO:0022843	0.0047405	61	2.65	VOLTAGE-GATED MONOATOMIC CATION CHANNEL ACTIVITY	Molecular Function
GO:0030215	0.00565479	17	2.65	SEMAPHORIN RECEPTOR BINDING	Molecular Function
GO:0005005	0.00624803	11	2.65	TRANSMEMBRANE-EPHRIN RECEPTOR ACTIVITY	Molecular Function
GO:0005216	0.00629699	157	2.65	MONOATOMIC ION CHANNEL ACTIVITY	Molecular Function
GO:0005261	0.00652585	122	2.65	MONOATOMIC CATION CHANNEL ACTIVITY	Molecular Function
GO:0045499	0.00652585	20	2.65	CHEMOREPELLENT ACTIVITY	Molecular Function
GO:0005516	0.00652585	84	2.65	CALMODULIN BINDING	Molecular Function
GO:0022890	0.00652585	196	2.65	INORGANIC CATION TRANSMEMBRANE TRANSPORTER ACTIVITY	Molecular Function
GO:0005543	0.00652585	175	2.65	PHOSPHOLIPID BINDING	Molecular Function
GO:0005096	0.00652585	108	2.65	GTPASE ACTIVATOR ACTIVITY	Molecular Function
GO:0045296	0.00953886	136	2.65	CADHERIN BINDING	Molecular Function
GO:0042805	0.0115244	22	2.65	ACTININ BINDING	Molecular Function
GO:0016917	0.0155944	15	2.65	GABA RECEPTOR ACTIVITY	Molecular Function
GO:0046875	0.0200929	19	2.65	EPHRIN RECEPTOR BINDING	Molecular Function
GO:0015183	0.0238472	9	2.65	L-ASPARTATE TRANSMEMBRANE TRANSPORTER ACTIVITY	Molecular Function
GO:0004890	0.0247861	13	2.65	GABA-A RECEPTOR ACTIVITY	Molecular Function
GO:0001618	0.0247861	33	2.65	VIRUS RECEPTOR ACTIVITY	Molecular Function
GO:0140272	0.0247861	33	2.65	EXOGENOUS PROTEIN BINDING	Molecular Function
GO:0015276	0.0251123	60	2.65	LIGAND-GATED MONOATOMIC ION CHANNEL ACTIVITY	Molecular Function
GO:0022834	0.0251123	60	2.65	LIGAND-GATED CHANNEL ACTIVITY	Molecular Function
GO:0017075	0.0251277	14	2.65	SYNTAXIN-1 BINDING	Molecular Function
GO:0015267	0.0251277	166	2.65	CHANNEL ACTIVITY	Molecular Function
GO:0022803	0.0269055	166	2.65	PASSIVE TRANSMEMBRANE TRANSPORTER ACTIVITY	Molecular Function
GO:0051393	0.0269055	17	2.65	ALPHA-ACTININ BINDING	Molecular Function
GO:0000099	0.0269055	10	2.65	SULFUR AMINO ACID TRANSMEMBRANE TRANSPORTER ACTIVITY	Molecular Function
GO:0030695	0.0269055	183	2.65	GTPASE REGULATOR ACTIVITY	Molecular Function
GO:0060589	0.0269055	183	2.65	NUCLEOSIDE-TRIPHOSPHATASE REGULATOR ACTIVITY	Molecular Function
GO:0005313	0.0338516	11	2.65	L-GLUTAMATE TRANSMEMBRANE TRANSPORTER ACTIVITY	Molecular Function
GO:0015172	0.0435515	13	2.65	ACIDIC AMINO ACID TRANSMEMBRANE TRANSPORTER ACTIVITY	Molecular Function
GO:0017124	0.049663	53	2.65	SH3 DOMAIN BINDING	Molecular Function
GO:0050839	0.000150969	220	2.7	CELL ADHESION MOLECULE BINDING	Molecular Function
GO:0044325	0.000277027	63	2.7	TRANSMEMBRANE TRANSPORTER BINDING	Molecular Function
GO:0003779	0.00170496	170	2.7	ACTIN BINDING	Molecular Function
GO:0022836	0.00170496	120	2.7	GATED CHANNEL ACTIVITY	Molecular Function
GO:0022839	0.00170496	120	2.7	MONOATOMIC ION GATED CHANNEL ACTIVITY	Molecular Function
GO:0030020	0.00361532	25	2.7	EXTRACELLULAR MATRIX STRUCTURAL CONSTITUENT CONFERRING TENSILE STRENGTH	Molecular Function
GO:0046873	0.00395469	159	2.7	METAL ION TRANSMEMBRANE TRANSPORTER ACTIVITY	Molecular Function
GO:0008324	0.0041332	205	2.7	MONOATOMIC CATION TRANSMEMBRANE TRANSPORTER ACTIVITY	Molecular Function
GO:0005244	0.00459062	78	2.7	VOLTAGE-GATED MONOATOMIC ION CHANNEL ACTIVITY	Molecular Function
GO:0022832	0.00459062	78	2.7	VOLTAGE-GATED CHANNEL ACTIVITY	Molecular Function
GO:1901702	0.00459062	197	2.7	SALT TRANSMEMBRANE TRANSPORTER ACTIVITY	Molecular Function
GO:0030215	0.00461897	17	2.7	SEMAPHORIN RECEPTOR BINDING	Molecular Function
GO:0005216	0.0057238	154	2.7	MONOATOMIC ION CHANNEL ACTIVITY	Molecular Function
GO:0045499	0.0057238	20	2.7	CHEMOREPELLENT ACTIVITY	Molecular Function
GO:0005261	0.0086239	119	2.7	MONOATOMIC CATION CHANNEL ACTIVITY	Molecular Function
GO:0022890	0.00992944	191	2.7	INORGANIC CATION TRANSMEMBRANE TRANSPORTER ACTIVITY	Molecular Function
GO:0042805	0.00999068	22	2.7	ACTININ BINDING	Molecular Function
GO:0051015	0.00999068	85	2.7	ACTIN FILAMENT BINDING	Molecular Function
GO:0005096	0.0100973	105	2.7	GTPASE ACTIVATOR ACTIVITY	Molecular Function
GO:0005543	0.0100973	170	2.7	PHOSPHOLIPID BINDING	Molecular Function
GO:0022843	0.0115952	58	2.7	VOLTAGE-GATED MONOATOMIC CATION CHANNEL ACTIVITY	Molecular Function
GO:0005516	0.0122024	81	2.7	CALMODULIN BINDING	Molecular Function
GO:0016917	0.0122024	15	2.7	GABA RECEPTOR ACTIVITY	Molecular Function
GO:0045296	0.0134827	132	2.7	CADHERIN BINDING	Molecular Function
GO:0015276	0.0134827	60	2.7	LIGAND-GATED MONOATOMIC ION CHANNEL ACTIVITY	Molecular Function
GO:0022834	0.0134827	60	2.7	LIGAND-GATED CHANNEL ACTIVITY	Molecular Function
GO:0001618	0.015078	33	2.7	VIRUS RECEPTOR ACTIVITY	Molecular Function
GO:0140272	0.015078	33	2.7	EXOGENOUS PROTEIN BINDING	Molecular Function
GO:0005003	0.0154122	12	2.7	EPHRIN RECEPTOR ACTIVITY	Molecular Function
GO:0015183	0.0173448	9	2.7	L-ASPARTATE TRANSMEMBRANE TRANSPORTER ACTIVITY	Molecular Function
GO:0004890	0.0175775	13	2.7	GABA-A RECEPTOR ACTIVITY	Molecular Function
GO:0015267	0.018446	163	2.7	CHANNEL ACTIVITY	Molecular Function
GO:0022803	0.0206316	163	2.7	PASSIVE TRANSMEMBRANE TRANSPORTER ACTIVITY	Molecular Function
GO:0051393	0.0208779	17	2.7	ALPHA-ACTININ BINDING	Molecular Function
GO:0000099	0.0231551	10	2.7	SULFUR AMINO ACID TRANSMEMBRANE TRANSPORTER ACTIVITY	Molecular Function
GO:0017124	0.0280403	53	2.7	SH3 DOMAIN BINDING	Molecular Function
GO:0005313	0.0283413	11	2.7	L-GLUTAMATE TRANSMEMBRANE TRANSPORTER ACTIVITY	Molecular Function
GO:0015172	0.0344894	13	2.7	ACIDIC AMINO ACID TRANSMEMBRANE TRANSPORTER ACTIVITY	Molecular Function
GO:0046875	0.0344894	18	2.7	EPHRIN RECEPTOR BINDING	Molecular Function
GO:0004553	0.0408129	38	2.7	HYDROLASE ACTIVITY, HYDROLYZING O-GLYCOSYL COMPOUNDS	Molecular Function
GO:0015294	0.0481601	47	2.7	SOLUTE:MONOATOMIC CATION SYMPORTER ACTIVITY	Molecular Function
GO:0050839	0.000115017	215	2.75	CELL ADHESION MOLECULE BINDING	Molecular Function
GO:0003779	0.000982721	168	2.75	ACTIN BINDING	Molecular Function
GO:0044325	0.0117243	57	2.75	TRANSMEMBRANE TRANSPORTER BINDING	Molecular Function
GO:0030020	0.0117243	24	2.75	EXTRACELLULAR MATRIX STRUCTURAL CONSTITUENT CONFERRING TENSILE STRENGTH	Molecular Function
GO:0022836	0.0117243	113	2.75	GATED CHANNEL ACTIVITY	Molecular Function
GO:0022839	0.0117243	113	2.75	MONOATOMIC ION GATED CHANNEL ACTIVITY	Molecular Function
GO:0051015	0.0117243	84	2.75	ACTIN FILAMENT BINDING	Molecular Function
GO:0005244	0.0117243	75	2.75	VOLTAGE-GATED MONOATOMIC ION CHANNEL ACTIVITY	Molecular Function
GO:0022832	0.0117243	75	2.75	VOLTAGE-GATED CHANNEL ACTIVITY	Molecular Function
GO:0030215	0.0178435	16	2.75	SEMAPHORIN RECEPTOR BINDING	Molecular Function
GO:0045499	0.0178435	19	2.75	CHEMOREPELLENT ACTIVITY	Molecular Function
GO:0046873	0.0178435	150	2.75	METAL ION TRANSMEMBRANE TRANSPORTER ACTIVITY	Molecular Function
GO:0045296	0.0178435	129	2.75	CADHERIN BINDING	Molecular Function
GO:0005516	0.0178435	79	2.75	CALMODULIN BINDING	Molecular Function
GO:0008324	0.0178435	194	2.75	MONOATOMIC CATION TRANSMEMBRANE TRANSPORTER ACTIVITY	Molecular Function
GO:0005216	0.0178435	147	2.75	MONOATOMIC ION CHANNEL ACTIVITY	Molecular Function
GO:0005003	0.0178435	12	2.75	EPHRIN RECEPTOR ACTIVITY	Molecular Function
GO:1901702	0.0178435	187	2.75	SALT TRANSMEMBRANE TRANSPORTER ACTIVITY	Molecular Function
GO:0005261	0.0179341	114	2.75	MONOATOMIC CATION CHANNEL ACTIVITY	Molecular Function
GO:0015183	0.018852	9	2.75	L-ASPARTATE TRANSMEMBRANE TRANSPORTER ACTIVITY	Molecular Function
GO:0042805	0.018852	21	2.75	ACTININ BINDING	Molecular Function
GO:0000099	0.0275078	10	2.75	SULFUR AMINO ACID TRANSMEMBRANE TRANSPORTER ACTIVITY	Molecular Function
GO:0022890	0.028894	182	2.75	INORGANIC CATION TRANSMEMBRANE TRANSPORTER ACTIVITY	Molecular Function
GO:0022843	0.0297582	55	2.75	VOLTAGE-GATED MONOATOMIC CATION CHANNEL ACTIVITY	Molecular Function
GO:0005313	0.0297582	11	2.75	L-GLUTAMATE TRANSMEMBRANE TRANSPORTER ACTIVITY	Molecular Function
GO:0005543	0.0297582	162	2.75	PHOSPHOLIPID BINDING	Molecular Function
GO:0004553	0.0306442	38	2.75	HYDROLASE ACTIVITY, HYDROLYZING O-GLYCOSYL COMPOUNDS	Molecular Function
GO:0046875	0.0313063	18	2.75	EPHRIN RECEPTOR BINDING	Molecular Function
GO:0015172	0.0327777	13	2.75	ACIDIC AMINO ACID TRANSMEMBRANE TRANSPORTER ACTIVITY	Molecular Function
GO:0050839	0.000186652	209	2.8	CELL ADHESION MOLECULE BINDING	Molecular Function
GO:0003779	0.00460842	161	2.8	ACTIN BINDING	Molecular Function
GO:0044325	0.00684033	56	2.8	TRANSMEMBRANE TRANSPORTER BINDING	Molecular Function
GO:0022836	0.00684033	112	2.8	GATED CHANNEL ACTIVITY	Molecular Function
GO:0022839	0.00684033	112	2.8	MONOATOMIC ION GATED CHANNEL ACTIVITY	Molecular Function
GO:0005244	0.00978647	74	2.8	VOLTAGE-GATED MONOATOMIC ION CHANNEL ACTIVITY	Molecular Function
GO:0022832	0.00978647	74	2.8	VOLTAGE-GATED CHANNEL ACTIVITY	Molecular Function
GO:0051015	0.0121022	82	2.8	ACTIN FILAMENT BINDING	Molecular Function
GO:0030020	0.0121022	23	2.8	EXTRACELLULAR MATRIX STRUCTURAL CONSTITUENT CONFERRING TENSILE STRENGTH	Molecular Function
GO:0030215	0.0121022	16	2.8	SEMAPHORIN RECEPTOR BINDING	Molecular Function
GO:0045499	0.0121022	19	2.8	CHEMOREPELLENT ACTIVITY	Molecular Function
GO:0005216	0.0121022	145	2.8	MONOATOMIC ION CHANNEL ACTIVITY	Molecular Function
GO:0005516	0.0134929	78	2.8	CALMODULIN BINDING	Molecular Function
GO:0005003	0.0160063	12	2.8	EPHRIN RECEPTOR ACTIVITY	Molecular Function
GO:0005261	0.0160063	112	2.8	MONOATOMIC CATION CHANNEL ACTIVITY	Molecular Function
GO:0045296	0.0160063	126	2.8	CADHERIN BINDING	Molecular Function
GO:0046873	0.0161099	146	2.8	METAL ION TRANSMEMBRANE TRANSPORTER ACTIVITY	Molecular Function
GO:0008324	0.0161099	189	2.8	MONOATOMIC CATION TRANSMEMBRANE TRANSPORTER ACTIVITY	Molecular Function
GO:0015183	0.0161099	9	2.8	L-ASPARTATE TRANSMEMBRANE TRANSPORTER ACTIVITY	Molecular Function
GO:1901702	0.025665	181	2.8	SALT TRANSMEMBRANE TRANSPORTER ACTIVITY	Molecular Function
GO:0005313	0.0265634	11	2.8	L-GLUTAMATE TRANSMEMBRANE TRANSPORTER ACTIVITY	Molecular Function
GO:0046875	0.0265634	18	2.8	EPHRIN RECEPTOR BINDING	Molecular Function
GO:0022843	0.0286552	54	2.8	VOLTAGE-GATED MONOATOMIC CATION CHANNEL ACTIVITY	Molecular Function
GO:0015172	0.0286552	13	2.8	ACIDIC AMINO ACID TRANSMEMBRANE TRANSPORTER ACTIVITY	Molecular Function
GO:0022890	0.0305222	177	2.8	INORGANIC CATION TRANSMEMBRANE TRANSPORTER ACTIVITY	Molecular Function
GO:0015276	0.0311455	56	2.8	LIGAND-GATED MONOATOMIC ION CHANNEL ACTIVITY	Molecular Function
GO:0022834	0.0311455	56	2.8	LIGAND-GATED CHANNEL ACTIVITY	Molecular Function
GO:0015267	0.0394183	153	2.8	CHANNEL ACTIVITY	Molecular Function
GO:0022803	0.0433053	153	2.8	PASSIVE TRANSMEMBRANE TRANSPORTER ACTIVITY	Molecular Function
GO:0050839	0.000182602	203	2.85	CELL ADHESION MOLECULE BINDING	Molecular Function
GO:0003779	0.00441903	156	2.85	ACTIN BINDING	Molecular Function
GO:0022836	0.00441903	110	2.85	GATED CHANNEL ACTIVITY	Molecular Function
GO:0022839	0.00441903	110	2.85	MONOATOMIC ION GATED CHANNEL ACTIVITY	Molecular Function
GO:0044325	0.00472216	55	2.85	TRANSMEMBRANE TRANSPORTER BINDING	Molecular Function
GO:0005244	0.00496949	73	2.85	VOLTAGE-GATED MONOATOMIC ION CHANNEL ACTIVITY	Molecular Function
GO:0022832	0.00496949	73	2.85	VOLTAGE-GATED CHANNEL ACTIVITY	Molecular Function
GO:0051015	0.00563437	81	2.85	ACTIN FILAMENT BINDING	Molecular Function
GO:0005216	0.00563437	143	2.85	MONOATOMIC ION CHANNEL ACTIVITY	Molecular Function
GO:0005261	0.00656049	111	2.85	MONOATOMIC CATION CHANNEL ACTIVITY	Molecular Function
GO:0045499	0.00656049	19	2.85	CHEMOREPELLENT ACTIVITY	Molecular Function
GO:0030215	0.00656049	16	2.85	SEMAPHORIN RECEPTOR BINDING	Molecular Function
GO:0005516	0.00656049	77	2.85	CALMODULIN BINDING	Molecular Function
GO:0046873	0.00718669	144	2.85	METAL ION TRANSMEMBRANE TRANSPORTER ACTIVITY	Molecular Function
GO:0008324	0.00967661	185	2.85	MONOATOMIC CATION TRANSMEMBRANE TRANSPORTER ACTIVITY	Molecular Function
GO:0005003	0.00967661	12	2.85	EPHRIN RECEPTOR ACTIVITY	Molecular Function
GO:0045296	0.0107464	123	2.85	CADHERIN BINDING	Molecular Function
GO:1901702	0.0109213	178	2.85	SALT TRANSMEMBRANE TRANSPORTER ACTIVITY	Molecular Function
GO:0015183	0.0113047	9	2.85	L-ASPARTATE TRANSMEMBRANE TRANSPORTER ACTIVITY	Molecular Function
GO:0030020	0.0113047	22	2.85	EXTRACELLULAR MATRIX STRUCTURAL CONSTITUENT CONFERRING TENSILE STRENGTH	Molecular Function
GO:0022843	0.0114594	54	2.85	VOLTAGE-GATED MONOATOMIC CATION CHANNEL ACTIVITY	Molecular Function
GO:0015276	0.0131246	56	2.85	LIGAND-GATED MONOATOMIC ION CHANNEL ACTIVITY	Molecular Function
GO:0022834	0.0131246	56	2.85	LIGAND-GATED CHANNEL ACTIVITY	Molecular Function
GO:0046875	0.0146197	18	2.85	EPHRIN RECEPTOR BINDING	Molecular Function
GO:0015267	0.0153989	151	2.85	CHANNEL ACTIVITY	Molecular Function
GO:0005313	0.0153989	11	2.85	L-GLUTAMATE TRANSMEMBRANE TRANSPORTER ACTIVITY	Molecular Function
GO:0022890	0.0158068	173	2.85	INORGANIC CATION TRANSMEMBRANE TRANSPORTER ACTIVITY	Molecular Function
GO:0022803	0.0158068	151	2.85	PASSIVE TRANSMEMBRANE TRANSPORTER ACTIVITY	Molecular Function
GO:0015172	0.0158068	13	2.85	ACIDIC AMINO ACID TRANSMEMBRANE TRANSPORTER ACTIVITY	Molecular Function
GO:0005543	0.0264253	153	2.85	PHOSPHOLIPID BINDING	Molecular Function
GO:0099507	0.0346765	12	2.85	LIGAND-GATED MONOATOMIC ION CHANNEL ACTIVITY INVOLVED IN REGULATION OF PRESYNAPTIC MEMBRANE POTENTIAL	Molecular Function
GO:0050839	2.62265e-05	202	2.9	CELL ADHESION MOLECULE BINDING	Molecular Function
GO:0003779	0.000842437	156	2.9	ACTIN BINDING	Molecular Function
GO:0051015	0.0039897	81	2.9	ACTIN FILAMENT BINDING	Molecular Function
GO:0044325	0.0039897	54	2.9	TRANSMEMBRANE TRANSPORTER BINDING	Molecular Function
GO:0022836	0.0039897	107	2.9	GATED CHANNEL ACTIVITY	Molecular Function
GO:0022839	0.0039897	107	2.9	MONOATOMIC ION GATED CHANNEL ACTIVITY	Molecular Function
GO:0005216	0.00557856	140	2.9	MONOATOMIC ION CHANNEL ACTIVITY	Molecular Function
GO:0045296	0.00557856	123	2.9	CADHERIN BINDING	Molecular Function
GO:0005516	0.00573644	76	2.9	CALMODULIN BINDING	Molecular Function
GO:0005261	0.00573644	109	2.9	MONOATOMIC CATION CHANNEL ACTIVITY	Molecular Function
GO:0005244	0.00772716	70	2.9	VOLTAGE-GATED MONOATOMIC ION CHANNEL ACTIVITY	Molecular Function
GO:0022832	0.00772716	70	2.9	VOLTAGE-GATED CHANNEL ACTIVITY	Molecular Function
GO:0030020	0.010776	22	2.9	EXTRACELLULAR MATRIX STRUCTURAL CONSTITUENT CONFERRING TENSILE STRENGTH	Molecular Function
GO:0015183	0.0123281	9	2.9	L-ASPARTATE TRANSMEMBRANE TRANSPORTER ACTIVITY	Molecular Function
GO:0045499	0.0145939	18	2.9	CHEMOREPELLENT ACTIVITY	Molecular Function
GO:0015276	0.0145939	55	2.9	LIGAND-GATED MONOATOMIC ION CHANNEL ACTIVITY	Molecular Function
GO:0022834	0.0145939	55	2.9	LIGAND-GATED CHANNEL ACTIVITY	Molecular Function
GO:0015267	0.0145939	148	2.9	CHANNEL ACTIVITY	Molecular Function
GO:0005313	0.0145939	11	2.9	L-GLUTAMATE TRANSMEMBRANE TRANSPORTER ACTIVITY	Molecular Function
GO:0046873	0.0145939	138	2.9	METAL ION TRANSMEMBRANE TRANSPORTER ACTIVITY	Molecular Function
GO:0030215	0.0145939	15	2.9	SEMAPHORIN RECEPTOR BINDING	Molecular Function
GO:0015172	0.0149417	13	2.9	ACIDIC AMINO ACID TRANSMEMBRANE TRANSPORTER ACTIVITY	Molecular Function
GO:0022803	0.0149417	148	2.9	PASSIVE TRANSMEMBRANE TRANSPORTER ACTIVITY	Molecular Function
GO:0008324	0.0155604	178	2.9	MONOATOMIC CATION TRANSMEMBRANE TRANSPORTER ACTIVITY	Molecular Function
GO:0005543	0.0161767	151	2.9	PHOSPHOLIPID BINDING	Molecular Function
GO:0022843	0.0170499	52	2.9	VOLTAGE-GATED MONOATOMIC CATION CHANNEL ACTIVITY	Molecular Function
GO:1901702	0.0274489	170	2.9	SALT TRANSMEMBRANE TRANSPORTER ACTIVITY	Molecular Function
GO:0099507	0.0280987	12	2.9	LIGAND-GATED MONOATOMIC ION CHANNEL ACTIVITY INVOLVED IN REGULATION OF PRESYNAPTIC MEMBRANE POTENTIAL	Molecular Function
GO:0005003	0.0280987	11	2.9	EPHRIN RECEPTOR ACTIVITY	Molecular Function
GO:0046875	0.03055	17	2.9	EPHRIN RECEPTOR BINDING	Molecular Function
GO:0005544	0.035237	22	2.9	CALCIUM-DEPENDENT PHOSPHOLIPID BINDING	Molecular Function
GO:0022890	0.0363877	166	2.9	INORGANIC CATION TRANSMEMBRANE TRANSPORTER ACTIVITY	Molecular Function
GO:0070006	0.0420346	14	2.9	METALLOAMINOPEPTIDASE ACTIVITY	Molecular Function
GO:0016917	0.0459948	13	2.9	GABA RECEPTOR ACTIVITY	Molecular Function
GO:0050839	7.24169e-05	195	2.95	CELL ADHESION MOLECULE BINDING	Molecular Function
GO:0003779	0.00145254	151	2.95	ACTIN BINDING	Molecular Function
GO:0051015	0.00239571	79	2.95	ACTIN FILAMENT BINDING	Molecular Function
GO:0005516	0.00239571	76	2.95	CALMODULIN BINDING	Molecular Function
GO:0022836	0.00239571	105	2.95	GATED CHANNEL ACTIVITY	Molecular Function
GO:0022839	0.00239571	105	2.95	MONOATOMIC ION GATED CHANNEL ACTIVITY	Molecular Function
GO:0044325	0.00239571	53	2.95	TRANSMEMBRANE TRANSPORTER BINDING	Molecular Function
GO:0005216	0.00239571	138	2.95	MONOATOMIC ION CHANNEL ACTIVITY	Molecular Function
GO:0005261	0.00242036	108	2.95	MONOATOMIC CATION CHANNEL ACTIVITY	Molecular Function
GO:0005244	0.0053413	69	2.95	VOLTAGE-GATED MONOATOMIC ION CHANNEL ACTIVITY	Molecular Function
GO:0022832	0.0053413	69	2.95	VOLTAGE-GATED CHANNEL ACTIVITY	Molecular Function
GO:0045296	0.00927051	118	2.95	CADHERIN BINDING	Molecular Function
GO:0015183	0.00937701	9	2.95	L-ASPARTATE TRANSMEMBRANE TRANSPORTER ACTIVITY	Molecular Function
GO:0015267	0.00937701	146	2.95	CHANNEL ACTIVITY	Molecular Function
GO:0045499	0.0094562	18	2.95	CHEMOREPELLENT ACTIVITY	Molecular Function
GO:0022803	0.0094562	146	2.95	PASSIVE TRANSMEMBRANE TRANSPORTER ACTIVITY	Molecular Function
GO:0022843	0.0100268	52	2.95	VOLTAGE-GATED MONOATOMIC CATION CHANNEL ACTIVITY	Molecular Function
GO:0030215	0.0100268	15	2.95	SEMAPHORIN RECEPTOR BINDING	Molecular Function
GO:0015276	0.0100268	54	2.95	LIGAND-GATED MONOATOMIC ION CHANNEL ACTIVITY	Molecular Function
GO:0022834	0.0100268	54	2.95	LIGAND-GATED CHANNEL ACTIVITY	Molecular Function
GO:0005313	0.0100268	11	2.95	L-GLUTAMATE TRANSMEMBRANE TRANSPORTER ACTIVITY	Molecular Function
GO:0046873	0.0100268	135	2.95	METAL ION TRANSMEMBRANE TRANSPORTER ACTIVITY	Molecular Function
GO:0015172	0.0100268	13	2.95	ACIDIC AMINO ACID TRANSMEMBRANE TRANSPORTER ACTIVITY	Molecular Function
GO:0030020	0.0125053	21	2.95	EXTRACELLULAR MATRIX STRUCTURAL CONSTITUENT CONFERRING TENSILE STRENGTH	Molecular Function
GO:0005543	0.0156081	147	2.95	PHOSPHOLIPID BINDING	Molecular Function
GO:0008324	0.0206994	172	2.95	MONOATOMIC CATION TRANSMEMBRANE TRANSPORTER ACTIVITY	Molecular Function
GO:0099507	0.0206994	12	2.95	LIGAND-GATED MONOATOMIC ION CHANNEL ACTIVITY INVOLVED IN REGULATION OF PRESYNAPTIC MEMBRANE POTENTIAL	Molecular Function
GO:1901702	0.0206994	166	2.95	SALT TRANSMEMBRANE TRANSPORTER ACTIVITY	Molecular Function
GO:0046875	0.0208169	17	2.95	EPHRIN RECEPTOR BINDING	Molecular Function
GO:0022890	0.0312651	162	2.95	INORGANIC CATION TRANSMEMBRANE TRANSPORTER ACTIVITY	Molecular Function
GO:0070006	0.0312651	14	2.95	METALLOAMINOPEPTIDASE ACTIVITY	Molecular Function
GO:0015085	0.0444982	49	2.95	CALCIUM ION TRANSMEMBRANE TRANSPORTER ACTIVITY	Molecular Function
GO:0005249	0.0444982	34	2.95	VOLTAGE-GATED POTASSIUM CHANNEL ACTIVITY	Molecular Function
GO:0000099	0.0444982	9	2.95	SULFUR AMINO ACID TRANSMEMBRANE TRANSPORTER ACTIVITY	Molecular Function
GO:0005005	0.0444982	9	2.95	TRANSMEMBRANE-EPHRIN RECEPTOR ACTIVITY	Molecular Function
GO:0015179	0.0480219	27	2.95	L-AMINO ACID TRANSMEMBRANE TRANSPORTER ACTIVITY	Molecular Function
GO:0005267	0.0480219	44	2.95	POTASSIUM CHANNEL ACTIVITY	Molecular Function
GO:0015171	0.0480219	33	2.95	AMINO ACID TRANSMEMBRANE TRANSPORTER ACTIVITY	Molecular Function
GO:0050839	5.43871e-05	190	3	CELL ADHESION MOLECULE BINDING	Molecular Function
GO:0003779	0.00124081	147	3	ACTIN BINDING	Molecular Function
GO:0051015	0.00431071	77	3	ACTIN FILAMENT BINDING	Molecular Function
GO:0005216	0.00431071	134	3	MONOATOMIC ION CHANNEL ACTIVITY	Molecular Function
GO:0005261	0.00431071	105	3	MONOATOMIC CATION CHANNEL ACTIVITY	Molecular Function
GO:0022836	0.00434763	101	3	GATED CHANNEL ACTIVITY	Molecular Function
GO:0022839	0.00434763	101	3	MONOATOMIC ION GATED CHANNEL ACTIVITY	Molecular Function
GO:0005516	0.00773129	72	3	CALMODULIN BINDING	Molecular Function
GO:0044325	0.00814579	50	3	TRANSMEMBRANE TRANSPORTER BINDING	Molecular Function
GO:0045499	0.00814579	18	3	CHEMOREPELLENT ACTIVITY	Molecular Function
GO:0015183	0.00814579	9	3	L-ASPARTATE TRANSMEMBRANE TRANSPORTER ACTIVITY	Molecular Function
GO:0015267	0.00814579	142	3	CHANNEL ACTIVITY	Molecular Function
GO:0005244	0.00814579	66	3	VOLTAGE-GATED MONOATOMIC ION CHANNEL ACTIVITY	Molecular Function
GO:0022832	0.00814579	66	3	VOLTAGE-GATED CHANNEL ACTIVITY	Molecular Function
GO:0030215	0.00814579	15	3	SEMAPHORIN RECEPTOR BINDING	Molecular Function
GO:0022803	0.00814579	142	3	PASSIVE TRANSMEMBRANE TRANSPORTER ACTIVITY	Molecular Function
GO:0045296	0.00866509	114	3	CADHERIN BINDING	Molecular Function
GO:0030020	0.00947995	21	3	EXTRACELLULAR MATRIX STRUCTURAL CONSTITUENT CONFERRING TENSILE STRENGTH	Molecular Function
GO:0046873	0.0119394	131	3	METAL ION TRANSMEMBRANE TRANSPORTER ACTIVITY	Molecular Function
GO:0008324	0.0174031	168	3	MONOATOMIC CATION TRANSMEMBRANE TRANSPORTER ACTIVITY	Molecular Function
GO:0046875	0.0178822	17	3	EPHRIN RECEPTOR BINDING	Molecular Function
GO:0022843	0.0258124	49	3	VOLTAGE-GATED MONOATOMIC CATION CHANNEL ACTIVITY	Molecular Function
GO:0015276	0.0258124	51	3	LIGAND-GATED MONOATOMIC ION CHANNEL ACTIVITY	Molecular Function
GO:0022834	0.0258124	51	3	LIGAND-GATED CHANNEL ACTIVITY	Molecular Function
GO:0070006	0.0258124	14	3	METALLOAMINOPEPTIDASE ACTIVITY	Molecular Function
GO:0005543	0.027469	141	3	PHOSPHOLIPID BINDING	Molecular Function
GO:1901702	0.0296018	160	3	SALT TRANSMEMBRANE TRANSPORTER ACTIVITY	Molecular Function
GO:0015172	0.0314421	12	3	ACIDIC AMINO ACID TRANSMEMBRANE TRANSPORTER ACTIVITY	Molecular Function
GO:0022890	0.0326178	157	3	INORGANIC CATION TRANSMEMBRANE TRANSPORTER ACTIVITY	Molecular Function
GO:0005313	0.0367992	10	3	L-GLUTAMATE TRANSMEMBRANE TRANSPORTER ACTIVITY	Molecular Function
GO:0005005	0.0375351	9	3	TRANSMEMBRANE-EPHRIN RECEPTOR ACTIVITY	Molecular Function
GO:0097110	0.0419793	27	3	SCAFFOLD PROTEIN BINDING	Molecular Function
GO:0050321	0.0447627	13	3	TAU-PROTEIN KINASE ACTIVITY	Molecular Function
GO:0050839	3.79285e-05	186	3.05	CELL ADHESION MOLECULE BINDING	Molecular Function
GO:0003779	0.00016904	147	3.05	ACTIN BINDING	Molecular Function
GO:0051015	0.00134009	77	3.05	ACTIN FILAMENT BINDING	Molecular Function
GO:0005261	0.00326257	103	3.05	MONOATOMIC CATION CHANNEL ACTIVITY	Molecular Function
GO:0005216	0.00326257	131	3.05	MONOATOMIC ION CHANNEL ACTIVITY	Molecular Function
GO:0005516	0.00330448	72	3.05	CALMODULIN BINDING	Molecular Function
GO:0022836	0.00520578	98	3.05	GATED CHANNEL ACTIVITY	Molecular Function
GO:0022839	0.00520578	98	3.05	MONOATOMIC ION GATED CHANNEL ACTIVITY	Molecular Function
GO:0045296	0.00647599	113	3.05	CADHERIN BINDING	Molecular Function
GO:0015183	0.00720439	9	3.05	L-ASPARTATE TRANSMEMBRANE TRANSPORTER ACTIVITY	Molecular Function
GO:0015267	0.00773169	139	3.05	CHANNEL ACTIVITY	Molecular Function
GO:0022803	0.00798485	139	3.05	PASSIVE TRANSMEMBRANE TRANSPORTER ACTIVITY	Molecular Function
GO:0030020	0.00798485	21	3.05	EXTRACELLULAR MATRIX STRUCTURAL CONSTITUENT CONFERRING TENSILE STRENGTH	Molecular Function
GO:0044325	0.0108418	48	3.05	TRANSMEMBRANE TRANSPORTER BINDING	Molecular Function
GO:0005244	0.0108418	64	3.05	VOLTAGE-GATED MONOATOMIC ION CHANNEL ACTIVITY	Molecular Function
GO:0022832	0.0108418	64	3.05	VOLTAGE-GATED CHANNEL ACTIVITY	Molecular Function
GO:0046873	0.011178	128	3.05	METAL ION TRANSMEMBRANE TRANSPORTER ACTIVITY	Molecular Function
GO:0008324	0.011178	165	3.05	MONOATOMIC CATION TRANSMEMBRANE TRANSPORTER ACTIVITY	Molecular Function
GO:0045499	0.0123745	17	3.05	CHEMOREPELLENT ACTIVITY	Molecular Function
GO:0046875	0.0123745	17	3.05	EPHRIN RECEPTOR BINDING	Molecular Function
GO:0030215	0.0205369	14	3.05	SEMAPHORIN RECEPTOR BINDING	Molecular Function
GO:0070006	0.0205369	14	3.05	METALLOAMINOPEPTIDASE ACTIVITY	Molecular Function
GO:0022890	0.02675	154	3.05	INORGANIC CATION TRANSMEMBRANE TRANSPORTER ACTIVITY	Molecular Function
GO:0097110	0.0330132	27	3.05	SCAFFOLD PROTEIN BINDING	Molecular Function
GO:0005005	0.0361012	9	3.05	TRANSMEMBRANE-EPHRIN RECEPTOR ACTIVITY	Molecular Function
GO:1901702	0.0383801	155	3.05	SALT TRANSMEMBRANE TRANSPORTER ACTIVITY	Molecular Function
GO:0015085	0.0383801	47	3.05	CALCIUM ION TRANSMEMBRANE TRANSPORTER ACTIVITY	Molecular Function
GO:0022843	0.0383801	47	3.05	VOLTAGE-GATED MONOATOMIC CATION CHANNEL ACTIVITY	Molecular Function
GO:0005543	0.0397891	136	3.05	PHOSPHOLIPID BINDING	Molecular Function
GO:0000146	0.0422015	17	3.05	MICROFILAMENT MOTOR ACTIVITY	Molecular Function
GO:0050839	3.58605e-05	181	3.1	CELL ADHESION MOLECULE BINDING	Molecular Function
GO:0003779	3.58605e-05	146	3.1	ACTIN BINDING	Molecular Function
GO:0051015	0.000350956	77	3.1	ACTIN FILAMENT BINDING	Molecular Function
GO:0005261	0.00158595	102	3.1	MONOATOMIC CATION CHANNEL ACTIVITY	Molecular Function
GO:0005216	0.00163772	129	3.1	MONOATOMIC ION CHANNEL ACTIVITY	Molecular Function
GO:0022836	0.00463856	96	3.1	GATED CHANNEL ACTIVITY	Molecular Function
GO:0022839	0.00463856	96	3.1	MONOATOMIC ION GATED CHANNEL ACTIVITY	Molecular Function
GO:0045296	0.00463856	111	3.1	CADHERIN BINDING	Molecular Function
GO:0005516	0.00544547	69	3.1	CALMODULIN BINDING	Molecular Function
GO:0030020	0.00579933	21	3.1	EXTRACELLULAR MATRIX STRUCTURAL CONSTITUENT CONFERRING TENSILE STRENGTH	Molecular Function
GO:0015267	0.00579933	136	3.1	CHANNEL ACTIVITY	Molecular Function
GO:0022803	0.00610793	136	3.1	PASSIVE TRANSMEMBRANE TRANSPORTER ACTIVITY	Molecular Function
GO:0005244	0.00874016	63	3.1	VOLTAGE-GATED MONOATOMIC ION CHANNEL ACTIVITY	Molecular Function
GO:0022832	0.00874016	63	3.1	VOLTAGE-GATED CHANNEL ACTIVITY	Molecular Function
GO:0044325	0.00951268	47	3.1	TRANSMEMBRANE TRANSPORTER BINDING	Molecular Function
GO:0046873	0.00996783	125	3.1	METAL ION TRANSMEMBRANE TRANSPORTER ACTIVITY	Molecular Function
GO:0008324	0.00996783	161	3.1	MONOATOMIC CATION TRANSMEMBRANE TRANSPORTER ACTIVITY	Molecular Function
GO:0070006	0.0173803	14	3.1	METALLOAMINOPEPTIDASE ACTIVITY	Molecular Function
GO:0015085	0.026271	47	3.1	CALCIUM ION TRANSMEMBRANE TRANSPORTER ACTIVITY	Molecular Function
GO:0046875	0.0308067	16	3.1	EPHRIN RECEPTOR BINDING	Molecular Function
GO:1901702	0.0308067	152	3.1	SALT TRANSMEMBRANE TRANSPORTER ACTIVITY	Molecular Function
GO:0005005	0.0308067	9	3.1	TRANSMEMBRANE-EPHRIN RECEPTOR ACTIVITY	Molecular Function
GO:0015183	0.0308067	8	3.1	L-ASPARTATE TRANSMEMBRANE TRANSPORTER ACTIVITY	Molecular Function
GO:0022890	0.0339747	149	3.1	INORGANIC CATION TRANSMEMBRANE TRANSPORTER ACTIVITY	Molecular Function
GO:0000146	0.0339747	17	3.1	MICROFILAMENT MOTOR ACTIVITY	Molecular Function
GO:0022843	0.0381456	46	3.1	VOLTAGE-GATED MONOATOMIC CATION CHANNEL ACTIVITY	Molecular Function
GO:0050839	6.1174e-05	175	3.15	CELL ADHESION MOLECULE BINDING	Molecular Function
GO:0003779	0.00017779	139	3.15	ACTIN BINDING	Molecular Function
GO:0051015	0.000700517	74	3.15	ACTIN FILAMENT BINDING	Molecular Function
GO:0005261	0.000851574	100	3.15	MONOATOMIC CATION CHANNEL ACTIVITY	Molecular Function
GO:0005216	0.000989981	126	3.15	MONOATOMIC ION CHANNEL ACTIVITY	Molecular Function
GO:0005516	0.00204701	69	3.15	CALMODULIN BINDING	Molecular Function
GO:0015267	0.0038928	133	3.15	CHANNEL ACTIVITY	Molecular Function
GO:0022836	0.0038928	93	3.15	GATED CHANNEL ACTIVITY	Molecular Function
GO:0022839	0.0038928	93	3.15	MONOATOMIC ION GATED CHANNEL ACTIVITY	Molecular Function
GO:0022803	0.00402194	133	3.15	PASSIVE TRANSMEMBRANE TRANSPORTER ACTIVITY	Molecular Function
GO:0005244	0.00586392	62	3.15	VOLTAGE-GATED MONOATOMIC ION CHANNEL ACTIVITY	Molecular Function
GO:0022832	0.00586392	62	3.15	VOLTAGE-GATED CHANNEL ACTIVITY	Molecular Function
GO:0045296	0.00654623	106	3.15	CADHERIN BINDING	Molecular Function
GO:0046873	0.00756954	122	3.15	METAL ION TRANSMEMBRANE TRANSPORTER ACTIVITY	Molecular Function
GO:0030020	0.00867826	20	3.15	EXTRACELLULAR MATRIX STRUCTURAL CONSTITUENT CONFERRING TENSILE STRENGTH	Molecular Function
GO:0008324	0.00965602	156	3.15	MONOATOMIC CATION TRANSMEMBRANE TRANSPORTER ACTIVITY	Molecular Function
GO:0015085	0.021837	46	3.15	CALCIUM ION TRANSMEMBRANE TRANSPORTER ACTIVITY	Molecular Function
GO:0022843	0.021837	46	3.15	VOLTAGE-GATED MONOATOMIC CATION CHANNEL ACTIVITY	Molecular Function
GO:1901702	0.0239543	148	3.15	SALT TRANSMEMBRANE TRANSPORTER ACTIVITY	Molecular Function
GO:0044325	0.0239816	44	3.15	TRANSMEMBRANE TRANSPORTER BINDING	Molecular Function
GO:0000146	0.0239816	17	3.15	MICROFILAMENT MOTOR ACTIVITY	Molecular Function
GO:0015183	0.0239816	8	3.15	L-ASPARTATE TRANSMEMBRANE TRANSPORTER ACTIVITY	Molecular Function
GO:0022890	0.0256967	145	3.15	INORGANIC CATION TRANSMEMBRANE TRANSPORTER ACTIVITY	Molecular Function
GO:0070006	0.0392523	13	3.15	METALLOAMINOPEPTIDASE ACTIVITY	Molecular Function
GO:0050839	8.08153e-05	170	3.2	CELL ADHESION MOLECULE BINDING	Molecular Function
GO:0003779	0.000131595	136	3.2	ACTIN BINDING	Molecular Function
GO:0051015	0.000399534	73	3.2	ACTIN FILAMENT BINDING	Molecular Function
GO:0005261	0.00118452	97	3.2	MONOATOMIC CATION CHANNEL ACTIVITY	Molecular Function
GO:0005516	0.00319376	67	3.2	CALMODULIN BINDING	Molecular Function
GO:0005216	0.00354956	120	3.2	MONOATOMIC ION CHANNEL ACTIVITY	Molecular Function
GO:0005244	0.00622306	61	3.2	VOLTAGE-GATED MONOATOMIC ION CHANNEL ACTIVITY	Molecular Function
GO:0022832	0.00622306	61	3.2	VOLTAGE-GATED CHANNEL ACTIVITY	Molecular Function
GO:0045296	0.0063584	104	3.2	CADHERIN BINDING	Molecular Function
GO:0030020	0.00724453	20	3.2	EXTRACELLULAR MATRIX STRUCTURAL CONSTITUENT CONFERRING TENSILE STRENGTH	Molecular Function
GO:0022836	0.00724453	89	3.2	GATED CHANNEL ACTIVITY	Molecular Function
GO:0022839	0.00724453	89	3.2	MONOATOMIC ION GATED CHANNEL ACTIVITY	Molecular Function
GO:0046873	0.00724453	119	3.2	METAL ION TRANSMEMBRANE TRANSPORTER ACTIVITY	Molecular Function
GO:0015267	0.00783755	127	3.2	CHANNEL ACTIVITY	Molecular Function
GO:0022803	0.00831163	127	3.2	PASSIVE TRANSMEMBRANE TRANSPORTER ACTIVITY	Molecular Function
GO:0008324	0.00860466	152	3.2	MONOATOMIC CATION TRANSMEMBRANE TRANSPORTER ACTIVITY	Molecular Function
GO:0022843	0.0102301	46	3.2	VOLTAGE-GATED MONOATOMIC CATION CHANNEL ACTIVITY	Molecular Function
GO:0015085	0.020361	45	3.2	CALCIUM ION TRANSMEMBRANE TRANSPORTER ACTIVITY	Molecular Function
GO:0022890	0.020592	142	3.2	INORGANIC CATION TRANSMEMBRANE TRANSPORTER ACTIVITY	Molecular Function
GO:0015183	0.020592	8	3.2	L-ASPARTATE TRANSMEMBRANE TRANSPORTER ACTIVITY	Molecular Function
GO:0070006	0.0318081	13	3.2	METALLOAMINOPEPTIDASE ACTIVITY	Molecular Function
GO:1901702	0.0413615	142	3.2	SALT TRANSMEMBRANE TRANSPORTER ACTIVITY	Molecular Function
GO:0044325	0.0413615	42	3.2	TRANSMEMBRANE TRANSPORTER BINDING	Molecular Function
GO:0045499	0.0413615	15	3.2	CHEMOREPELLENT ACTIVITY	Molecular Function
GO:0046875	0.0413615	15	3.2	EPHRIN RECEPTOR BINDING	Molecular Function
GO:0051018	0.0413615	19	3.2	PROTEIN KINASE A BINDING	Molecular Function
GO:0000146	0.0452483	16	3.2	MICROFILAMENT MOTOR ACTIVITY	Molecular Function
GO:0050839	0.00022197	164	3.25	CELL ADHESION MOLECULE BINDING	Molecular Function
GO:0003779	0.000248872	131	3.25	ACTIN BINDING	Molecular Function
GO:0051015	0.000248872	72	3.25	ACTIN FILAMENT BINDING	Molecular Function
GO:0005261	0.00340739	93	3.25	MONOATOMIC CATION CHANNEL ACTIVITY	Molecular Function
GO:0005516	0.00454676	65	3.25	CALMODULIN BINDING	Molecular Function
GO:0005216	0.00602017	116	3.25	MONOATOMIC ION CHANNEL ACTIVITY	Molecular Function
GO:0005244	0.00962422	59	3.25	VOLTAGE-GATED MONOATOMIC ION CHANNEL ACTIVITY	Molecular Function
GO:0022832	0.00962422	59	3.25	VOLTAGE-GATED CHANNEL ACTIVITY	Molecular Function
GO:0022836	0.0140588	86	3.25	GATED CHANNEL ACTIVITY	Molecular Function
GO:0022839	0.0140588	86	3.25	MONOATOMIC ION GATED CHANNEL ACTIVITY	Molecular Function
GO:0015267	0.0141048	123	3.25	CHANNEL ACTIVITY	Molecular Function
GO:0022803	0.0145363	123	3.25	PASSIVE TRANSMEMBRANE TRANSPORTER ACTIVITY	Molecular Function
GO:0030020	0.0145363	19	3.25	EXTRACELLULAR MATRIX STRUCTURAL CONSTITUENT CONFERRING TENSILE STRENGTH	Molecular Function
GO:0046873	0.0169243	114	3.25	METAL ION TRANSMEMBRANE TRANSPORTER ACTIVITY	Molecular Function
GO:0045296	0.0213058	98	3.25	CADHERIN BINDING	Molecular Function
GO:0015085	0.0213746	44	3.25	CALCIUM ION TRANSMEMBRANE TRANSPORTER ACTIVITY	Molecular Function
GO:0022843	0.0213746	44	3.25	VOLTAGE-GATED MONOATOMIC CATION CHANNEL ACTIVITY	Molecular Function
GO:0008324	0.02521	145	3.25	MONOATOMIC CATION TRANSMEMBRANE TRANSPORTER ACTIVITY	Molecular Function
GO:0045499	0.0370127	15	3.25	CHEMOREPELLENT ACTIVITY	Molecular Function
GO:0046875	0.0370127	15	3.25	EPHRIN RECEPTOR BINDING	Molecular Function
GO:0000146	0.0402829	16	3.25	MICROFILAMENT MOTOR ACTIVITY	Molecular Function
GO:0044325	0.0473973	41	3.25	TRANSMEMBRANE TRANSPORTER BINDING	Molecular Function
GO:0050839	4.33484e-05	163	3.3	CELL ADHESION MOLECULE BINDING	Molecular Function
GO:0003779	5.76618e-05	131	3.3	ACTIN BINDING	Molecular Function
GO:0051015	6.97312e-05	72	3.3	ACTIN FILAMENT BINDING	Molecular Function
GO:0005261	0.00165164	92	3.3	MONOATOMIC CATION CHANNEL ACTIVITY	Molecular Function
GO:0005216	0.00273613	115	3.3	MONOATOMIC ION CHANNEL ACTIVITY	Molecular Function
GO:0005516	0.00273613	64	3.3	CALMODULIN BINDING	Molecular Function
GO:0015267	0.00646738	122	3.3	CHANNEL ACTIVITY	Molecular Function
GO:0005244	0.00646738	58	3.3	VOLTAGE-GATED MONOATOMIC ION CHANNEL ACTIVITY	Molecular Function
GO:0022832	0.00646738	58	3.3	VOLTAGE-GATED CHANNEL ACTIVITY	Molecular Function
GO:0022803	0.00646738	122	3.3	PASSIVE TRANSMEMBRANE TRANSPORTER ACTIVITY	Molecular Function
GO:0022836	0.00646738	85	3.3	GATED CHANNEL ACTIVITY	Molecular Function
GO:0022839	0.00646738	85	3.3	MONOATOMIC ION GATED CHANNEL ACTIVITY	Molecular Function
GO:0045296	0.0113957	97	3.3	CADHERIN BINDING	Molecular Function
GO:0046873	0.0113957	112	3.3	METAL ION TRANSMEMBRANE TRANSPORTER ACTIVITY	Molecular Function
GO:0008324	0.0217612	142	3.3	MONOATOMIC CATION TRANSMEMBRANE TRANSPORTER ACTIVITY	Molecular Function
GO:0015085	0.0217612	43	3.3	CALCIUM ION TRANSMEMBRANE TRANSPORTER ACTIVITY	Molecular Function
GO:0022843	0.0217612	43	3.3	VOLTAGE-GATED MONOATOMIC CATION CHANNEL ACTIVITY	Molecular Function
GO:0030020	0.0245347	18	3.3	EXTRACELLULAR MATRIX STRUCTURAL CONSTITUENT CONFERRING TENSILE STRENGTH	Molecular Function
GO:0045499	0.0259621	15	3.3	CHEMOREPELLENT ACTIVITY	Molecular Function
GO:0046875	0.0259621	15	3.3	EPHRIN RECEPTOR BINDING	Molecular Function
GO:0000146	0.0278793	16	3.3	MICROFILAMENT MOTOR ACTIVITY	Molecular Function
GO:0044325	0.0484158	40	3.3	TRANSMEMBRANE TRANSPORTER BINDING	Molecular Function
GO:0022890	0.0484158	132	3.3	INORGANIC CATION TRANSMEMBRANE TRANSPORTER ACTIVITY	Molecular Function
GO:0050839	5.43167e-05	157	3.35	CELL ADHESION MOLECULE BINDING	Molecular Function
GO:0003779	5.43167e-05	127	3.35	ACTIN BINDING	Molecular Function
GO:0051015	0.000156213	69	3.35	ACTIN FILAMENT BINDING	Molecular Function
GO:0005261	0.00095319	90	3.35	MONOATOMIC CATION CHANNEL ACTIVITY	Molecular Function
GO:0005216	0.00107906	113	3.35	MONOATOMIC ION CHANNEL ACTIVITY	Molecular Function
GO:0005516	0.00139521	63	3.35	CALMODULIN BINDING	Molecular Function
GO:0015267	0.00284232	120	3.35	CHANNEL ACTIVITY	Molecular Function
GO:0022803	0.00284232	120	3.35	PASSIVE TRANSMEMBRANE TRANSPORTER ACTIVITY	Molecular Function
GO:0022836	0.00284232	84	3.35	GATED CHANNEL ACTIVITY	Molecular Function
GO:0022839	0.00284232	84	3.35	MONOATOMIC ION GATED CHANNEL ACTIVITY	Molecular Function
GO:0005244	0.00297618	57	3.35	VOLTAGE-GATED MONOATOMIC ION CHANNEL ACTIVITY	Molecular Function
GO:0022832	0.00297618	57	3.35	VOLTAGE-GATED CHANNEL ACTIVITY	Molecular Function
GO:0046873	0.0137798	108	3.35	METAL ION TRANSMEMBRANE TRANSPORTER ACTIVITY	Molecular Function
GO:0008324	0.016752	138	3.35	MONOATOMIC CATION TRANSMEMBRANE TRANSPORTER ACTIVITY	Molecular Function
GO:0030020	0.0169194	18	3.35	EXTRACELLULAR MATRIX STRUCTURAL CONSTITUENT CONFERRING TENSILE STRENGTH	Molecular Function
GO:0022843	0.018772	42	3.35	VOLTAGE-GATED MONOATOMIC CATION CHANNEL ACTIVITY	Molecular Function
GO:0045499	0.0187884	15	3.35	CHEMOREPELLENT ACTIVITY	Molecular Function
GO:0000146	0.0196287	16	3.35	MICROFILAMENT MOTOR ACTIVITY	Molecular Function
GO:0045296	0.0202511	92	3.35	CADHERIN BINDING	Molecular Function
GO:0015085	0.0313446	41	3.35	CALCIUM ION TRANSMEMBRANE TRANSPORTER ACTIVITY	Molecular Function
GO:0022890	0.0419857	128	3.35	INORGANIC CATION TRANSMEMBRANE TRANSPORTER ACTIVITY	Molecular Function
GO:0030215	0.0477867	12	3.35	SEMAPHORIN RECEPTOR BINDING	Molecular Function
GO:0003779	7.35888e-05	124	3.4	ACTIN BINDING	Molecular Function
GO:0050839	7.45652e-05	151	3.4	CELL ADHESION MOLECULE BINDING	Molecular Function
GO:0051015	0.000185139	67	3.4	ACTIN FILAMENT BINDING	Molecular Function
GO:0005516	0.00122865	62	3.4	CALMODULIN BINDING	Molecular Function
GO:0005216	0.00274234	108	3.4	MONOATOMIC ION CHANNEL ACTIVITY	Molecular Function
GO:0005261	0.00298597	85	3.4	MONOATOMIC CATION CHANNEL ACTIVITY	Molecular Function
GO:0015267	0.00499133	115	3.4	CHANNEL ACTIVITY	Molecular Function
GO:0022803	0.00499133	115	3.4	PASSIVE TRANSMEMBRANE TRANSPORTER ACTIVITY	Molecular Function
GO:0005244	0.00499133	55	3.4	VOLTAGE-GATED MONOATOMIC ION CHANNEL ACTIVITY	Molecular Function
GO:0022832	0.00499133	55	3.4	VOLTAGE-GATED CHANNEL ACTIVITY	Molecular Function
GO:0022836	0.00603824	80	3.4	GATED CHANNEL ACTIVITY	Molecular Function
GO:0022839	0.00603824	80	3.4	MONOATOMIC ION GATED CHANNEL ACTIVITY	Molecular Function
GO:0030020	0.0116775	18	3.4	EXTRACELLULAR MATRIX STRUCTURAL CONSTITUENT CONFERRING TENSILE STRENGTH	Molecular Function
GO:0046873	0.0176841	104	3.4	METAL ION TRANSMEMBRANE TRANSPORTER ACTIVITY	Molecular Function
GO:0022843	0.0181067	41	3.4	VOLTAGE-GATED MONOATOMIC CATION CHANNEL ACTIVITY	Molecular Function
GO:0008324	0.0190542	133	3.4	MONOATOMIC CATION TRANSMEMBRANE TRANSPORTER ACTIVITY	Molecular Function
GO:0045296	0.0249427	89	3.4	CADHERIN BINDING	Molecular Function
GO:0045499	0.0427535	14	3.4	CHEMOREPELLENT ACTIVITY	Molecular Function
GO:0000146	0.0427535	15	3.4	MICROFILAMENT MOTOR ACTIVITY	Molecular Function
GO:0022890	0.0427535	124	3.4	INORGANIC CATION TRANSMEMBRANE TRANSPORTER ACTIVITY	Molecular Function
GO:0003779	0.000161004	120	3.45	ACTIN BINDING	Molecular Function
GO:0050839	0.000295007	145	3.45	CELL ADHESION MOLECULE BINDING	Molecular Function
GO:0051015	0.000312017	65	3.45	ACTIN FILAMENT BINDING	Molecular Function
GO:0005516	0.000436239	62	3.45	CALMODULIN BINDING	Molecular Function
GO:0005216	0.00610421	104	3.45	MONOATOMIC ION CHANNEL ACTIVITY	Molecular Function
GO:0005261	0.0103152	81	3.45	MONOATOMIC CATION CHANNEL ACTIVITY	Molecular Function
GO:0015267	0.017933	110	3.45	CHANNEL ACTIVITY	Molecular Function
GO:0022803	0.017933	110	3.45	PASSIVE TRANSMEMBRANE TRANSPORTER ACTIVITY	Molecular Function
GO:0022836	0.0245705	76	3.45	GATED CHANNEL ACTIVITY	Molecular Function
GO:0022839	0.0245705	76	3.45	MONOATOMIC ION GATED CHANNEL ACTIVITY	Molecular Function
GO:0005244	0.0285122	51	3.45	VOLTAGE-GATED MONOATOMIC ION CHANNEL ACTIVITY	Molecular Function
GO:0022832	0.0285122	51	3.45	VOLTAGE-GATED CHANNEL ACTIVITY	Molecular Function
GO:0030020	0.0285122	17	3.45	EXTRACELLULAR MATRIX STRUCTURAL CONSTITUENT CONFERRING TENSILE STRENGTH	Molecular Function
GO:0045296	0.0285122	87	3.45	CADHERIN BINDING	Molecular Function
GO:0000146	0.0379672	15	3.45	MICROFILAMENT MOTOR ACTIVITY	Molecular Function
GO:0045499	0.0379672	14	3.45	CHEMOREPELLENT ACTIVITY	Molecular Function
GO:0003779	0.000153961	116	3.5	ACTIN BINDING	Molecular Function
GO:0050839	0.00015978	141	3.5	CELL ADHESION MOLECULE BINDING	Molecular Function
GO:0005516	0.000518262	60	3.5	CALMODULIN BINDING	Molecular Function
GO:0051015	0.000518262	62	3.5	ACTIN FILAMENT BINDING	Molecular Function
GO:0005216	0.0121228	99	3.5	MONOATOMIC ION CHANNEL ACTIVITY	Molecular Function
GO:0005244	0.0157001	51	3.5	VOLTAGE-GATED MONOATOMIC ION CHANNEL ACTIVITY	Molecular Function
GO:0022832	0.0157001	51	3.5	VOLTAGE-GATED CHANNEL ACTIVITY	Molecular Function
GO:0015267	0.0205518	105	3.5	CHANNEL ACTIVITY	Molecular Function
GO:0005261	0.0205518	76	3.5	MONOATOMIC CATION CHANNEL ACTIVITY	Molecular Function
GO:0045296	0.0205518	85	3.5	CADHERIN BINDING	Molecular Function
GO:0022803	0.0205518	105	3.5	PASSIVE TRANSMEMBRANE TRANSPORTER ACTIVITY	Molecular Function
GO:0022836	0.0225396	73	3.5	GATED CHANNEL ACTIVITY	Molecular Function
GO:0022839	0.0225396	73	3.5	MONOATOMIC ION GATED CHANNEL ACTIVITY	Molecular Function
GO:0003779	7.07269e-05	114	3.55	ACTIN BINDING	Molecular Function
GO:0050839	0.000468019	135	3.55	CELL ADHESION MOLECULE BINDING	Molecular Function
GO:0051015	0.000962671	60	3.55	ACTIN FILAMENT BINDING	Molecular Function
GO:0005516	0.00152848	57	3.55	CALMODULIN BINDING	Molecular Function
GO:0005216	0.0214422	95	3.55	MONOATOMIC ION CHANNEL ACTIVITY	Molecular Function
GO:0005244	0.0246988	49	3.55	VOLTAGE-GATED MONOATOMIC ION CHANNEL ACTIVITY	Molecular Function
GO:0022832	0.0246988	49	3.55	VOLTAGE-GATED CHANNEL ACTIVITY	Molecular Function
GO:0015267	0.0333883	101	3.55	CHANNEL ACTIVITY	Molecular Function
GO:0005261	0.0333883	73	3.55	MONOATOMIC CATION CHANNEL ACTIVITY	Molecular Function
GO:0022803	0.0333883	101	3.55	PASSIVE TRANSMEMBRANE TRANSPORTER ACTIVITY	Molecular Function
GO:0022836	0.0351295	70	3.55	GATED CHANNEL ACTIVITY	Molecular Function
GO:0022839	0.0351295	70	3.55	MONOATOMIC ION GATED CHANNEL ACTIVITY	Molecular Function
GO:0045296	0.0351295	81	3.55	CADHERIN BINDING	Molecular Function
GO:0030020	0.0351295	16	3.55	EXTRACELLULAR MATRIX STRUCTURAL CONSTITUENT CONFERRING TENSILE STRENGTH	Molecular Function
GO:0051020	0.0398884	76	3.55	GTPASE BINDING	Molecular Function
GO:0003779	6.93182e-05	111	3.6	ACTIN BINDING	Molecular Function
GO:0050839	0.000527118	131	3.6	CELL ADHESION MOLECULE BINDING	Molecular Function
GO:0051015	0.00315274	57	3.6	ACTIN FILAMENT BINDING	Molecular Function
GO:0005516	0.0109885	53	3.6	CALMODULIN BINDING	Molecular Function
GO:0045296	0.0494487	80	3.6	CADHERIN BINDING	Molecular Function
GO:0003779	0.000648879	104	3.65	ACTIN BINDING	Molecular Function
GO:0050839	0.000648879	127	3.65	CELL ADHESION MOLECULE BINDING	Molecular Function
GO:0051015	0.00101889	57	3.65	ACTIN FILAMENT BINDING	Molecular Function
GO:0005516	0.00397139	53	3.65	CALMODULIN BINDING	Molecular Function
GO:0005216	0.0388786	88	3.65	MONOATOMIC ION CHANNEL ACTIVITY	Molecular Function
GO:0045296	0.0388786	77	3.65	CADHERIN BINDING	Molecular Function
GO:0000146	0.0388786	14	3.65	MICROFILAMENT MOTOR ACTIVITY	Molecular Function
GO:0005244	0.0388786	45	3.65	VOLTAGE-GATED MONOATOMIC ION CHANNEL ACTIVITY	Molecular Function
GO:0022832	0.0388786	45	3.65	VOLTAGE-GATED CHANNEL ACTIVITY	Molecular Function
GO:0045499	0.0388786	13	3.65	CHEMOREPELLENT ACTIVITY	Molecular Function
GO:0022836	0.0388786	66	3.65	GATED CHANNEL ACTIVITY	Molecular Function
GO:0022839	0.0388786	66	3.65	MONOATOMIC ION GATED CHANNEL ACTIVITY	Molecular Function
GO:0015267	0.0388786	94	3.65	CHANNEL ACTIVITY	Molecular Function
GO:0005261	0.0388786	68	3.65	MONOATOMIC CATION CHANNEL ACTIVITY	Molecular Function
GO:0022803	0.0388786	94	3.65	PASSIVE TRANSMEMBRANE TRANSPORTER ACTIVITY	Molecular Function
GO:0017075	0.0409194	10	3.65	SYNTAXIN-1 BINDING	Molecular Function
GO:0050839	0.000634217	125	3.7	CELL ADHESION MOLECULE BINDING	Molecular Function
GO:0003779	0.00178264	99	3.7	ACTIN BINDING	Molecular Function
GO:0051015	0.00178264	55	3.7	ACTIN FILAMENT BINDING	Molecular Function
GO:0005516	0.00329139	52	3.7	CALMODULIN BINDING	Molecular Function
GO:0005216	0.0357603	86	3.7	MONOATOMIC ION CHANNEL ACTIVITY	Molecular Function
GO:0045296	0.0357603	76	3.7	CADHERIN BINDING	Molecular Function
GO:0022836	0.0378926	65	3.7	GATED CHANNEL ACTIVITY	Molecular Function
GO:0022839	0.0378926	65	3.7	MONOATOMIC ION GATED CHANNEL ACTIVITY	Molecular Function
GO:0015267	0.0378926	92	3.7	CHANNEL ACTIVITY	Molecular Function
GO:0005244	0.0378926	44	3.7	VOLTAGE-GATED MONOATOMIC ION CHANNEL ACTIVITY	Molecular Function
GO:0022832	0.0378926	44	3.7	VOLTAGE-GATED CHANNEL ACTIVITY	Molecular Function
GO:0022803	0.0378926	92	3.7	PASSIVE TRANSMEMBRANE TRANSPORTER ACTIVITY	Molecular Function
GO:0017075	0.037993	10	3.7	SYNTAXIN-1 BINDING	Molecular Function
GO:0005261	0.0452686	66	3.7	MONOATOMIC CATION CHANNEL ACTIVITY	Molecular Function
GO:0050839	0.00173291	119	3.75	CELL ADHESION MOLECULE BINDING	Molecular Function
GO:0051015	0.00173291	54	3.75	ACTIN FILAMENT BINDING	Molecular Function
GO:0003779	0.00173291	96	3.75	ACTIN BINDING	Molecular Function
GO:0005516	0.00601962	50	3.75	CALMODULIN BINDING	Molecular Function
GO:0045296	0.0425503	74	3.75	CADHERIN BINDING	Molecular Function
GO:0005216	0.0455691	83	3.75	MONOATOMIC ION CHANNEL ACTIVITY	Molecular Function
GO:0017075	0.0455691	10	3.75	SYNTAXIN-1 BINDING	Molecular Function
GO:0022836	0.0455691	63	3.75	GATED CHANNEL ACTIVITY	Molecular Function
GO:0022839	0.0455691	63	3.75	MONOATOMIC ION GATED CHANNEL ACTIVITY	Molecular Function
GO:0050839	0.00190337	116	3.8	CELL ADHESION MOLECULE BINDING	Molecular Function
GO:0051015	0.003164	52	3.8	ACTIN FILAMENT BINDING	Molecular Function
GO:0003779	0.00565187	91	3.8	ACTIN BINDING	Molecular Function
GO:0005516	0.0200538	47	3.8	CALMODULIN BINDING	Molecular Function
GO:0005216	0.0327029	81	3.8	MONOATOMIC ION CHANNEL ACTIVITY	Molecular Function
GO:0022836	0.0327029	62	3.8	GATED CHANNEL ACTIVITY	Molecular Function
GO:0022839	0.0327029	62	3.8	MONOATOMIC ION GATED CHANNEL ACTIVITY	Molecular Function
GO:0017075	0.0327029	10	3.8	SYNTAXIN-1 BINDING	Molecular Function
GO:0045296	0.0339358	71	3.8	CADHERIN BINDING	Molecular Function
GO:0005261	0.0411636	63	3.8	MONOATOMIC CATION CHANNEL ACTIVITY	Molecular Function
GO:0099507	0.0459733	9	3.8	LIGAND-GATED MONOATOMIC ION CHANNEL ACTIVITY INVOLVED IN REGULATION OF PRESYNAPTIC MEMBRANE POTENTIAL	Molecular Function
GO:0000146	0.0459733	13	3.8	MICROFILAMENT MOTOR ACTIVITY	Molecular Function
GO:0003774	0.046777	29	3.8	CYTOSKELETAL MOTOR ACTIVITY	Molecular Function
GO:0005244	0.046777	41	3.8	VOLTAGE-GATED MONOATOMIC ION CHANNEL ACTIVITY	Molecular Function
GO:0022832	0.046777	41	3.8	VOLTAGE-GATED CHANNEL ACTIVITY	Molecular Function
GO:0050839	0.0055058	110	3.85	CELL ADHESION MOLECULE BINDING	Molecular Function
GO:0051015	0.0055058	50	3.85	ACTIN FILAMENT BINDING	Molecular Function
GO:0003779	0.00721086	88	3.85	ACTIN BINDING	Molecular Function
GO:0005516	0.00782654	47	3.85	CALMODULIN BINDING	Molecular Function
GO:0017075	0.0380231	10	3.85	SYNTAXIN-1 BINDING	Molecular Function
GO:0022836	0.0382848	60	3.85	GATED CHANNEL ACTIVITY	Molecular Function
GO:0022839	0.0382848	60	3.85	MONOATOMIC ION GATED CHANNEL ACTIVITY	Molecular Function
GO:0003774	0.0382848	29	3.85	CYTOSKELETAL MOTOR ACTIVITY	Molecular Function
GO:0000146	0.0382848	13	3.85	MICROFILAMENT MOTOR ACTIVITY	Molecular Function
GO:0099507	0.0382848	9	3.85	LIGAND-GATED MONOATOMIC ION CHANNEL ACTIVITY INVOLVED IN REGULATION OF PRESYNAPTIC MEMBRANE POTENTIAL	Molecular Function
GO:0005216	0.0449083	77	3.85	MONOATOMIC ION CHANNEL ACTIVITY	Molecular Function
GO:0030020	0.0478613	14	3.85	EXTRACELLULAR MATRIX STRUCTURAL CONSTITUENT CONFERRING TENSILE STRENGTH	Molecular Function
GO:0050839	0.0050589	108	3.9	CELL ADHESION MOLECULE BINDING	Molecular Function
GO:0051015	0.0050589	49	3.9	ACTIN FILAMENT BINDING	Molecular Function
GO:0005516	0.0100453	46	3.9	CALMODULIN BINDING	Molecular Function
GO:0003779	0.0256975	83	3.9	ACTIN BINDING	Molecular Function
GO:0017075	0.0288078	10	3.9	SYNTAXIN-1 BINDING	Molecular Function
GO:0003774	0.0332771	29	3.9	CYTOSKELETAL MOTOR ACTIVITY	Molecular Function
GO:0000146	0.0372297	13	3.9	MICROFILAMENT MOTOR ACTIVITY	Molecular Function
GO:0099507	0.0372297	9	3.9	LIGAND-GATED MONOATOMIC ION CHANNEL ACTIVITY INVOLVED IN REGULATION OF PRESYNAPTIC MEMBRANE POTENTIAL	Molecular Function
GO:0030020	0.0455285	14	3.9	EXTRACELLULAR MATRIX STRUCTURAL CONSTITUENT CONFERRING TENSILE STRENGTH	Molecular Function
GO:0051015	0.00279175	49	3.95	ACTIN FILAMENT BINDING	Molecular Function
GO:0050839	0.00279175	105	3.95	CELL ADHESION MOLECULE BINDING	Molecular Function
GO:0005516	0.00894335	45	3.95	CALMODULIN BINDING	Molecular Function
GO:0003779	0.0210122	81	3.95	ACTIN BINDING	Molecular Function
GO:0017075	0.0210122	10	3.95	SYNTAXIN-1 BINDING	Molecular Function
GO:0000146	0.0314603	13	3.95	MICROFILAMENT MOTOR ACTIVITY	Molecular Function
GO:0003774	0.0348326	28	3.95	CYTOSKELETAL MOTOR ACTIVITY	Molecular Function
GO:0030020	0.0348326	14	3.95	EXTRACELLULAR MATRIX STRUCTURAL CONSTITUENT CONFERRING TENSILE STRENGTH	Molecular Function
GO:0051015	0.00115981	49	4	ACTIN FILAMENT BINDING	Molecular Function
GO:0050839	0.00247079	102	4	CELL ADHESION MOLECULE BINDING	Molecular Function
GO:0005516	0.00740039	44	4	CALMODULIN BINDING	Molecular Function
GO:0003779	0.00943155	80	4	ACTIN BINDING	Molecular Function
GO:0017075	0.0148542	10	4	SYNTAXIN-1 BINDING	Molecular Function
GO:0000146	0.0190607	13	4	MICROFILAMENT MOTOR ACTIVITY	Molecular Function
GO:0003774	0.0190607	28	4	CYTOSKELETAL MOTOR ACTIVITY	Molecular Function
GO:0051015	0.00205976	47	4.05	ACTIN FILAMENT BINDING	Molecular Function
GO:0005516	0.00726596	43	4.05	CALMODULIN BINDING	Molecular Function
GO:0050839	0.00726596	96	4.05	CELL ADHESION MOLECULE BINDING	Molecular Function
GO:0003779	0.0102238	77	4.05	ACTIN BINDING	Molecular Function
GO:0017075	0.0102238	10	4.05	SYNTAXIN-1 BINDING	Molecular Function
GO:0000146	0.0133391	13	4.05	MICROFILAMENT MOTOR ACTIVITY	Molecular Function
GO:0003774	0.0237652	27	4.05	CYTOSKELETAL MOTOR ACTIVITY	Molecular Function
GO:0051015	0.00392334	45	4.1	ACTIN FILAMENT BINDING	Molecular Function
GO:0050839	0.00499985	94	4.1	CELL ADHESION MOLECULE BINDING	Molecular Function
GO:0005516	0.00499985	42	4.1	CALMODULIN BINDING	Molecular Function
GO:0017075	0.00760221	10	4.1	SYNTAXIN-1 BINDING	Molecular Function
GO:0003779	0.00760221	75	4.1	ACTIN BINDING	Molecular Function
GO:0000146	0.0367777	12	4.1	MICROFILAMENT MOTOR ACTIVITY	Molecular Function
GO:0000149	0.0367777	26	4.1	SNARE BINDING	Molecular Function
GO:0030020	0.0389573	13	4.1	EXTRACELLULAR MATRIX STRUCTURAL CONSTITUENT CONFERRING TENSILE STRENGTH	Molecular Function
GO:0051015	0.00798113	42	4.15	ACTIN FILAMENT BINDING	Molecular Function
GO:0050839	0.00798113	90	4.15	CELL ADHESION MOLECULE BINDING	Molecular Function
GO:0017075	0.00798113	10	4.15	SYNTAXIN-1 BINDING	Molecular Function
GO:0005516	0.0163276	39	4.15	CALMODULIN BINDING	Molecular Function
GO:0003779	0.0182569	71	4.15	ACTIN BINDING	Molecular Function
GO:0000146	0.0272956	12	4.15	MICROFILAMENT MOTOR ACTIVITY	Molecular Function
GO:0000149	0.0466736	25	4.15	SNARE BINDING	Molecular Function
GO:0050839	0.00563033	88	4.2	CELL ADHESION MOLECULE BINDING	Molecular Function
GO:0051015	0.00563033	41	4.2	ACTIN FILAMENT BINDING	Molecular Function
GO:0017075	0.00563033	10	4.2	SYNTAXIN-1 BINDING	Molecular Function
GO:0005516	0.0159628	38	4.2	CALMODULIN BINDING	Molecular Function
GO:0003779	0.0175094	69	4.2	ACTIN BINDING	Molecular Function
GO:0000149	0.0298587	25	4.2	SNARE BINDING	Molecular Function
GO:0099507	0.0474829	8	4.2	LIGAND-GATED MONOATOMIC ION CHANNEL ACTIVITY INVOLVED IN REGULATION OF PRESYNAPTIC MEMBRANE POTENTIAL	Molecular Function
GO:0051015	0.00791288	41	4.25	ACTIN FILAMENT BINDING	Molecular Function
GO:0003779	0.014362	69	4.25	ACTIN BINDING	Molecular Function
GO:0050839	0.014362	84	4.25	CELL ADHESION MOLECULE BINDING	Molecular Function
GO:0017075	0.0260626	9	4.25	SYNTAXIN-1 BINDING	Molecular Function
GO:0051015	0.00839178	40	4.3	ACTIN FILAMENT BINDING	Molecular Function
GO:0003779	0.0110873	68	4.3	ACTIN BINDING	Molecular Function
GO:0017075	0.0264279	9	4.3	SYNTAXIN-1 BINDING	Molecular Function
GO:0050839	0.0340951	79	4.3	CELL ADHESION MOLECULE BINDING	Molecular Function
GO:0005516	0.0340951	35	4.3	CALMODULIN BINDING	Molecular Function
GO:0099507	0.0340951	8	4.3	LIGAND-GATED MONOATOMIC ION CHANNEL ACTIVITY INVOLVED IN REGULATION OF PRESYNAPTIC MEMBRANE POTENTIAL	Molecular Function
GO:0019894	0.0340951	13	4.3	KINESIN BINDING	Molecular Function
GO:0000146	0.0376923	11	4.3	MICROFILAMENT MOTOR ACTIVITY	Molecular Function
GO:0097060	9.88211e-11	250	2	SYNAPTIC MEMBRANE	Cellular Component
GO:0045211	1.74897e-07	176	2	POSTSYNAPTIC MEMBRANE	Cellular Component
GO:0034702	6.87874e-07	169	2	ION CHANNEL COMPLEX	Cellular Component
GO:0098797	2.62363e-06	294	2	PLASMA MEMBRANE PROTEIN COMPLEX	Cellular Component
GO:0042734	2.62363e-06	111	2	PRESYNAPTIC MEMBRANE	Cellular Component
GO:0098978	2.62363e-06	246	2	GLUTAMATERGIC SYNAPSE	Cellular Component
GO:0098984	2.62363e-06	228	2	NEURON TO NEURON SYNAPSE	Cellular Component
GO:0005911	4.86742e-06	290	2	CELL-CELL JUNCTION	Cellular Component
GO:0034703	6.29731e-06	106	2	CATION CHANNEL COMPLEX	Cellular Component
GO:0099572	9.74062e-06	216	2	POSTSYNAPTIC SPECIALIZATION	Cellular Component
GO:0008021	1.09188e-05	132	2	SYNAPTIC VESICLE	Cellular Component
GO:0031252	1.41188e-05	249	2	CELL LEADING EDGE	Cellular Component
GO:0032279	1.55186e-05	209	2	ASYMMETRIC SYNAPSE	Cellular Component
GO:0005912	2.97792e-05	119	2	ADHERENS JUNCTION	Cellular Component
GO:0005938	3.70388e-05	176	2	CELL CORTEX	Cellular Component
GO:0099634	5.5956e-05	87	2	POSTSYNAPTIC SPECIALIZATION MEMBRANE	Cellular Component
GO:0014069	9.08181e-05	198	2	POSTSYNAPTIC DENSITY	Cellular Component
GO:0070382	0.000163238	136	2	EXOCYTIC VESICLE	Cellular Component
GO:0043235	0.000206298	210	2	RECEPTOR COMPLEX	Cellular Component
GO:0150034	0.000229776	165	2	DISTAL AXON	Cellular Component
GO:0030672	0.000238727	82	2	SYNAPTIC VESICLE MEMBRANE	Cellular Component
GO:0099501	0.000238727	82	2	EXOCYTIC VESICLE MEMBRANE	Cellular Component
GO:0015629	0.000335384	265	2	ACTIN CYTOSKELETON	Cellular Component
GO:0032589	0.000914667	43	2	NEURON PROJECTION MEMBRANE	Cellular Component
GO:0048786	0.0011285	58	2	PRESYNAPTIC ACTIVE ZONE	Cellular Component
GO:0098982	0.0015769	57	2	GABA-ERGIC SYNAPSE	Cellular Component
GO:0034704	0.00187598	41	2	CALCIUM CHANNEL COMPLEX	Cellular Component
GO:0044291	0.00187598	48	2	CELL-CELL CONTACT ZONE	Cellular Component
GO:0045121	0.00196882	170	2	MEMBRANE RAFT	Cellular Component
GO:0031256	0.00196882	108	2	LEADING EDGE MEMBRANE	Cellular Component
GO:0098839	0.00196882	67	2	POSTSYNAPTIC DENSITY MEMBRANE	Cellular Component
GO:0098686	0.00208974	31	2	HIPPOCAMPAL MOSSY FIBER TO CA3 SYNAPSE	Cellular Component
GO:0030175	0.00215341	65	2	FILOPODIUM	Cellular Component
GO:0098857	0.00231908	170	2	MEMBRANE MICRODOMAIN	Cellular Component
GO:0034705	0.00244154	55	2	POTASSIUM CHANNEL COMPLEX	Cellular Component
GO:0005604	0.00291381	56	2	BASEMENT MEMBRANE	Cellular Component
GO:0099738	0.00291381	30	2	CELL CORTEX REGION	Cellular Component
GO:0098858	0.00300252	122	2	ACTIN-BASED CELL PROJECTION	Cellular Component
GO:0031253	0.00354224	184	2	CELL PROJECTION MEMBRANE	Cellular Component
GO:0005891	0.00438531	27	2	VOLTAGE-GATED CALCIUM CHANNEL COMPLEX	Cellular Component
GO:1990351	0.00449172	204	2	TRANSPORTER COMPLEX	Cellular Component
GO:0030426	0.00508927	99	2	GROWTH CONE	Cellular Component
GO:0030863	0.00527707	63	2	CORTICAL CYTOSKELETON	Cellular Component
GO:1902495	0.00545031	190	2	TRANSMEMBRANE TRANSPORTER COMPLEX	Cellular Component
GO:0042383	0.0056297	83	2	SARCOLEMMA	Cellular Component
GO:0030864	0.00589103	47	2	CORTICAL ACTIN CYTOSKELETON	Cellular Component
GO:0044304	0.00741412	43	2	MAIN AXON	Cellular Component
GO:0030427	0.00741412	101	2	SITE OF POLARIZED GROWTH	Cellular Component
GO:0043197	0.00741412	101	2	DENDRITIC SPINE	Cellular Component
GO:0031594	0.00818138	49	2	NEUROMUSCULAR JUNCTION	Cellular Component
GO:0008076	0.00934249	47	2	VOLTAGE-GATED POTASSIUM CHANNEL COMPLEX	Cellular Component
GO:0044309	0.0105315	102	2	NEURON SPINE	Cellular Component
GO:0098552	0.0112619	239	2	SIDE OF MEMBRANE	Cellular Component
GO:0030312	0.0131509	262	2	EXTERNAL ENCAPSULATING STRUCTURE	Cellular Component
GO:0044306	0.0135724	79	2	NEURON PROJECTION TERMINUS	Cellular Component
GO:0030673	0.0143446	13	2	AXOLEMMA	Cellular Component
GO:0031012	0.0143446	261	2	EXTRACELLULAR MATRIX	Cellular Component
GO:0002116	0.0143446	10	2	SEMAPHORIN RECEPTOR COMPLEX	Cellular Component
GO:0099568	0.0150347	149	2	CYTOPLASMIC REGION	Cellular Component
GO:0098685	0.0170175	61	2	SCHAFFER COLLATERAL - CA1 SYNAPSE	Cellular Component
GO:0098878	0.0192812	30	2	NEUROTRANSMITTER RECEPTOR COMPLEX	Cellular Component
GO:0043083	0.0192812	17	2	SYNAPTIC CLEFT	Cellular Component
GO:0030018	0.0192812	73	2	Z DISC	Cellular Component
GO:0043025	0.022766	257	2	NEURONAL CELL BODY	Cellular Component
GO:0097470	0.0229472	12	2	RIBBON SYNAPSE	Cellular Component
GO:0062023	0.0232026	199	2	COLLAGEN-CONTAINING EXTRACELLULAR MATRIX	Cellular Component
GO:0030055	0.0255586	232	2	CELL-SUBSTRATE JUNCTION	Cellular Component
GO:0030658	0.0264564	120	2	TRANSPORT VESICLE MEMBRANE	Cellular Component
GO:0031674	0.027739	78	2	I BAND	Cellular Component
GO:0014704	0.0279183	32	2	INTERCALATED DISC	Cellular Component
GO:0030133	0.0279183	207	2	TRANSPORT VESICLE	Cellular Component
GO:1902710	0.0281015	16	2	GABA RECEPTOR COMPLEX	Cellular Component
GO:0030027	0.0311491	115	2	LAMELLIPODIUM	Cellular Component
GO:0031312	0.0328005	33	2	EXTRINSIC COMPONENT OF ORGANELLE MEMBRANE	Cellular Component
GO:0008328	0.0348269	28	2	IONOTROPIC GLUTAMATE RECEPTOR COMPLEX	Cellular Component
GO:0098802	0.0349974	95	2	PLASMA MEMBRANE SIGNALING RECEPTOR COMPLEX	Cellular Component
GO:1990909	0.0352216	11	2	WNT SIGNALOSOME	Cellular Component
GO:0005925	0.0420692	225	2	FOCAL ADHESION	Cellular Component
GO:0009897	0.0420692	138	2	EXTERNAL SIDE OF PLASMA MEMBRANE	Cellular Component
GO:0098831	0.0421985	15	2	PRESYNAPTIC ACTIVE ZONE CYTOPLASMIC COMPONENT	Cellular Component
GO:0016324	0.0455623	180	2	APICAL PLASMA MEMBRANE	Cellular Component
GO:0002102	0.0464662	22	2	PODOSOME	Cellular Component
GO:0016342	0.0464662	22	2	CATENIN COMPLEX	Cellular Component
GO:0044298	0.0464662	22	2	CELL BODY MEMBRANE	Cellular Component
GO:0019898	0.0485092	149	2	EXTRINSIC COMPONENT OF MEMBRANE	Cellular Component
GO:0043679	0.0494562	68	2	AXON TERMINUS	Cellular Component
GO:0005581	0.0499216	46	2	COLLAGEN TRIMER	Cellular Component
GO:0032809	0.0499216	20	2	NEURONAL CELL BODY MEMBRANE	Cellular Component
GO:0097060	2.03777e-10	245	2.05	SYNAPTIC MEMBRANE	Cellular Component
GO:0045211	4.31653e-07	172	2.05	POSTSYNAPTIC MEMBRANE	Cellular Component
GO:0034702	7.9909e-07	166	2.05	ION CHANNEL COMPLEX	Cellular Component
GO:0098978	9.96282e-07	244	2.05	GLUTAMATERGIC SYNAPSE	Cellular Component
GO:0005911	1.18763e-06	288	2.05	CELL-CELL JUNCTION	Cellular Component
GO:0042734	1.36411e-06	110	2.05	PRESYNAPTIC MEMBRANE	Cellular Component
GO:0098984	4.55001e-06	223	2.05	NEURON TO NEURON SYNAPSE	Cellular Component
GO:0008021	5.65933e-06	131	2.05	SYNAPTIC VESICLE	Cellular Component
GO:0098797	7.3264e-06	285	2.05	PLASMA MEMBRANE PROTEIN COMPLEX	Cellular Component
GO:0034703	7.3264e-06	104	2.05	CATION CHANNEL COMPLEX	Cellular Component
GO:0005912	7.3264e-06	119	2.05	ADHERENS JUNCTION	Cellular Component
GO:0031252	9.90571e-06	245	2.05	CELL LEADING EDGE	Cellular Component
GO:0005938	1.05744e-05	175	2.05	CELL CORTEX	Cellular Component
GO:0099572	1.31863e-05	211	2.05	POSTSYNAPTIC SPECIALIZATION	Cellular Component
GO:0032279	2.70619e-05	204	2.05	ASYMMETRIC SYNAPSE	Cellular Component
GO:0099634	3.95284e-05	86	2.05	POSTSYNAPTIC SPECIALIZATION MEMBRANE	Cellular Component
GO:0070382	6.61225e-05	135	2.05	EXOCYTIC VESICLE	Cellular Component
GO:0030672	8.29561e-05	82	2.05	SYNAPTIC VESICLE MEMBRANE	Cellular Component
GO:0099501	8.29561e-05	82	2.05	EXOCYTIC VESICLE MEMBRANE	Cellular Component
GO:0150034	0.000125057	163	2.05	DISTAL AXON	Cellular Component
GO:0015629	0.000137232	262	2.05	ACTIN CYTOSKELETON	Cellular Component
GO:0014069	0.000146182	193	2.05	POSTSYNAPTIC DENSITY	Cellular Component
GO:0032589	0.000446263	43	2.05	NEURON PROJECTION MEMBRANE	Cellular Component
GO:0043235	0.000454038	204	2.05	RECEPTOR COMPLEX	Cellular Component
GO:0048786	0.000454038	58	2.05	PRESYNAPTIC ACTIVE ZONE	Cellular Component
GO:0031256	0.000637018	108	2.05	LEADING EDGE MEMBRANE	Cellular Component
GO:0044291	0.000884904	48	2.05	CELL-CELL CONTACT ZONE	Cellular Component
GO:0098686	0.00132613	31	2.05	HIPPOCAMPAL MOSSY FIBER TO CA3 SYNAPSE	Cellular Component
GO:0031253	0.00142844	183	2.05	CELL PROJECTION MEMBRANE	Cellular Component
GO:0098839	0.00187241	66	2.05	POSTSYNAPTIC DENSITY MEMBRANE	Cellular Component
GO:0099738	0.00197745	30	2.05	CELL CORTEX REGION	Cellular Component
GO:0034704	0.00264853	40	2.05	CALCIUM CHANNEL COMPLEX	Cellular Component
GO:0030863	0.00284102	63	2.05	CORTICAL CYTOSKELETON	Cellular Component
GO:0034705	0.00284102	54	2.05	POTASSIUM CHANNEL COMPLEX	Cellular Component
GO:0098982	0.00329735	55	2.05	GABA-ERGIC SYNAPSE	Cellular Component
GO:1990351	0.00329735	201	2.05	TRANSPORTER COMPLEX	Cellular Component
GO:0030864	0.00356853	47	2.05	CORTICAL ACTIN CYTOSKELETON	Cellular Component
GO:0030175	0.00409343	63	2.05	FILOPODIUM	Cellular Component
GO:0098858	0.00434368	119	2.05	ACTIN-BASED CELL PROJECTION	Cellular Component
GO:1902495	0.00434368	187	2.05	TRANSMEMBRANE TRANSPORTER COMPLEX	Cellular Component
GO:0043197	0.00524522	100	2.05	DENDRITIC SPINE	Cellular Component
GO:0045121	0.00524522	164	2.05	MEMBRANE RAFT	Cellular Component
GO:0030426	0.00561487	97	2.05	GROWTH CONE	Cellular Component
GO:0005604	0.00626568	54	2.05	BASEMENT MEMBRANE	Cellular Component
GO:0098857	0.00626568	164	2.05	MEMBRANE MICRODOMAIN	Cellular Component
GO:0044309	0.00714219	101	2.05	NEURON SPINE	Cellular Component
GO:0042383	0.00762686	81	2.05	SARCOLEMMA	Cellular Component
GO:0030427	0.00818174	99	2.05	SITE OF POLARIZED GROWTH	Cellular Component
GO:0005891	0.00873267	26	2.05	VOLTAGE-GATED CALCIUM CHANNEL COMPLEX	Cellular Component
GO:0098552	0.00873267	235	2.05	SIDE OF MEMBRANE	Cellular Component
GO:0098685	0.00920378	61	2.05	SCHAFFER COLLATERAL - CA1 SYNAPSE	Cellular Component
GO:0044304	0.00945577	42	2.05	MAIN AXON	Cellular Component
GO:0044306	0.0107244	78	2.05	NEURON PROJECTION TERMINUS	Cellular Component
GO:0008076	0.0108884	46	2.05	VOLTAGE-GATED POTASSIUM CHANNEL COMPLEX	Cellular Component
GO:0030673	0.0110818	13	2.05	AXOLEMMA	Cellular Component
GO:0002116	0.011677	10	2.05	SEMAPHORIN RECEPTOR COMPLEX	Cellular Component
GO:0043083	0.0149532	17	2.05	SYNAPTIC CLEFT	Cellular Component
GO:0030133	0.0156474	205	2.05	TRANSPORT VESICLE	Cellular Component
GO:0043025	0.0160555	253	2.05	NEURONAL CELL BODY	Cellular Component
GO:0030658	0.0160555	119	2.05	TRANSPORT VESICLE MEMBRANE	Cellular Component
GO:0031594	0.0184012	47	2.05	NEUROMUSCULAR JUNCTION	Cellular Component
GO:0097470	0.0184012	12	2.05	RIBBON SYNAPSE	Cellular Component
GO:0030312	0.0185099	255	2.05	EXTERNAL ENCAPSULATING STRUCTURE	Cellular Component
GO:0014704	0.0185099	32	2.05	INTERCALATED DISC	Cellular Component
GO:0031012	0.020842	254	2.05	EXTRACELLULAR MATRIX	Cellular Component
GO:1902710	0.0219114	16	2.05	GABA RECEPTOR COMPLEX	Cellular Component
GO:0031312	0.0219114	33	2.05	EXTRINSIC COMPONENT OF ORGANELLE MEMBRANE	Cellular Component
GO:0030018	0.0268733	71	2.05	Z DISC	Cellular Component
GO:0099568	0.0299219	144	2.05	CYTOPLASMIC REGION	Cellular Component
GO:0098878	0.0299219	29	2.05	NEUROTRANSMITTER RECEPTOR COMPLEX	Cellular Component
GO:1990909	0.0299219	11	2.05	WNT SIGNALOSOME	Cellular Component
GO:0098831	0.0348273	15	2.05	PRESYNAPTIC ACTIVE ZONE CYTOPLASMIC COMPONENT	Cellular Component
GO:0031674	0.035242	76	2.05	I BAND	Cellular Component
GO:0002102	0.035242	22	2.05	PODOSOME	Cellular Component
GO:0016342	0.035242	22	2.05	CATENIN COMPLEX	Cellular Component
GO:0044298	0.035242	22	2.05	CELL BODY MEMBRANE	Cellular Component
GO:0019898	0.0364633	147	2.05	EXTRINSIC COMPONENT OF MEMBRANE	Cellular Component
GO:0016324	0.0371583	177	2.05	APICAL PLASMA MEMBRANE	Cellular Component
GO:0043296	0.0373377	83	2.05	APICAL JUNCTION COMPLEX	Cellular Component
GO:0032809	0.0386493	20	2.05	NEURONAL CELL BODY MEMBRANE	Cellular Component
GO:0030027	0.0389486	112	2.05	LAMELLIPODIUM	Cellular Component
GO:0009897	0.0438878	135	2.05	EXTERNAL SIDE OF PLASMA MEMBRANE	Cellular Component
GO:0043679	0.0438878	67	2.05	AXON TERMINUS	Cellular Component
GO:0032590	0.0442732	26	2.05	DENDRITE MEMBRANE	Cellular Component
GO:0005871	0.0442775	29	2.05	KINESIN COMPLEX	Cellular Component
GO:0062023	0.0468766	192	2.05	COLLAGEN-CONTAINING EXTRACELLULAR MATRIX	Cellular Component
GO:1902711	0.0487931	14	2.05	GABA-A RECEPTOR COMPLEX	Cellular Component
GO:0097060	3.99194e-09	237	2.1	SYNAPTIC MEMBRANE	Cellular Component
GO:0005911	8.81162e-07	284	2.1	CELL-CELL JUNCTION	Cellular Component
GO:0034702	8.81162e-07	163	2.1	ION CHANNEL COMPLEX	Cellular Component
GO:0045211	2.26826e-06	166	2.1	POSTSYNAPTIC MEMBRANE	Cellular Component
GO:0005912	2.75555e-06	119	2.1	ADHERENS JUNCTION	Cellular Component
GO:0098978	5.27041e-06	236	2.1	GLUTAMATERGIC SYNAPSE	Cellular Component
GO:0031252	6.45507e-06	242	2.1	CELL LEADING EDGE	Cellular Component
GO:0042734	8.5262e-06	106	2.1	PRESYNAPTIC MEMBRANE	Cellular Component
GO:0034703	1.14045e-05	102	2.1	CATION CHANNEL COMPLEX	Cellular Component
GO:0098797	1.50344e-05	278	2.1	PLASMA MEMBRANE PROTEIN COMPLEX	Cellular Component
GO:0098984	1.5224e-05	216	2.1	NEURON TO NEURON SYNAPSE	Cellular Component
GO:0005938	1.91379e-05	171	2.1	CELL CORTEX	Cellular Component
GO:0099572	7.7451e-05	204	2.1	POSTSYNAPTIC SPECIALIZATION	Cellular Component
GO:0015629	0.000113836	258	2.1	ACTIN CYTOSKELETON	Cellular Component
GO:0008021	0.000115479	124	2.1	SYNAPTIC VESICLE	Cellular Component
GO:0032279	0.000140578	197	2.1	ASYMMETRIC SYNAPSE	Cellular Component
GO:0150034	0.000140578	160	2.1	DISTAL AXON	Cellular Component
GO:0099634	0.000152989	83	2.1	POSTSYNAPTIC SPECIALIZATION MEMBRANE	Cellular Component
GO:0014069	0.000553213	187	2.1	POSTSYNAPTIC DENSITY	Cellular Component
GO:0048786	0.000621897	57	2.1	PRESYNAPTIC ACTIVE ZONE	Cellular Component
GO:0030672	0.000741734	78	2.1	SYNAPTIC VESICLE MEMBRANE	Cellular Component
GO:0099501	0.000741734	78	2.1	EXOCYTIC VESICLE MEMBRANE	Cellular Component
GO:0098686	0.000870103	31	2.1	HIPPOCAMPAL MOSSY FIBER TO CA3 SYNAPSE	Cellular Component
GO:0070382	0.000913932	128	2.1	EXOCYTIC VESICLE	Cellular Component
GO:0031256	0.00133014	105	2.1	LEADING EDGE MEMBRANE	Cellular Component
GO:0043235	0.00169428	197	2.1	RECEPTOR COMPLEX	Cellular Component
GO:0032589	0.00204512	41	2.1	NEURON PROJECTION MEMBRANE	Cellular Component
GO:0030175	0.00223567	63	2.1	FILOPODIUM	Cellular Component
GO:0030426	0.00262892	97	2.1	GROWTH CONE	Cellular Component
GO:0030863	0.00297559	62	2.1	CORTICAL CYTOSKELETON	Cellular Component
GO:0044291	0.00297999	46	2.1	CELL-CELL CONTACT ZONE	Cellular Component
GO:0034705	0.00333879	53	2.1	POTASSIUM CHANNEL COMPLEX	Cellular Component
GO:0098839	0.0035311	64	2.1	POSTSYNAPTIC DENSITY MEMBRANE	Cellular Component
GO:0031253	0.00361154	177	2.1	CELL PROJECTION MEMBRANE	Cellular Component
GO:0030427	0.00361154	99	2.1	SITE OF POLARIZED GROWTH	Cellular Component
GO:0034704	0.00366569	39	2.1	CALCIUM CHANNEL COMPLEX	Cellular Component
GO:0098552	0.00385356	233	2.1	SIDE OF MEMBRANE	Cellular Component
GO:0098858	0.00385356	117	2.1	ACTIN-BASED CELL PROJECTION	Cellular Component
GO:0030864	0.00429248	46	2.1	CORTICAL ACTIN CYTOSKELETON	Cellular Component
GO:1902495	0.00469106	183	2.1	TRANSMEMBRANE TRANSPORTER COMPLEX	Cellular Component
GO:0042383	0.00616554	80	2.1	SARCOLEMMA	Cellular Component
GO:1990351	0.00616554	195	2.1	TRANSPORTER COMPLEX	Cellular Component
GO:0045121	0.0107568	159	2.1	MEMBRANE RAFT	Cellular Component
GO:0099738	0.0114815	28	2.1	CELL CORTEX REGION	Cellular Component
GO:0098857	0.0128874	159	2.1	MEMBRANE MICRODOMAIN	Cellular Component
GO:0043083	0.01292	17	2.1	SYNAPTIC CLEFT	Cellular Component
GO:0005604	0.0143305	52	2.1	BASEMENT MEMBRANE	Cellular Component
GO:0008076	0.0147969	45	2.1	VOLTAGE-GATED POTASSIUM CHANNEL COMPLEX	Cellular Component
GO:0030312	0.014851	251	2.1	EXTERNAL ENCAPSULATING STRUCTURE	Cellular Component
GO:0019898	0.0162986	147	2.1	EXTRINSIC COMPONENT OF MEMBRANE	Cellular Component
GO:0031012	0.0165283	250	2.1	EXTRACELLULAR MATRIX	Cellular Component
GO:0031312	0.0165283	33	2.1	EXTRINSIC COMPONENT OF ORGANELLE MEMBRANE	Cellular Component
GO:0098685	0.0171696	59	2.1	SCHAFFER COLLATERAL - CA1 SYNAPSE	Cellular Component
GO:0005891	0.0176049	25	2.1	VOLTAGE-GATED CALCIUM CHANNEL COMPLEX	Cellular Component
GO:0030027	0.0201854	112	2.1	LAMELLIPODIUM	Cellular Component
GO:0043025	0.0202517	247	2.1	NEURONAL CELL BODY	Cellular Component
GO:0043197	0.0216325	95	2.1	DENDRITIC SPINE	Cellular Component
GO:0098878	0.0219663	29	2.1	NEUROTRANSMITTER RECEPTOR COMPLEX	Cellular Component
GO:0031594	0.0219663	46	2.1	NEUROMUSCULAR JUNCTION	Cellular Component
GO:0099568	0.0231166	142	2.1	CYTOPLASMIC REGION	Cellular Component
GO:0044306	0.0237867	75	2.1	NEURON PROJECTION TERMINUS	Cellular Component
GO:0030018	0.0238073	70	2.1	Z DISC	Cellular Component
GO:1990909	0.0261475	11	2.1	WNT SIGNALOSOME	Cellular Component
GO:0044309	0.026515	96	2.1	NEURON SPINE	Cellular Component
GO:0002102	0.026854	22	2.1	PODOSOME	Cellular Component
GO:0016342	0.026854	22	2.1	CATENIN COMPLEX	Cellular Component
GO:0044298	0.026854	22	2.1	CELL BODY MEMBRANE	Cellular Component
GO:0014704	0.0281502	31	2.1	INTERCALATED DISC	Cellular Component
GO:0031674	0.028813	75	2.1	I BAND	Cellular Component
GO:0043296	0.0300651	82	2.1	APICAL JUNCTION COMPLEX	Cellular Component
GO:0032809	0.0300651	20	2.1	NEURONAL CELL BODY MEMBRANE	Cellular Component
GO:0005871	0.0329809	29	2.1	KINESIN COMPLEX	Cellular Component
GO:0009897	0.0358622	133	2.1	EXTERNAL SIDE OF PLASMA MEMBRANE	Cellular Component
GO:0098982	0.0392777	50	2.1	GABA-ERGIC SYNAPSE	Cellular Component
GO:0008328	0.0392777	27	2.1	IONOTROPIC GLUTAMATE RECEPTOR COMPLEX	Cellular Component
GO:0030658	0.0408965	114	2.1	TRANSPORT VESICLE MEMBRANE	Cellular Component
GO:0030673	0.0434085	12	2.1	AXOLEMMA	Cellular Component
GO:0044304	0.0449348	39	2.1	MAIN AXON	Cellular Component
GO:0001726	0.0464045	96	2.1	RUFFLE	Cellular Component
GO:0043204	0.0475041	83	2.1	PERIKARYON	Cellular Component
GO:0062023	0.0475041	188	2.1	COLLAGEN-CONTAINING EXTRACELLULAR MATRIX	Cellular Component
GO:0097060	1.53602e-08	231	2.15	SYNAPTIC MEMBRANE	Cellular Component
GO:0005911	1.99293e-07	281	2.15	CELL-CELL JUNCTION	Cellular Component
GO:0034702	1.99293e-07	162	2.15	ION CHANNEL COMPLEX	Cellular Component
GO:0005912	5.49488e-07	119	2.15	ADHERENS JUNCTION	Cellular Component
GO:0045211	1.87601e-06	163	2.15	POSTSYNAPTIC MEMBRANE	Cellular Component
GO:0034703	3.49847e-06	102	2.15	CATION CHANNEL COMPLEX	Cellular Component
GO:0031252	4.41184e-06	238	2.15	CELL LEADING EDGE	Cellular Component
GO:0098978	5.21516e-06	231	2.15	GLUTAMATERGIC SYNAPSE	Cellular Component
GO:0098797	7.70789e-06	274	2.15	PLASMA MEMBRANE PROTEIN COMPLEX	Cellular Component
GO:0005938	1.05898e-05	169	2.15	CELL CORTEX	Cellular Component
GO:0015629	1.10725e-05	258	2.15	ACTIN CYTOSKELETON	Cellular Component
GO:0098984	1.27786e-05	212	2.15	NEURON TO NEURON SYNAPSE	Cellular Component
GO:0042734	1.57556e-05	103	2.15	PRESYNAPTIC MEMBRANE	Cellular Component
GO:0099634	5.53825e-05	83	2.15	POSTSYNAPTIC SPECIALIZATION MEMBRANE	Cellular Component
GO:0008021	9.69518e-05	122	2.15	SYNAPTIC VESICLE	Cellular Component
GO:0099572	0.000109781	199	2.15	POSTSYNAPTIC SPECIALIZATION	Cellular Component
GO:0150034	0.00013735	157	2.15	DISTAL AXON	Cellular Component
GO:0032279	0.000138027	193	2.15	ASYMMETRIC SYNAPSE	Cellular Component
GO:0048786	0.000253103	57	2.15	PRESYNAPTIC ACTIVE ZONE	Cellular Component
GO:0098686	0.000533348	31	2.15	HIPPOCAMPAL MOSSY FIBER TO CA3 SYNAPSE	Cellular Component
GO:0014069	0.000581707	183	2.15	POSTSYNAPTIC DENSITY	Cellular Component
GO:0030175	0.00110415	63	2.15	FILOPODIUM	Cellular Component
GO:0032589	0.00110843	41	2.15	NEURON PROJECTION MEMBRANE	Cellular Component
GO:0030672	0.00110843	76	2.15	SYNAPTIC VESICLE MEMBRANE	Cellular Component
GO:0099501	0.00110843	76	2.15	EXOCYTIC VESICLE MEMBRANE	Cellular Component
GO:0070382	0.00118421	125	2.15	EXOCYTIC VESICLE	Cellular Component
GO:0031256	0.001268	103	2.15	LEADING EDGE MEMBRANE	Cellular Component
GO:0030863	0.001268	62	2.15	CORTICAL CYTOSKELETON	Cellular Component
GO:0098858	0.00135088	117	2.15	ACTIN-BASED CELL PROJECTION	Cellular Component
GO:0043235	0.00145617	193	2.15	RECEPTOR COMPLEX	Cellular Component
GO:0098839	0.00145617	64	2.15	POSTSYNAPTIC DENSITY MEMBRANE	Cellular Component
GO:0034705	0.00145617	53	2.15	POTASSIUM CHANNEL COMPLEX	Cellular Component
GO:0034704	0.00203035	39	2.15	CALCIUM CHANNEL COMPLEX	Cellular Component
GO:0098552	0.00205406	230	2.15	SIDE OF MEMBRANE	Cellular Component
GO:0030864	0.00227434	46	2.15	CORTICAL ACTIN CYTOSKELETON	Cellular Component
GO:0042383	0.00253435	80	2.15	SARCOLEMMA	Cellular Component
GO:0031253	0.00253435	174	2.15	CELL PROJECTION MEMBRANE	Cellular Component
GO:0044291	0.00316583	45	2.15	CELL-CELL CONTACT ZONE	Cellular Component
GO:1902495	0.00345689	180	2.15	TRANSMEMBRANE TRANSPORTER COMPLEX	Cellular Component
GO:0030312	0.00396203	250	2.15	EXTERNAL ENCAPSULATING STRUCTURE	Cellular Component
GO:0030426	0.00396203	94	2.15	GROWTH CONE	Cellular Component
GO:0031012	0.00455631	249	2.15	EXTRACELLULAR MATRIX	Cellular Component
GO:1990351	0.00587924	191	2.15	TRANSPORTER COMPLEX	Cellular Component
GO:0005604	0.00729403	52	2.15	BASEMENT MEMBRANE	Cellular Component
GO:0008076	0.00802432	45	2.15	VOLTAGE-GATED POTASSIUM CHANNEL COMPLEX	Cellular Component
GO:0043083	0.00896288	17	2.15	SYNAPTIC CLEFT	Cellular Component
GO:0030427	0.009473	95	2.15	SITE OF POLARIZED GROWTH	Cellular Component
GO:0005891	0.0123409	25	2.15	VOLTAGE-GATED CALCIUM CHANNEL COMPLEX	Cellular Component
GO:0044306	0.0123409	75	2.15	NEURON PROJECTION TERMINUS	Cellular Component
GO:0030018	0.0127557	70	2.15	Z DISC	Cellular Component
GO:0098878	0.0154446	29	2.15	NEUROTRANSMITTER RECEPTOR COMPLEX	Cellular Component
GO:0019898	0.0154446	144	2.15	EXTRINSIC COMPONENT OF MEMBRANE	Cellular Component
GO:0031674	0.0159251	75	2.15	I BAND	Cellular Component
GO:0098685	0.0159251	58	2.15	SCHAFFER COLLATERAL - CA1 SYNAPSE	Cellular Component
GO:0030027	0.0177246	110	2.15	LAMELLIPODIUM	Cellular Component
GO:0099738	0.0177246	27	2.15	CELL CORTEX REGION	Cellular Component
GO:0043025	0.0177561	242	2.15	NEURONAL CELL BODY	Cellular Component
GO:0014704	0.0196311	31	2.15	INTERCALATED DISC	Cellular Component
GO:0002102	0.0196311	22	2.15	PODOSOME	Cellular Component
GO:0016342	0.0196311	22	2.15	CATENIN COMPLEX	Cellular Component
GO:0044298	0.0196311	22	2.15	CELL BODY MEMBRANE	Cellular Component
GO:1990909	0.0205505	11	2.15	WNT SIGNALOSOME	Cellular Component
GO:0043197	0.02078	93	2.15	DENDRITIC SPINE	Cellular Component
GO:0031312	0.0212414	32	2.15	EXTRINSIC COMPONENT OF ORGANELLE MEMBRANE	Cellular Component
GO:0062023	0.0212414	187	2.15	COLLAGEN-CONTAINING EXTRACELLULAR MATRIX	Cellular Component
GO:0032809	0.0221496	20	2.15	NEURONAL CELL BODY MEMBRANE	Cellular Component
GO:0044309	0.0263267	94	2.15	NEURON SPINE	Cellular Component
GO:0008328	0.0277006	27	2.15	IONOTROPIC GLUTAMATE RECEPTOR COMPLEX	Cellular Component
GO:0030055	0.0287447	217	2.15	CELL-SUBSTRATE JUNCTION	Cellular Component
GO:0044304	0.0288273	39	2.15	MAIN AXON	Cellular Component
GO:0030673	0.035741	12	2.15	AXOLEMMA	Cellular Component
GO:0043296	0.035741	80	2.15	APICAL JUNCTION COMPLEX	Cellular Component
GO:0009897	0.0390301	130	2.15	EXTERNAL SIDE OF PLASMA MEMBRANE	Cellular Component
GO:0045121	0.0401909	151	2.15	MEMBRANE RAFT	Cellular Component
GO:0098982	0.0406983	49	2.15	GABA-ERGIC SYNAPSE	Cellular Component
GO:0005581	0.0414345	44	2.15	COLLAGEN TRIMER	Cellular Component
GO:0016324	0.0440842	169	2.15	APICAL PLASMA MEMBRANE	Cellular Component
GO:0009898	0.0440842	81	2.15	CYTOPLASMIC SIDE OF PLASMA MEMBRANE	Cellular Component
GO:0045178	0.0440842	131	2.15	BASAL PART OF CELL	Cellular Component
GO:0005884	0.0440842	58	2.15	ACTIN FILAMENT	Cellular Component
GO:0098857	0.0440842	151	2.15	MEMBRANE MICRODOMAIN	Cellular Component
GO:0001726	0.0454766	94	2.15	RUFFLE	Cellular Component
GO:0005871	0.0468088	28	2.15	KINESIN COMPLEX	Cellular Component
GO:0005925	0.0493274	210	2.15	FOCAL ADHESION	Cellular Component
GO:0097060	6.52583e-10	231	2.2	SYNAPTIC MEMBRANE	Cellular Component
GO:0034702	6.60474e-08	161	2.2	ION CHANNEL COMPLEX	Cellular Component
GO:0005911	1.99395e-07	275	2.2	CELL-CELL JUNCTION	Cellular Component
GO:0005912	1.99395e-07	118	2.2	ADHERENS JUNCTION	Cellular Component
GO:0045211	1.99395e-07	163	2.2	POSTSYNAPTIC MEMBRANE	Cellular Component
GO:0034703	1.83249e-06	101	2.2	CATION CHANNEL COMPLEX	Cellular Component
GO:0098978	4.55784e-06	227	2.2	GLUTAMATERGIC SYNAPSE	Cellular Component
GO:0042734	5.3756e-06	103	2.2	PRESYNAPTIC MEMBRANE	Cellular Component
GO:0015629	1.27452e-05	253	2.2	ACTIN CYTOSKELETON	Cellular Component
GO:0098984	1.38227e-05	208	2.2	NEURON TO NEURON SYNAPSE	Cellular Component
GO:0098797	1.38227e-05	267	2.2	PLASMA MEMBRANE PROTEIN COMPLEX	Cellular Component
GO:0031252	1.60413e-05	230	2.2	CELL LEADING EDGE	Cellular Component
GO:0099634	1.60413e-05	83	2.2	POSTSYNAPTIC SPECIALIZATION MEMBRANE	Cellular Component
GO:0005938	4.70668e-05	163	2.2	CELL CORTEX	Cellular Component
GO:0099572	7.13748e-05	196	2.2	POSTSYNAPTIC SPECIALIZATION	Cellular Component
GO:0008021	7.4755e-05	120	2.2	SYNAPTIC VESICLE	Cellular Component
GO:0150034	7.4755e-05	155	2.2	DISTAL AXON	Cellular Component
GO:0032279	8.96868e-05	190	2.2	ASYMMETRIC SYNAPSE	Cellular Component
GO:0048786	0.000281279	56	2.2	PRESYNAPTIC ACTIVE ZONE	Cellular Component
GO:0098686	0.000281279	31	2.2	HIPPOCAMPAL MOSSY FIBER TO CA3 SYNAPSE	Cellular Component
GO:0014069	0.000402713	180	2.2	POSTSYNAPTIC DENSITY	Cellular Component
GO:0030672	0.000402713	76	2.2	SYNAPTIC VESICLE MEMBRANE	Cellular Component
GO:0099501	0.000402713	76	2.2	EXOCYTIC VESICLE MEMBRANE	Cellular Component
GO:0032589	0.000527674	41	2.2	NEURON PROJECTION MEMBRANE	Cellular Component
GO:0098839	0.000677452	64	2.2	POSTSYNAPTIC DENSITY MEMBRANE	Cellular Component
GO:0043235	0.000677452	191	2.2	RECEPTOR COMPLEX	Cellular Component
GO:0098858	0.000677452	116	2.2	ACTIN-BASED CELL PROJECTION	Cellular Component
GO:0034705	0.000705867	53	2.2	POTASSIUM CHANNEL COMPLEX	Cellular Component
GO:0030175	0.00079369	62	2.2	FILOPODIUM	Cellular Component
GO:0031256	0.00120449	101	2.2	LEADING EDGE MEMBRANE	Cellular Component
GO:1902495	0.00127615	179	2.2	TRANSMEMBRANE TRANSPORTER COMPLEX	Cellular Component
GO:0070382	0.00136309	122	2.2	EXOCYTIC VESICLE	Cellular Component
GO:0030426	0.00156622	94	2.2	GROWTH CONE	Cellular Component
GO:1990351	0.00207744	190	2.2	TRANSPORTER COMPLEX	Cellular Component
GO:0031253	0.00207744	171	2.2	CELL PROJECTION MEMBRANE	Cellular Component
GO:0030863	0.00224043	60	2.2	CORTICAL CYTOSKELETON	Cellular Component
GO:0034704	0.00284887	38	2.2	CALCIUM CHANNEL COMPLEX	Cellular Component
GO:0098552	0.00292707	224	2.2	SIDE OF MEMBRANE	Cellular Component
GO:0042383	0.00346728	78	2.2	SARCOLEMMA	Cellular Component
GO:0030312	0.0035614	245	2.2	EXTERNAL ENCAPSULATING STRUCTURE	Cellular Component
GO:0030427	0.00366324	95	2.2	SITE OF POLARIZED GROWTH	Cellular Component
GO:0044291	0.00372091	44	2.2	CELL-CELL CONTACT ZONE	Cellular Component
GO:0031012	0.00396646	244	2.2	EXTRACELLULAR MATRIX	Cellular Component
GO:0008076	0.00407147	45	2.2	VOLTAGE-GATED POTASSIUM CHANNEL COMPLEX	Cellular Component
GO:0030018	0.00582439	70	2.2	Z DISC	Cellular Component
GO:0030864	0.00582439	44	2.2	CORTICAL ACTIN CYTOSKELETON	Cellular Component
GO:0043083	0.00605547	17	2.2	SYNAPTIC CLEFT	Cellular Component
GO:0031674	0.00712951	75	2.2	I BAND	Cellular Component
GO:0098878	0.00966107	29	2.2	NEUROTRANSMITTER RECEPTOR COMPLEX	Cellular Component
GO:0043025	0.00966107	239	2.2	NEURONAL CELL BODY	Cellular Component
GO:0099738	0.0120453	27	2.2	CELL CORTEX REGION	Cellular Component
GO:0014704	0.0132546	31	2.2	INTERCALATED DISC	Cellular Component
GO:0005604	0.0138976	50	2.2	BASEMENT MEMBRANE	Cellular Component
GO:0002102	0.0138976	22	2.2	PODOSOME	Cellular Component
GO:0016342	0.0138976	22	2.2	CATENIN COMPLEX	Cellular Component
GO:0044298	0.0138976	22	2.2	CELL BODY MEMBRANE	Cellular Component
GO:0019898	0.0138976	141	2.2	EXTRINSIC COMPONENT OF MEMBRANE	Cellular Component
GO:0031312	0.0138976	32	2.2	EXTRINSIC COMPONENT OF ORGANELLE MEMBRANE	Cellular Component
GO:0098685	0.0138976	57	2.2	SCHAFFER COLLATERAL - CA1 SYNAPSE	Cellular Component
GO:0044306	0.014372	73	2.2	NEURON PROJECTION TERMINUS	Cellular Component
GO:0062023	0.0157687	184	2.2	COLLAGEN-CONTAINING EXTRACELLULAR MATRIX	Cellular Component
GO:1990909	0.0157687	11	2.2	WNT SIGNALOSOME	Cellular Component
GO:0032809	0.0157687	20	2.2	NEURONAL CELL BODY MEMBRANE	Cellular Component
GO:0044304	0.0177545	39	2.2	MAIN AXON	Cellular Component
GO:0008328	0.018293	27	2.2	IONOTROPIC GLUTAMATE RECEPTOR COMPLEX	Cellular Component
GO:0005891	0.0194375	24	2.2	VOLTAGE-GATED CALCIUM CHANNEL COMPLEX	Cellular Component
GO:0043197	0.021006	91	2.2	DENDRITIC SPINE	Cellular Component
GO:0005581	0.0252663	44	2.2	COLLAGEN TRIMER	Cellular Component
GO:0045178	0.0252663	130	2.2	BASAL PART OF CELL	Cellular Component
GO:0044309	0.0265298	92	2.2	NEURON SPINE	Cellular Component
GO:0030673	0.02778	12	2.2	AXOLEMMA	Cellular Component
GO:0009897	0.0294265	128	2.2	EXTERNAL SIDE OF PLASMA MEMBRANE	Cellular Component
GO:0005871	0.0340965	28	2.2	KINESIN COMPLEX	Cellular Component
GO:0045121	0.0369497	148	2.2	MEMBRANE RAFT	Cellular Component
GO:0032590	0.0383346	25	2.2	DENDRITE MEMBRANE	Cellular Component
GO:0099568	0.0422689	134	2.2	CYTOPLASMIC REGION	Cellular Component
GO:0098857	0.0425181	148	2.2	MEMBRANE MICRODOMAIN	Cellular Component
GO:0005884	0.0425181	57	2.2	ACTIN FILAMENT	Cellular Component
GO:0030658	0.0448149	109	2.2	TRANSPORT VESICLE MEMBRANE	Cellular Component
GO:0031594	0.0449945	43	2.2	NEUROMUSCULAR JUNCTION	Cellular Component
GO:0097470	0.0456273	11	2.2	RIBBON SYNAPSE	Cellular Component
GO:0016324	0.0465329	165	2.2	APICAL PLASMA MEMBRANE	Cellular Component
GO:0002116	0.0465329	9	2.2	SEMAPHORIN RECEPTOR COMPLEX	Cellular Component
GO:0030055	0.0465329	210	2.2	CELL-SUBSTRATE JUNCTION	Cellular Component
GO:0032420	0.0490883	33	2.2	STEREOCILIUM	Cellular Component
GO:0097060	9.3529e-10	226	2.25	SYNAPTIC MEMBRANE	Cellular Component
GO:0034702	1.10079e-08	160	2.25	ION CHANNEL COMPLEX	Cellular Component
GO:0045211	1.28557e-07	161	2.25	POSTSYNAPTIC MEMBRANE	Cellular Component
GO:0034703	8.46994e-07	100	2.25	CATION CHANNEL COMPLEX	Cellular Component
GO:0005911	8.46994e-07	266	2.25	CELL-CELL JUNCTION	Cellular Component
GO:0005912	8.46994e-07	114	2.25	ADHERENS JUNCTION	Cellular Component
GO:0098984	4.28387e-06	206	2.25	NEURON TO NEURON SYNAPSE	Cellular Component
GO:0098978	4.28387e-06	222	2.25	GLUTAMATERGIC SYNAPSE	Cellular Component
GO:0098797	1.04944e-05	262	2.25	PLASMA MEMBRANE PROTEIN COMPLEX	Cellular Component
GO:0099634	1.27221e-05	82	2.25	POSTSYNAPTIC SPECIALIZATION MEMBRANE	Cellular Component
GO:0015629	1.29304e-05	247	2.25	ACTIN CYTOSKELETON	Cellular Component
GO:0042734	2.25482e-05	99	2.25	PRESYNAPTIC MEMBRANE	Cellular Component
GO:0099572	2.31779e-05	194	2.25	POSTSYNAPTIC SPECIALIZATION	Cellular Component
GO:0032279	3.49776e-05	188	2.25	ASYMMETRIC SYNAPSE	Cellular Component
GO:0005938	0.000112449	158	2.25	CELL CORTEX	Cellular Component
GO:0098686	0.00017085	31	2.25	HIPPOCAMPAL MOSSY FIBER TO CA3 SYNAPSE	Cellular Component
GO:0014069	0.000181996	178	2.25	POSTSYNAPTIC DENSITY	Cellular Component
GO:0008021	0.000206213	116	2.25	SYNAPTIC VESICLE	Cellular Component
GO:0031252	0.000536912	217	2.25	CELL LEADING EDGE	Cellular Component
GO:0150034	0.000560391	148	2.25	DISTAL AXON	Cellular Component
GO:0030672	0.000594269	74	2.25	SYNAPTIC VESICLE MEMBRANE	Cellular Component
GO:0099501	0.000594269	74	2.25	EXOCYTIC VESICLE MEMBRANE	Cellular Component
GO:0098839	0.000594269	63	2.25	POSTSYNAPTIC DENSITY MEMBRANE	Cellular Component
GO:1902495	0.000594269	177	2.25	TRANSMEMBRANE TRANSPORTER COMPLEX	Cellular Component
GO:0048786	0.000594269	54	2.25	PRESYNAPTIC ACTIVE ZONE	Cellular Component
GO:0043235	0.000594269	187	2.25	RECEPTOR COMPLEX	Cellular Component
GO:0030175	0.000735979	61	2.25	FILOPODIUM	Cellular Component
GO:0034705	0.00074083	52	2.25	POTASSIUM CHANNEL COMPLEX	Cellular Component
GO:1990351	0.000857854	188	2.25	TRANSPORTER COMPLEX	Cellular Component
GO:0098858	0.00086247	113	2.25	ACTIN-BASED CELL PROJECTION	Cellular Component
GO:0030312	0.00108011	243	2.25	EXTERNAL ENCAPSULATING STRUCTURE	Cellular Component
GO:0031012	0.00127815	242	2.25	EXTRACELLULAR MATRIX	Cellular Component
GO:0034704	0.00152096	38	2.25	CALCIUM CHANNEL COMPLEX	Cellular Component
GO:0032589	0.0017688	39	2.25	NEURON PROJECTION MEMBRANE	Cellular Component
GO:0098552	0.00194055	220	2.25	SIDE OF MEMBRANE	Cellular Component
GO:0030863	0.00196365	59	2.25	CORTICAL CYTOSKELETON	Cellular Component
GO:0030864	0.00332825	44	2.25	CORTICAL ACTIN CYTOSKELETON	Cellular Component
GO:0070382	0.00426563	117	2.25	EXOCYTIC VESICLE	Cellular Component
GO:0042383	0.00447852	76	2.25	SARCOLEMMA	Cellular Component
GO:0043083	0.00447852	17	2.25	SYNAPTIC CLEFT	Cellular Component
GO:0044291	0.00447852	43	2.25	CELL-CELL CONTACT ZONE	Cellular Component
GO:0031253	0.00447852	165	2.25	CELL PROJECTION MEMBRANE	Cellular Component
GO:0030018	0.0045028	69	2.25	Z DISC	Cellular Component
GO:0008076	0.00475496	44	2.25	VOLTAGE-GATED POTASSIUM CHANNEL COMPLEX	Cellular Component
GO:0031674	0.00522371	74	2.25	I BAND	Cellular Component
GO:0098878	0.00576778	29	2.25	NEUROTRANSMITTER RECEPTOR COMPLEX	Cellular Component
GO:0030426	0.00725369	89	2.25	GROWTH CONE	Cellular Component
GO:0005604	0.00725369	50	2.25	BASEMENT MEMBRANE	Cellular Component
GO:0031256	0.00762307	95	2.25	LEADING EDGE MEMBRANE	Cellular Component
GO:0014704	0.00762307	31	2.25	INTERCALATED DISC	Cellular Component
GO:0062023	0.00775286	182	2.25	COLLAGEN-CONTAINING EXTRACELLULAR MATRIX	Cellular Component
GO:0031312	0.00855465	32	2.25	EXTRINSIC COMPONENT OF ORGANELLE MEMBRANE	Cellular Component
GO:0002102	0.00895917	22	2.25	PODOSOME	Cellular Component
GO:0016342	0.00895917	22	2.25	CATENIN COMPLEX	Cellular Component
GO:0044298	0.00895917	22	2.25	CELL BODY MEMBRANE	Cellular Component
GO:0032809	0.0114501	20	2.25	NEURONAL CELL BODY MEMBRANE	Cellular Component
GO:0008328	0.0123377	27	2.25	IONOTROPIC GLUTAMATE RECEPTOR COMPLEX	Cellular Component
GO:0019898	0.0124443	138	2.25	EXTRINSIC COMPONENT OF MEMBRANE	Cellular Component
GO:0005891	0.013387	24	2.25	VOLTAGE-GATED CALCIUM CHANNEL COMPLEX	Cellular Component
GO:0030427	0.0134837	90	2.25	SITE OF POLARIZED GROWTH	Cellular Component
GO:0043197	0.0134837	90	2.25	DENDRITIC SPINE	Cellular Component
GO:0005581	0.014012	44	2.25	COLLAGEN TRIMER	Cellular Component
GO:0043025	0.0159369	231	2.25	NEURONAL CELL BODY	Cellular Component
GO:0044309	0.0169289	91	2.25	NEURON SPINE	Cellular Component
GO:0044306	0.0171104	71	2.25	NEURON PROJECTION TERMINUS	Cellular Component
GO:0099738	0.0171104	26	2.25	CELL CORTEX REGION	Cellular Component
GO:0044304	0.0207087	38	2.25	MAIN AXON	Cellular Component
GO:0009897	0.0207087	126	2.25	EXTERNAL SIDE OF PLASMA MEMBRANE	Cellular Component
GO:0098685	0.0210094	55	2.25	SCHAFFER COLLATERAL - CA1 SYNAPSE	Cellular Component
GO:0045178	0.0246037	127	2.25	BASAL PART OF CELL	Cellular Component
GO:0032590	0.0252901	25	2.25	DENDRITE MEMBRANE	Cellular Component
GO:0031594	0.026267	43	2.25	NEUROMUSCULAR JUNCTION	Cellular Component
GO:0042641	0.036616	42	2.25	ACTOMYOSIN	Cellular Component
GO:0097470	0.0376404	11	2.25	RIBBON SYNAPSE	Cellular Component
GO:0030658	0.0376404	107	2.25	TRANSPORT VESICLE MEMBRANE	Cellular Component
GO:0005884	0.0380357	56	2.25	ACTIN FILAMENT	Cellular Component
GO:0002116	0.0398448	9	2.25	SEMAPHORIN RECEPTOR COMPLEX	Cellular Component
GO:0045121	0.0416213	144	2.25	MEMBRANE RAFT	Cellular Component
GO:0043296	0.0454254	76	2.25	APICAL JUNCTION COMPLEX	Cellular Component
GO:0030055	0.0465557	205	2.25	CELL-SUBSTRATE JUNCTION	Cellular Component
GO:0098857	0.0473994	144	2.25	MEMBRANE MICRODOMAIN	Cellular Component
GO:0005871	0.0473994	27	2.25	KINESIN COMPLEX	Cellular Component
GO:0097060	1.41207e-09	220	2.3	SYNAPTIC MEMBRANE	Cellular Component
GO:0045211	2.20356e-07	157	2.3	POSTSYNAPTIC MEMBRANE	Cellular Component
GO:0034702	1.3175e-06	150	2.3	ION CHANNEL COMPLEX	Cellular Component
GO:0005912	4.48103e-06	110	2.3	ADHERENS JUNCTION	Cellular Component
GO:0015629	6.8776e-06	243	2.3	ACTIN CYTOSKELETON	Cellular Component
GO:0098984	8.20015e-06	200	2.3	NEURON TO NEURON SYNAPSE	Cellular Component
GO:0098978	8.67758e-06	215	2.3	GLUTAMATERGIC SYNAPSE	Cellular Component
GO:0005911	8.67758e-06	254	2.3	CELL-CELL JUNCTION	Cellular Component
GO:0099634	1.70526e-05	80	2.3	POSTSYNAPTIC SPECIALIZATION MEMBRANE	Cellular Component
GO:0034703	1.71279e-05	94	2.3	CATION CHANNEL COMPLEX	Cellular Component
GO:0099572	2.33423e-05	189	2.3	POSTSYNAPTIC SPECIALIZATION	Cellular Component
GO:0032279	2.33423e-05	184	2.3	ASYMMETRIC SYNAPSE	Cellular Component
GO:0042734	3.68933e-05	96	2.3	PRESYNAPTIC MEMBRANE	Cellular Component
GO:0098797	4.46964e-05	251	2.3	PLASMA MEMBRANE PROTEIN COMPLEX	Cellular Component
GO:0014069	7.79355e-05	175	2.3	POSTSYNAPTIC DENSITY	Cellular Component
GO:0031252	0.000153168	214	2.3	CELL LEADING EDGE	Cellular Component
GO:0005938	0.000164237	153	2.3	CELL CORTEX	Cellular Component
GO:0098686	0.000324994	30	2.3	HIPPOCAMPAL MOSSY FIBER TO CA3 SYNAPSE	Cellular Component
GO:0098839	0.000513951	62	2.3	POSTSYNAPTIC DENSITY MEMBRANE	Cellular Component
GO:0048786	0.000630848	53	2.3	PRESYNAPTIC ACTIVE ZONE	Cellular Component
GO:0008021	0.000688723	111	2.3	SYNAPTIC VESICLE	Cellular Component
GO:0034704	0.000898095	38	2.3	CALCIUM CHANNEL COMPLEX	Cellular Component
GO:0030863	0.000913228	59	2.3	CORTICAL CYTOSKELETON	Cellular Component
GO:0032589	0.000977835	39	2.3	NEURON PROJECTION MEMBRANE	Cellular Component
GO:0030175	0.00131273	59	2.3	FILOPODIUM	Cellular Component
GO:0030312	0.00131273	236	2.3	EXTERNAL ENCAPSULATING STRUCTURE	Cellular Component
GO:0031012	0.00155325	235	2.3	EXTRACELLULAR MATRIX	Cellular Component
GO:0030864	0.0016434	44	2.3	CORTICAL ACTIN CYTOSKELETON	Cellular Component
GO:0150034	0.00195935	141	2.3	DISTAL AXON	Cellular Component
GO:0098858	0.00293615	108	2.3	ACTIN-BASED CELL PROJECTION	Cellular Component
GO:0043083	0.0035924	17	2.3	SYNAPTIC CLEFT	Cellular Component
GO:0030018	0.0035924	68	2.3	Z DISC	Cellular Component
GO:0005604	0.00379113	50	2.3	BASEMENT MEMBRANE	Cellular Component
GO:0031674	0.00379113	73	2.3	I BAND	Cellular Component
GO:0031256	0.0044768	94	2.3	LEADING EDGE MEMBRANE	Cellular Component
GO:0030672	0.00460892	69	2.3	SYNAPTIC VESICLE MEMBRANE	Cellular Component
GO:0099501	0.00460892	69	2.3	EXOCYTIC VESICLE MEMBRANE	Cellular Component
GO:0043235	0.00544461	176	2.3	RECEPTOR COMPLEX	Cellular Component
GO:0062023	0.00622765	178	2.3	COLLAGEN-CONTAINING EXTRACELLULAR MATRIX	Cellular Component
GO:0044298	0.00684107	22	2.3	CELL BODY MEMBRANE	Cellular Component
GO:0098552	0.0068416	210	2.3	SIDE OF MEMBRANE	Cellular Component
GO:0031253	0.007965	159	2.3	CELL PROJECTION MEMBRANE	Cellular Component
GO:1902495	0.00845222	165	2.3	TRANSMEMBRANE TRANSPORTER COMPLEX	Cellular Component
GO:0032809	0.00845222	20	2.3	NEURONAL CELL BODY MEMBRANE	Cellular Component
GO:0070382	0.00915833	112	2.3	EXOCYTIC VESICLE	Cellular Component
GO:0098878	0.00915833	28	2.3	NEUROTRANSMITTER RECEPTOR COMPLEX	Cellular Component
GO:0005891	0.00915833	24	2.3	VOLTAGE-GATED CALCIUM CHANNEL COMPLEX	Cellular Component
GO:1990351	0.00921283	176	2.3	TRANSPORTER COMPLEX	Cellular Component
GO:0030426	0.0101916	86	2.3	GROWTH CONE	Cellular Component
GO:0019898	0.0150449	134	2.3	EXTRINSIC COMPONENT OF MEMBRANE	Cellular Component
GO:0005581	0.0162353	43	2.3	COLLAGEN TRIMER	Cellular Component
GO:0032590	0.0191023	25	2.3	DENDRITE MEMBRANE	Cellular Component
GO:0002102	0.0195302	21	2.3	PODOSOME	Cellular Component
GO:0098685	0.0195302	54	2.3	SCHAFFER COLLATERAL - CA1 SYNAPSE	Cellular Component
GO:0030427	0.0195302	87	2.3	SITE OF POLARIZED GROWTH	Cellular Component
GO:0043197	0.0195302	87	2.3	DENDRITIC SPINE	Cellular Component
GO:0008328	0.0195302	26	2.3	IONOTROPIC GLUTAMATE RECEPTOR COMPLEX	Cellular Component
GO:0005884	0.0195302	56	2.3	ACTIN FILAMENT	Cellular Component
GO:0008076	0.0197619	41	2.3	VOLTAGE-GATED POTASSIUM CHANNEL COMPLEX	Cellular Component
GO:0042641	0.0201631	42	2.3	ACTOMYOSIN	Cellular Component
GO:0045178	0.0217907	124	2.3	BASAL PART OF CELL	Cellular Component
GO:0034705	0.0219447	46	2.3	POTASSIUM CHANNEL COMPLEX	Cellular Component
GO:0044309	0.0222736	88	2.3	NEURON SPINE	Cellular Component
GO:0043025	0.0222736	223	2.3	NEURONAL CELL BODY	Cellular Component
GO:0044304	0.0233107	37	2.3	MAIN AXON	Cellular Component
GO:0031312	0.0246312	30	2.3	EXTRINSIC COMPONENT OF ORGANELLE MEMBRANE	Cellular Component
GO:0099738	0.0269281	25	2.3	CELL CORTEX REGION	Cellular Component
GO:0030055	0.0284167	201	2.3	CELL-SUBSTRATE JUNCTION	Cellular Component
GO:0097470	0.0292314	11	2.3	RIBBON SYNAPSE	Cellular Component
GO:0005881	0.0294108	49	2.3	CYTOPLASMIC MICROTUBULE	Cellular Component
GO:0042383	0.029866	70	2.3	SARCOLEMMA	Cellular Component
GO:0044291	0.0341161	39	2.3	CELL-CELL CONTACT ZONE	Cellular Component
GO:0043292	0.0427044	109	2.3	CONTRACTILE FIBER	Cellular Component
GO:0099568	0.0435374	127	2.3	CYTOPLASMIC REGION	Cellular Component
GO:0030016	0.0435374	105	2.3	MYOFIBRIL	Cellular Component
GO:0016342	0.0435374	20	2.3	CATENIN COMPLEX	Cellular Component
GO:0043296	0.0435374	74	2.3	APICAL JUNCTION COMPLEX	Cellular Component
GO:0001725	0.0435374	37	2.3	STRESS FIBER	Cellular Component
GO:0097517	0.0435374	37	2.3	CONTRACTILE ACTIN FILAMENT BUNDLE	Cellular Component
GO:0044306	0.0452953	67	2.3	NEURON PROJECTION TERMINUS	Cellular Component
GO:0009897	0.0452953	120	2.3	EXTERNAL SIDE OF PLASMA MEMBRANE	Cellular Component
GO:0031594	0.0452953	41	2.3	NEUROMUSCULAR JUNCTION	Cellular Component
GO:0030017	0.0461789	97	2.3	SARCOMERE	Cellular Component
GO:1990909	0.047322	10	2.3	WNT SIGNALOSOME	Cellular Component
GO:0009925	0.0477938	115	2.3	BASAL PLASMA MEMBRANE	Cellular Component
GO:1902711	0.0477938	13	2.3	GABA-A RECEPTOR COMPLEX	Cellular Component
GO:0097060	1.38778e-09	216	2.35	SYNAPTIC MEMBRANE	Cellular Component
GO:0045211	1.13351e-07	155	2.35	POSTSYNAPTIC MEMBRANE	Cellular Component
GO:0005912	1.06767e-06	110	2.35	ADHERENS JUNCTION	Cellular Component
GO:0034702	2.41532e-06	146	2.35	ION CHANNEL COMPLEX	Cellular Component
GO:0015629	2.41532e-06	240	2.35	ACTIN CYTOSKELETON	Cellular Component
GO:0098984	2.5116e-06	198	2.35	NEURON TO NEURON SYNAPSE	Cellular Component
GO:0098978	2.5116e-06	213	2.35	GLUTAMATERGIC SYNAPSE	Cellular Component
GO:0005911	2.75881e-06	251	2.35	CELL-CELL JUNCTION	Cellular Component
GO:0099572	1.00297e-05	187	2.35	POSTSYNAPTIC SPECIALIZATION	Cellular Component
GO:0032279	1.00297e-05	182	2.35	ASYMMETRIC SYNAPSE	Cellular Component
GO:0099634	1.00297e-05	79	2.35	POSTSYNAPTIC SPECIALIZATION MEMBRANE	Cellular Component
GO:0034703	1.96075e-05	92	2.35	CATION CHANNEL COMPLEX	Cellular Component
GO:0014069	2.13162e-05	174	2.35	POSTSYNAPTIC DENSITY	Cellular Component
GO:0042734	4.35355e-05	94	2.35	PRESYNAPTIC MEMBRANE	Cellular Component
GO:0031252	0.000132306	210	2.35	CELL LEADING EDGE	Cellular Component
GO:0098797	0.000139798	243	2.35	PLASMA MEMBRANE PROTEIN COMPLEX	Cellular Component
GO:0005938	0.000160677	150	2.35	CELL CORTEX	Cellular Component
GO:0098686	0.000172085	30	2.35	HIPPOCAMPAL MOSSY FIBER TO CA3 SYNAPSE	Cellular Component
GO:0008021	0.000179269	111	2.35	SYNAPTIC VESICLE	Cellular Component
GO:0098839	0.000179269	62	2.35	POSTSYNAPTIC DENSITY MEMBRANE	Cellular Component
GO:0030863	0.00038939	59	2.35	CORTICAL CYTOSKELETON	Cellular Component
GO:0048786	0.000646224	52	2.35	PRESYNAPTIC ACTIVE ZONE	Cellular Component
GO:0030864	0.000935694	44	2.35	CORTICAL ACTIN CYTOSKELETON	Cellular Component
GO:0034704	0.00135512	37	2.35	CALCIUM CHANNEL COMPLEX	Cellular Component
GO:0032589	0.00148138	38	2.35	NEURON PROJECTION MEMBRANE	Cellular Component
GO:0030672	0.00245915	69	2.35	SYNAPTIC VESICLE MEMBRANE	Cellular Component
GO:0099501	0.00245915	69	2.35	EXOCYTIC VESICLE MEMBRANE	Cellular Component
GO:0043083	0.00265774	17	2.35	SYNAPTIC CLEFT	Cellular Component
GO:0030175	0.00265774	57	2.35	FILOPODIUM	Cellular Component
GO:0098858	0.00268691	106	2.35	ACTIN-BASED CELL PROJECTION	Cellular Component
GO:0030018	0.0029907	67	2.35	Z DISC	Cellular Component
GO:0150034	0.0029907	137	2.35	DISTAL AXON	Cellular Component
GO:0031674	0.0029907	72	2.35	I BAND	Cellular Component
GO:0070382	0.00370782	112	2.35	EXOCYTIC VESICLE	Cellular Component
GO:0031256	0.00486218	92	2.35	LEADING EDGE MEMBRANE	Cellular Component
GO:0098552	0.00625061	206	2.35	SIDE OF MEMBRANE	Cellular Component
GO:0005891	0.00731245	24	2.35	VOLTAGE-GATED CALCIUM CHANNEL COMPLEX	Cellular Component
GO:0031253	0.00743786	156	2.35	CELL PROJECTION MEMBRANE	Cellular Component
GO:0030312	0.00782959	225	2.35	EXTERNAL ENCAPSULATING STRUCTURE	Cellular Component
GO:0005604	0.00818183	48	2.35	BASEMENT MEMBRANE	Cellular Component
GO:0043235	0.00826048	171	2.35	RECEPTOR COMPLEX	Cellular Component
GO:0031012	0.00874932	224	2.35	EXTRACELLULAR MATRIX	Cellular Component
GO:1902495	0.0102689	161	2.35	TRANSMEMBRANE TRANSPORTER COMPLEX	Cellular Component
GO:1990351	0.0107704	172	2.35	TRANSPORTER COMPLEX	Cellular Component
GO:0005884	0.0119978	56	2.35	ACTIN FILAMENT	Cellular Component
GO:0030426	0.0126672	84	2.35	GROWTH CONE	Cellular Component
GO:0002102	0.0147097	21	2.35	PODOSOME	Cellular Component
GO:0098878	0.0163303	27	2.35	NEUROTRANSMITTER RECEPTOR COMPLEX	Cellular Component
GO:0062023	0.0167398	171	2.35	COLLAGEN-CONTAINING EXTRACELLULAR MATRIX	Cellular Component
GO:0031312	0.0198395	30	2.35	EXTRINSIC COMPONENT OF ORGANELLE MEMBRANE	Cellular Component
GO:0032809	0.0198579	19	2.35	NEURONAL CELL BODY MEMBRANE	Cellular Component
GO:0019898	0.0230073	130	2.35	EXTRINSIC COMPONENT OF MEMBRANE	Cellular Component
GO:0030427	0.0230073	85	2.35	SITE OF POLARIZED GROWTH	Cellular Component
GO:0043197	0.0230073	85	2.35	DENDRITIC SPINE	Cellular Component
GO:0043025	0.0257334	218	2.35	NEURONAL CELL BODY	Cellular Component
GO:0042641	0.0258485	41	2.35	ACTOMYOSIN	Cellular Component
GO:0043296	0.0265489	74	2.35	APICAL JUNCTION COMPLEX	Cellular Component
GO:0044309	0.0265489	86	2.35	NEURON SPINE	Cellular Component
GO:0097470	0.0265489	11	2.35	RIBBON SYNAPSE	Cellular Component
GO:0042383	0.0280193	69	2.35	SARCOLEMMA	Cellular Component
GO:0032590	0.0310558	24	2.35	DENDRITE MEMBRANE	Cellular Component
GO:0008328	0.0329493	25	2.35	IONOTROPIC GLUTAMATE RECEPTOR COMPLEX	Cellular Component
GO:0098685	0.0331439	52	2.35	SCHAFFER COLLATERAL - CA1 SYNAPSE	Cellular Component
GO:0031594	0.0331439	41	2.35	NEUROMUSCULAR JUNCTION	Cellular Component
GO:0016342	0.0354016	20	2.35	CATENIN COMPLEX	Cellular Component
GO:0044298	0.0354016	20	2.35	CELL BODY MEMBRANE	Cellular Component
GO:0030658	0.0376893	102	2.35	TRANSPORT VESICLE MEMBRANE	Cellular Component
GO:0043292	0.0397063	107	2.35	CONTRACTILE FIBER	Cellular Component
GO:0009897	0.0411151	118	2.35	EXTERNAL SIDE OF PLASMA MEMBRANE	Cellular Component
GO:0030016	0.0411151	103	2.35	MYOFIBRIL	Cellular Component
GO:0044291	0.0411151	38	2.35	CELL-CELL CONTACT ZONE	Cellular Component
GO:0008076	0.0411151	39	2.35	VOLTAGE-GATED POTASSIUM CHANNEL COMPLEX	Cellular Component
GO:0034705	0.0411151	44	2.35	POTASSIUM CHANNEL COMPLEX	Cellular Component
GO:0030055	0.0411151	195	2.35	CELL-SUBSTRATE JUNCTION	Cellular Component
GO:1902711	0.0416703	13	2.35	GABA-A RECEPTOR COMPLEX	Cellular Component
GO:1990909	0.0416703	10	2.35	WNT SIGNALOSOME	Cellular Component
GO:0099738	0.0420962	24	2.35	CELL CORTEX REGION	Cellular Component
GO:0030017	0.0475615	95	2.35	SARCOMERE	Cellular Component
GO:1902710	0.0493228	14	2.35	GABA RECEPTOR COMPLEX	Cellular Component
GO:0097060	6.97795e-11	216	2.4	SYNAPTIC MEMBRANE	Cellular Component
GO:0045211	1.22033e-08	155	2.4	POSTSYNAPTIC MEMBRANE	Cellular Component
GO:0034702	3.7737e-07	146	2.4	ION CHANNEL COMPLEX	Cellular Component
GO:0005912	3.7737e-07	109	2.4	ADHERENS JUNCTION	Cellular Component
GO:0098984	5.47045e-07	197	2.4	NEURON TO NEURON SYNAPSE	Cellular Component
GO:0098978	1.56976e-06	210	2.4	GLUTAMATERGIC SYNAPSE	Cellular Component
GO:0099572	2.9481e-06	186	2.4	POSTSYNAPTIC SPECIALIZATION	Cellular Component
GO:0032279	2.9481e-06	181	2.4	ASYMMETRIC SYNAPSE	Cellular Component
GO:0099634	3.42554e-06	79	2.4	POSTSYNAPTIC SPECIALIZATION MEMBRANE	Cellular Component
GO:0015629	4.40078e-06	233	2.4	ACTIN CYTOSKELETON	Cellular Component
GO:0034703	5.40626e-06	92	2.4	CATION CHANNEL COMPLEX	Cellular Component
GO:0014069	5.71436e-06	173	2.4	POSTSYNAPTIC DENSITY	Cellular Component
GO:0005911	8.4749e-06	243	2.4	CELL-CELL JUNCTION	Cellular Component
GO:0042734	1.12152e-05	94	2.4	PRESYNAPTIC MEMBRANE	Cellular Component
GO:0098797	2.40266e-05	242	2.4	PLASMA MEMBRANE PROTEIN COMPLEX	Cellular Component
GO:0031252	6.92789e-05	207	2.4	CELL LEADING EDGE	Cellular Component
GO:0098839	7.84356e-05	62	2.4	POSTSYNAPTIC DENSITY MEMBRANE	Cellular Component
GO:0098686	9.27859e-05	30	2.4	HIPPOCAMPAL MOSSY FIBER TO CA3 SYNAPSE	Cellular Component
GO:0005938	0.000155284	147	2.4	CELL CORTEX	Cellular Component
GO:0008021	0.000337104	108	2.4	SYNAPTIC VESICLE	Cellular Component
GO:0030863	0.000403168	58	2.4	CORTICAL CYTOSKELETON	Cellular Component
GO:0048786	0.000732532	51	2.4	PRESYNAPTIC ACTIVE ZONE	Cellular Component
GO:0034704	0.000732532	37	2.4	CALCIUM CHANNEL COMPLEX	Cellular Component
GO:0032589	0.000793011	38	2.4	NEURON PROJECTION MEMBRANE	Cellular Component
GO:0150034	0.000979433	137	2.4	DISTAL AXON	Cellular Component
GO:0030864	0.00115806	43	2.4	CORTICAL ACTIN CYTOSKELETON	Cellular Component
GO:0043083	0.00192577	17	2.4	SYNAPTIC CLEFT	Cellular Component
GO:0030672	0.00192975	68	2.4	SYNAPTIC VESICLE MEMBRANE	Cellular Component
GO:0099501	0.00192975	68	2.4	EXOCYTIC VESICLE MEMBRANE	Cellular Component
GO:1902495	0.00349802	161	2.4	TRANSMEMBRANE TRANSPORTER COMPLEX	Cellular Component
GO:0031256	0.00349802	91	2.4	LEADING EDGE MEMBRANE	Cellular Component
GO:0030312	0.00352361	223	2.4	EXTERNAL ENCAPSULATING STRUCTURE	Cellular Component
GO:0098552	0.00405585	203	2.4	SIDE OF MEMBRANE	Cellular Component
GO:0031012	0.00405585	222	2.4	EXTRACELLULAR MATRIX	Cellular Component
GO:1990351	0.00449465	171	2.4	TRANSPORTER COMPLEX	Cellular Component
GO:0031253	0.00449465	154	2.4	CELL PROJECTION MEMBRANE	Cellular Component
GO:0030018	0.00449465	65	2.4	Z DISC	Cellular Component
GO:0005891	0.00449465	24	2.4	VOLTAGE-GATED CALCIUM CHANNEL COMPLEX	Cellular Component
GO:0030175	0.00449465	55	2.4	FILOPODIUM	Cellular Component
GO:0070382	0.0048635	109	2.4	EXOCYTIC VESICLE	Cellular Component
GO:0030426	0.00555045	84	2.4	GROWTH CONE	Cellular Component
GO:0098858	0.00570479	102	2.4	ACTIN-BASED CELL PROJECTION	Cellular Component
GO:0043235	0.00631148	168	2.4	RECEPTOR COMPLEX	Cellular Component
GO:0031674	0.00709889	69	2.4	I BAND	Cellular Component
GO:0005604	0.00833153	47	2.4	BASEMENT MEMBRANE	Cellular Component
GO:0062023	0.00975471	169	2.4	COLLAGEN-CONTAINING EXTRACELLULAR MATRIX	Cellular Component
GO:0098878	0.0105077	27	2.4	NEUROTRANSMITTER RECEPTOR COMPLEX	Cellular Component
GO:0030427	0.0105434	85	2.4	SITE OF POLARIZED GROWTH	Cellular Component
GO:0032809	0.0143795	19	2.4	NEURONAL CELL BODY MEMBRANE	Cellular Component
GO:0043025	0.0164646	215	2.4	NEURONAL CELL BODY	Cellular Component
GO:0043197	0.0170739	84	2.4	DENDRITIC SPINE	Cellular Component
GO:0005884	0.0202924	54	2.4	ACTIN FILAMENT	Cellular Component
GO:0044309	0.0202924	85	2.4	NEURON SPINE	Cellular Component
GO:0030055	0.0202924	194	2.4	CELL-SUBSTRATE JUNCTION	Cellular Component
GO:0097470	0.0223008	11	2.4	RIBBON SYNAPSE	Cellular Component
GO:0032590	0.0225585	24	2.4	DENDRITE MEMBRANE	Cellular Component
GO:0008328	0.0236664	25	2.4	IONOTROPIC GLUTAMATE RECEPTOR COMPLEX	Cellular Component
GO:0019898	0.0236664	127	2.4	EXTRINSIC COMPONENT OF MEMBRANE	Cellular Component
GO:0031312	0.0259871	29	2.4	EXTRINSIC COMPONENT OF ORGANELLE MEMBRANE	Cellular Component
GO:0009897	0.0259871	117	2.4	EXTERNAL SIDE OF PLASMA MEMBRANE	Cellular Component
GO:0002102	0.0259871	20	2.4	PODOSOME	Cellular Component
GO:0016342	0.0259871	20	2.4	CATENIN COMPLEX	Cellular Component
GO:0044298	0.0259871	20	2.4	CELL BODY MEMBRANE	Cellular Component
GO:0034705	0.0269071	44	2.4	POTASSIUM CHANNEL COMPLEX	Cellular Component
GO:0008076	0.0275319	39	2.4	VOLTAGE-GATED POTASSIUM CHANNEL COMPLEX	Cellular Component
GO:0098685	0.0322284	51	2.4	SCHAFFER COLLATERAL - CA1 SYNAPSE	Cellular Component
GO:0099738	0.0327735	24	2.4	CELL CORTEX REGION	Cellular Component
GO:1902711	0.0346298	13	2.4	GABA-A RECEPTOR COMPLEX	Cellular Component
GO:0042383	0.0346298	67	2.4	SARCOLEMMA	Cellular Component
GO:0030658	0.0346298	100	2.4	TRANSPORT VESICLE MEMBRANE	Cellular Component
GO:1990909	0.0347289	10	2.4	WNT SIGNALOSOME	Cellular Component
GO:0005581	0.0347289	40	2.4	COLLAGEN TRIMER	Cellular Component
GO:0031594	0.0347289	40	2.4	NEUROMUSCULAR JUNCTION	Cellular Component
GO:0044306	0.0347289	65	2.4	NEURON PROJECTION TERMINUS	Cellular Component
GO:0044304	0.035461	35	2.4	MAIN AXON	Cellular Component
GO:0045178	0.0367248	117	2.4	BASAL PART OF CELL	Cellular Component
GO:0005925	0.0367248	187	2.4	FOCAL ADHESION	Cellular Component
GO:1902710	0.0380506	14	2.4	GABA RECEPTOR COMPLEX	Cellular Component
GO:0048787	0.0406504	21	2.4	PRESYNAPTIC ACTIVE ZONE MEMBRANE	Cellular Component
GO:0043296	0.0433126	71	2.4	APICAL JUNCTION COMPLEX	Cellular Component
GO:0042641	0.0454828	39	2.4	ACTOMYOSIN	Cellular Component
GO:0097060	4.30606e-10	209	2.45	SYNAPTIC MEMBRANE	Cellular Component
GO:0045211	2.20394e-08	151	2.45	POSTSYNAPTIC MEMBRANE	Cellular Component
GO:0005912	1.53792e-07	108	2.45	ADHERENS JUNCTION	Cellular Component
GO:0098984	8.83647e-07	192	2.45	NEURON TO NEURON SYNAPSE	Cellular Component
GO:0034702	1.1251e-06	141	2.45	ION CHANNEL COMPLEX	Cellular Component
GO:0005911	3.77552e-06	240	2.45	CELL-CELL JUNCTION	Cellular Component
GO:0015629	3.89313e-06	228	2.45	ACTIN CYTOSKELETON	Cellular Component
GO:0099572	3.89313e-06	181	2.45	POSTSYNAPTIC SPECIALIZATION	Cellular Component
GO:0032279	4.16628e-06	176	2.45	ASYMMETRIC SYNAPSE	Cellular Component
GO:0099634	4.78788e-06	77	2.45	POSTSYNAPTIC SPECIALIZATION MEMBRANE	Cellular Component
GO:0098978	4.88376e-06	202	2.45	GLUTAMATERGIC SYNAPSE	Cellular Component
GO:0014069	1.00195e-05	168	2.45	POSTSYNAPTIC DENSITY	Cellular Component
GO:0034703	1.19901e-05	89	2.45	CATION CHANNEL COMPLEX	Cellular Component
GO:0098686	5.41677e-05	30	2.45	HIPPOCAMPAL MOSSY FIBER TO CA3 SYNAPSE	Cellular Component
GO:0042734	5.51464e-05	90	2.45	PRESYNAPTIC MEMBRANE	Cellular Component
GO:0098839	6.50968e-05	61	2.45	POSTSYNAPTIC DENSITY MEMBRANE	Cellular Component
GO:0098797	8.33295e-05	233	2.45	PLASMA MEMBRANE PROTEIN COMPLEX	Cellular Component
GO:0008021	0.00013529	107	2.45	SYNAPTIC VESICLE	Cellular Component
GO:0032589	0.000424346	38	2.45	NEURON PROJECTION MEMBRANE	Cellular Component
GO:0031252	0.000551855	197	2.45	CELL LEADING EDGE	Cellular Component
GO:0030672	0.00170892	67	2.45	SYNAPTIC VESICLE MEMBRANE	Cellular Component
GO:0099501	0.00170892	67	2.45	EXOCYTIC VESICLE MEMBRANE	Cellular Component
GO:0030863	0.00186744	55	2.45	CORTICAL CYTOSKELETON	Cellular Component
GO:0005938	0.00228957	138	2.45	CELL CORTEX	Cellular Component
GO:0031253	0.00278658	152	2.45	CELL PROJECTION MEMBRANE	Cellular Component
GO:0034704	0.00286555	35	2.45	CALCIUM CHANNEL COMPLEX	Cellular Component
GO:0070382	0.00286555	108	2.45	EXOCYTIC VESICLE	Cellular Component
GO:0030312	0.00286555	218	2.45	EXTERNAL ENCAPSULATING STRUCTURE	Cellular Component
GO:0030864	0.00319492	41	2.45	CORTICAL ACTIN CYTOSKELETON	Cellular Component
GO:0031256	0.00319492	89	2.45	LEADING EDGE MEMBRANE	Cellular Component
GO:0031012	0.00319492	217	2.45	EXTRACELLULAR MATRIX	Cellular Component
GO:0098552	0.00372596	198	2.45	SIDE OF MEMBRANE	Cellular Component
GO:0098858	0.00550295	100	2.45	ACTIN-BASED CELL PROJECTION	Cellular Component
GO:0043083	0.00634358	16	2.45	SYNAPTIC CLEFT	Cellular Component
GO:0043235	0.00643063	164	2.45	RECEPTOR COMPLEX	Cellular Component
GO:0048786	0.00643063	47	2.45	PRESYNAPTIC ACTIVE ZONE	Cellular Component
GO:1902495	0.00643063	155	2.45	TRANSMEMBRANE TRANSPORTER COMPLEX	Cellular Component
GO:0150034	0.00643063	129	2.45	DISTAL AXON	Cellular Component
GO:0062023	0.0064954	166	2.45	COLLAGEN-CONTAINING EXTRACELLULAR MATRIX	Cellular Component
GO:0030175	0.0079767	53	2.45	FILOPODIUM	Cellular Component
GO:0005604	0.00890268	46	2.45	BASEMENT MEMBRANE	Cellular Component
GO:1990351	0.011118	164	2.45	TRANSPORTER COMPLEX	Cellular Component
GO:0030018	0.011118	62	2.45	Z DISC	Cellular Component
GO:0043025	0.0142731	210	2.45	NEURONAL CELL BODY	Cellular Component
GO:0031674	0.0162577	66	2.45	I BAND	Cellular Component
GO:0032590	0.0162577	24	2.45	DENDRITE MEMBRANE	Cellular Component
GO:0097470	0.0190998	11	2.45	RIBBON SYNAPSE	Cellular Component
GO:0030055	0.020761	189	2.45	CELL-SUBSTRATE JUNCTION	Cellular Component
GO:0002102	0.020761	20	2.45	PODOSOME	Cellular Component
GO:0009897	0.020761	115	2.45	EXTERNAL SIDE OF PLASMA MEMBRANE	Cellular Component
GO:0005891	0.023587	22	2.45	VOLTAGE-GATED CALCIUM CHANNEL COMPLEX	Cellular Component
GO:0032809	0.0318512	18	2.45	NEURONAL CELL BODY MEMBRANE	Cellular Component
GO:0034705	0.0318512	43	2.45	POTASSIUM CHANNEL COMPLEX	Cellular Component
GO:1902711	0.0318512	13	2.45	GABA-A RECEPTOR COMPLEX	Cellular Component
GO:0019898	0.0327245	123	2.45	EXTRINSIC COMPONENT OF MEMBRANE	Cellular Component
GO:0098685	0.0328654	50	2.45	SCHAFFER COLLATERAL - CA1 SYNAPSE	Cellular Component
GO:0030658	0.0328654	98	2.45	TRANSPORT VESICLE MEMBRANE	Cellular Component
GO:1990909	0.0330867	10	2.45	WNT SIGNALOSOME	Cellular Component
GO:0008076	0.0333234	38	2.45	VOLTAGE-GATED POTASSIUM CHANNEL COMPLEX	Cellular Component
GO:0030426	0.0338039	78	2.45	GROWTH CONE	Cellular Component
GO:1902710	0.0342983	14	2.45	GABA RECEPTOR COMPLEX	Cellular Component
GO:0030133	0.0359874	167	2.45	TRANSPORT VESICLE	Cellular Component
GO:0098878	0.0359874	25	2.45	NEUROTRANSMITTER RECEPTOR COMPLEX	Cellular Component
GO:0031312	0.0359874	28	2.45	EXTRINSIC COMPONENT OF ORGANELLE MEMBRANE	Cellular Component
GO:0005581	0.0413312	39	2.45	COLLAGEN TRIMER	Cellular Component
GO:0005925	0.0413312	182	2.45	FOCAL ADHESION	Cellular Component
GO:0044304	0.0464862	34	2.45	MAIN AXON	Cellular Component
GO:0044306	0.0464862	63	2.45	NEURON PROJECTION TERMINUS	Cellular Component
GO:0005884	0.0464862	51	2.45	ACTIN FILAMENT	Cellular Component
GO:0016342	0.0465282	19	2.45	CATENIN COMPLEX	Cellular Component
GO:0044298	0.0465282	19	2.45	CELL BODY MEMBRANE	Cellular Component
GO:0097060	1.37127e-09	204	2.5	SYNAPTIC MEMBRANE	Cellular Component
GO:0045211	7.94261e-08	147	2.5	POSTSYNAPTIC MEMBRANE	Cellular Component
GO:0005912	5.4592e-07	105	2.5	ADHERENS JUNCTION	Cellular Component
GO:0098984	4.47994e-06	186	2.5	NEURON TO NEURON SYNAPSE	Cellular Component
GO:0005911	5.96365e-06	235	2.5	CELL-CELL JUNCTION	Cellular Component
GO:0034702	6.4058e-06	136	2.5	ION CHANNEL COMPLEX	Cellular Component
GO:0098978	9.03428e-06	198	2.5	GLUTAMATERGIC SYNAPSE	Cellular Component
GO:0015629	9.55189e-06	222	2.5	ACTIN CYTOSKELETON	Cellular Component
GO:0099572	1.79302e-05	175	2.5	POSTSYNAPTIC SPECIALIZATION	Cellular Component
GO:0032279	2.08602e-05	170	2.5	ASYMMETRIC SYNAPSE	Cellular Component
GO:0099634	2.60845e-05	74	2.5	POSTSYNAPTIC SPECIALIZATION MEMBRANE	Cellular Component
GO:0042734	4.58756e-05	89	2.5	PRESYNAPTIC MEMBRANE	Cellular Component
GO:0034703	4.58756e-05	86	2.5	CATION CHANNEL COMPLEX	Cellular Component
GO:0014069	4.96333e-05	162	2.5	POSTSYNAPTIC DENSITY	Cellular Component
GO:0098686	0.000149129	29	2.5	HIPPOCAMPAL MOSSY FIBER TO CA3 SYNAPSE	Cellular Component
GO:0008021	0.000167138	105	2.5	SYNAPTIC VESICLE	Cellular Component
GO:0098839	0.000456052	58	2.5	POSTSYNAPTIC DENSITY MEMBRANE	Cellular Component
GO:0032589	0.000771113	37	2.5	NEURON PROJECTION MEMBRANE	Cellular Component
GO:0030672	0.000771113	67	2.5	SYNAPTIC VESICLE MEMBRANE	Cellular Component
GO:0099501	0.000771113	67	2.5	EXOCYTIC VESICLE MEMBRANE	Cellular Component
GO:0031252	0.000890801	192	2.5	CELL LEADING EDGE	Cellular Component
[truncated: 6,038 more rows]

## Sheet: S13. GO_ind-seq
Table S13. GO enrichment analysis results for the ind-seq dataset. The table presents a comprehensive list of all enriched GO terms across various CSS standard deviations (SD) tested. It includes the GO term IDs, adjusted p-values (p.adjust), gene counts, CSS-SD; descriptions, and associated ontology categories (biological process, molecular function, and cellular component).
ID	p.adjust	Count	SD	Description	GO
GO:0019199	0.000406173	52	2	TRANSMEMBRANE RECEPTOR PROTEIN KINASE ACTIVITY	Molecular Function
GO:0003779	0.000406173	219	2	ACTIN BINDING	Molecular Function
GO:0050839	0.000406173	275	2	CELL ADHESION MOLECULE BINDING	Molecular Function
GO:0046873	0.000496437	208	2	METAL ION TRANSMEMBRANE TRANSPORTER ACTIVITY	Molecular Function
GO:0004714	0.000557439	42	2	TRANSMEMBRANE RECEPTOR PROTEIN TYROSINE KINASE ACTIVITY	Molecular Function
GO:0004672	0.00103944	279	2	PROTEIN KINASE ACTIVITY	Molecular Function
GO:0022836	0.00108181	151	2	GATED CHANNEL ACTIVITY	Molecular Function
GO:0022839	0.00108181	151	2	MONOATOMIC ION GATED CHANNEL ACTIVITY	Molecular Function
GO:0008324	0.00202415	264	2	MONOATOMIC CATION TRANSMEMBRANE TRANSPORTER ACTIVITY	Molecular Function
GO:0004713	0.00202415	82	2	PROTEIN TYROSINE KINASE ACTIVITY	Molecular Function
GO:1901702	0.00202415	255	2	SALT TRANSMEMBRANE TRANSPORTER ACTIVITY	Molecular Function
GO:0030506	0.00202415	17	2	ANKYRIN BINDING	Molecular Function
GO:0005516	0.00238842	105	2	CALMODULIN BINDING	Molecular Function
GO:0005543	0.00273891	222	2	PHOSPHOLIPID BINDING	Molecular Function
GO:0004725	0.00289323	54	2	PROTEIN TYROSINE PHOSPHATASE ACTIVITY	Molecular Function
GO:0099507	0.00309596	16	2	LIGAND-GATED MONOATOMIC ION CHANNEL ACTIVITY INVOLVED IN REGULATION OF PRESYNAPTIC MEMBRANE POTENTIAL	Molecular Function
GO:0022890	0.00334109	248	2	INORGANIC CATION TRANSMEMBRANE TRANSPORTER ACTIVITY	Molecular Function
GO:0005201	0.00334109	91	2	EXTRACELLULAR MATRIX STRUCTURAL CONSTITUENT	Molecular Function
GO:0015081	0.00458802	79	2	SODIUM ION TRANSMEMBRANE TRANSPORTER ACTIVITY	Molecular Function
GO:0005005	0.00540701	12	2	TRANSMEMBRANE-EPHRIN RECEPTOR ACTIVITY	Molecular Function
GO:0051018	0.00540701	30	2	PROTEIN KINASE A BINDING	Molecular Function
GO:0004970	0.00590031	17	2	IONOTROPIC GLUTAMATE RECEPTOR ACTIVITY	Molecular Function
GO:0030695	0.00603341	236	2	GTPASE REGULATOR ACTIVITY	Molecular Function
GO:0060589	0.00603341	236	2	NUCLEOSIDE-TRIPHOSPHATASE REGULATOR ACTIVITY	Molecular Function
GO:0015276	0.00603341	76	2	LIGAND-GATED MONOATOMIC ION CHANNEL ACTIVITY	Molecular Function
GO:0022834	0.00603341	76	2	LIGAND-GATED CHANNEL ACTIVITY	Molecular Function
GO:0005216	0.00613023	195	2	MONOATOMIC ION CHANNEL ACTIVITY	Molecular Function
GO:0005085	0.00613023	124	2	GUANYL-NUCLEOTIDE EXCHANGE FACTOR ACTIVITY	Molecular Function
GO:0005003	0.0070328	14	2	EPHRIN RECEPTOR ACTIVITY	Molecular Function
GO:0008066	0.00750447	22	2	GLUTAMATE RECEPTOR ACTIVITY	Molecular Function
GO:0017154	0.00772478	11	2	SEMAPHORIN RECEPTOR ACTIVITY	Molecular Function
GO:0005544	0.00787865	30	2	CALCIUM-DEPENDENT PHOSPHOLIPID BINDING	Molecular Function
GO:0043178	0.00831986	52	2	ALCOHOL BINDING	Molecular Function
GO:0071889	0.00836847	25	2	14-3-3 PROTEIN BINDING	Molecular Function
GO:0022803	0.00989672	212	2	PASSIVE TRANSMEMBRANE TRANSPORTER ACTIVITY	Molecular Function
GO:0015267	0.0116016	211	2	CHANNEL ACTIVITY	Molecular Function
GO:0030276	0.0131525	40	2	CLATHRIN BINDING	Molecular Function
GO:0030020	0.0133617	27	2	EXTRACELLULAR MATRIX STRUCTURAL CONSTITUENT CONFERRING TENSILE STRENGTH	Molecular Function
GO:0099529	0.0133617	27	2	NEUROTRANSMITTER RECEPTOR ACTIVITY INVOLVED IN REGULATION OF POSTSYNAPTIC MEMBRANE POTENTIAL	Molecular Function
GO:0005261	0.0143429	148	2	MONOATOMIC CATION CHANNEL ACTIVITY	Molecular Function
GO:0046875	0.0143429	22	2	EPHRIN RECEPTOR BINDING	Molecular Function
GO:0042805	0.0155951	25	2	ACTININ BINDING	Molecular Function
GO:0045296	0.0162837	167	2	CADHERIN BINDING	Molecular Function
GO:0051015	0.0162837	104	2	ACTIN FILAMENT BINDING	Molecular Function
GO:0030215	0.0180482	18	2	SEMAPHORIN RECEPTOR BINDING	Molecular Function
GO:0022824	0.0268141	35	2	TRANSMITTER-GATED MONOATOMIC ION CHANNEL ACTIVITY	Molecular Function
GO:0022835	0.0268141	35	2	TRANSMITTER-GATED CHANNEL ACTIVITY	Molecular Function
GO:0030165	0.0269	49	2	PDZ DOMAIN BINDING	Molecular Function
GO:1904315	0.0282194	25	2	TRANSMITTER-GATED MONOATOMIC ION CHANNEL ACTIVITY INVOLVED IN REGULATION OF POSTSYNAPTIC MEMBRANE POTENTIAL	Molecular Function
GO:0051020	0.0294131	155	2	GTPASE BINDING	Molecular Function
GO:0099094	0.0295357	57	2	LIGAND-GATED MONOATOMIC CATION CHANNEL ACTIVITY	Molecular Function
GO:0035004	0.0312165	11	2	PHOSPHATIDYLINOSITOL 3-KINASE ACTIVITY	Molecular Function
GO:0098960	0.0312165	33	2	POSTSYNAPTIC NEUROTRANSMITTER RECEPTOR ACTIVITY	Molecular Function
GO:0042169	0.0317444	26	2	SH2 DOMAIN BINDING	Molecular Function
GO:0015085	0.0347015	69	2	CALCIUM ION TRANSMEMBRANE TRANSPORTER ACTIVITY	Molecular Function
GO:0005230	0.0396971	40	2	EXTRACELLULAR LIGAND-GATED MONOATOMIC ION CHANNEL ACTIVITY	Molecular Function
GO:0045499	0.0396971	21	2	CHEMOREPELLENT ACTIVITY	Molecular Function
GO:0042578	0.0397205	168	2	PHOSPHORIC ESTER HYDROLASE ACTIVITY	Molecular Function
GO:0015079	0.0437547	78	2	POTASSIUM ION TRANSMEMBRANE TRANSPORTER ACTIVITY	Molecular Function
GO:0035091	0.0461599	129	2	PHOSPHATIDYLINOSITOL BINDING	Molecular Function
GO:0005416	0.0462765	19	2	AMINO ACID:MONOATOMIC CATION SYMPORTER ACTIVITY	Molecular Function
GO:0051393	0.0462765	19	2	ALPHA-ACTININ BINDING	Molecular Function
GO:0003779	0.000182837	218	2.05	ACTIN BINDING	Molecular Function
GO:0019199	0.000467062	51	2.05	TRANSMEMBRANE RECEPTOR PROTEIN KINASE ACTIVITY	Molecular Function
GO:0050839	0.000467062	269	2.05	CELL ADHESION MOLECULE BINDING	Molecular Function
GO:0004672	0.000696127	275	2.05	PROTEIN KINASE ACTIVITY	Molecular Function
GO:0004714	0.000839637	41	2.05	TRANSMEMBRANE RECEPTOR PROTEIN TYROSINE KINASE ACTIVITY	Molecular Function
GO:0046873	0.000839637	202	2.05	METAL ION TRANSMEMBRANE TRANSPORTER ACTIVITY	Molecular Function
GO:0022836	0.00110748	148	2.05	GATED CHANNEL ACTIVITY	Molecular Function
GO:0022839	0.00110748	148	2.05	MONOATOMIC ION GATED CHANNEL ACTIVITY	Molecular Function
GO:0004713	0.00156933	81	2.05	PROTEIN TYROSINE KINASE ACTIVITY	Molecular Function
GO:0030506	0.00159952	17	2.05	ANKYRIN BINDING	Molecular Function
GO:0005516	0.00278893	103	2.05	CALMODULIN BINDING	Molecular Function
GO:0099507	0.00278893	16	2.05	LIGAND-GATED MONOATOMIC ION CHANNEL ACTIVITY INVOLVED IN REGULATION OF PRESYNAPTIC MEMBRANE POTENTIAL	Molecular Function
GO:1901702	0.00330096	248	2.05	SALT TRANSMEMBRANE TRANSPORTER ACTIVITY	Molecular Function
GO:0008324	0.00363896	256	2.05	MONOATOMIC CATION TRANSMEMBRANE TRANSPORTER ACTIVITY	Molecular Function
GO:0051018	0.00419454	30	2.05	PROTEIN KINASE A BINDING	Molecular Function
GO:0005005	0.00492372	12	2.05	TRANSMEMBRANE-EPHRIN RECEPTOR ACTIVITY	Molecular Function
GO:0004970	0.00492372	17	2.05	IONOTROPIC GLUTAMATE RECEPTOR ACTIVITY	Molecular Function
GO:0030695	0.00492372	232	2.05	GTPASE REGULATOR ACTIVITY	Molecular Function
GO:0060589	0.00492372	232	2.05	NUCLEOSIDE-TRIPHOSPHATASE REGULATOR ACTIVITY	Molecular Function
GO:0005543	0.00492372	215	2.05	PHOSPHOLIPID BINDING	Molecular Function
GO:0005216	0.00492372	192	2.05	MONOATOMIC ION CHANNEL ACTIVITY	Molecular Function
GO:0022890	0.00524943	241	2.05	INORGANIC CATION TRANSMEMBRANE TRANSPORTER ACTIVITY	Molecular Function
GO:0043178	0.00534153	52	2.05	ALCOHOL BINDING	Molecular Function
GO:0005085	0.00537176	122	2.05	GUANYL-NUCLEOTIDE EXCHANGE FACTOR ACTIVITY	Molecular Function
GO:0008066	0.00537176	22	2.05	GLUTAMATE RECEPTOR ACTIVITY	Molecular Function
GO:0005201	0.00537176	88	2.05	EXTRACELLULAR MATRIX STRUCTURAL CONSTITUENT	Molecular Function
GO:0005003	0.00537176	14	2.05	EPHRIN RECEPTOR ACTIVITY	Molecular Function
GO:0071889	0.00614168	25	2.05	14-3-3 PROTEIN BINDING	Molecular Function
GO:0017154	0.00622278	11	2.05	SEMAPHORIN RECEPTOR ACTIVITY	Molecular Function
GO:0022803	0.00630787	209	2.05	PASSIVE TRANSMEMBRANE TRANSPORTER ACTIVITY	Molecular Function
GO:0051015	0.00702138	104	2.05	ACTIN FILAMENT BINDING	Molecular Function
GO:0015267	0.00702138	208	2.05	CHANNEL ACTIVITY	Molecular Function
GO:0015276	0.00702138	74	2.05	LIGAND-GATED MONOATOMIC ION CHANNEL ACTIVITY	Molecular Function
GO:0022834	0.00702138	74	2.05	LIGAND-GATED CHANNEL ACTIVITY	Molecular Function
GO:0030020	0.0088988	27	2.05	EXTRACELLULAR MATRIX STRUCTURAL CONSTITUENT CONFERRING TENSILE STRENGTH	Molecular Function
GO:0051020	0.0101476	155	2.05	GTPASE BINDING	Molecular Function
GO:0005544	0.0133219	29	2.05	CALCIUM-DEPENDENT PHOSPHOLIPID BINDING	Molecular Function
GO:0015081	0.0133425	75	2.05	SODIUM ION TRANSMEMBRANE TRANSPORTER ACTIVITY	Molecular Function
GO:0030215	0.0139716	18	2.05	SEMAPHORIN RECEPTOR BINDING	Molecular Function
GO:0005261	0.0139716	145	2.05	MONOATOMIC CATION CHANNEL ACTIVITY	Molecular Function
GO:0030276	0.0162787	39	2.05	CLATHRIN BINDING	Molecular Function
GO:0004725	0.0162787	50	2.05	PROTEIN TYROSINE PHOSPHATASE ACTIVITY	Molecular Function
GO:0015085	0.0190099	69	2.05	CALCIUM ION TRANSMEMBRANE TRANSPORTER ACTIVITY	Molecular Function
GO:0042169	0.0238049	26	2.05	SH2 DOMAIN BINDING	Molecular Function
GO:0099529	0.0238049	26	2.05	NEUROTRANSMITTER RECEPTOR ACTIVITY INVOLVED IN REGULATION OF POSTSYNAPTIC MEMBRANE POTENTIAL	Molecular Function
GO:0045296	0.0274426	162	2.05	CADHERIN BINDING	Molecular Function
GO:0030165	0.0296527	48	2.05	PDZ DOMAIN BINDING	Molecular Function
GO:0042805	0.0296527	24	2.05	ACTININ BINDING	Molecular Function
GO:0004674	0.0296527	197	2.05	PROTEIN SERINE/THREONINE KINASE ACTIVITY	Molecular Function
GO:0045499	0.0296527	21	2.05	CHEMOREPELLENT ACTIVITY	Molecular Function
GO:0046875	0.0296527	21	2.05	EPHRIN RECEPTOR BINDING	Molecular Function
GO:0031267	0.03145	137	2.05	SMALL GTPASE BINDING	Molecular Function
GO:0022824	0.0342918	34	2.05	TRANSMITTER-GATED MONOATOMIC ION CHANNEL ACTIVITY	Molecular Function
GO:0022835	0.0342918	34	2.05	TRANSMITTER-GATED CHANNEL ACTIVITY	Molecular Function
GO:0044325	0.0357196	65	2.05	TRANSMEMBRANE TRANSPORTER BINDING	Molecular Function
GO:0098960	0.0429935	32	2.05	POSTSYNAPTIC NEUROTRANSMITTER RECEPTOR ACTIVITY	Molecular Function
GO:0030553	0.0429935	12	2.05	CGMP BINDING	Molecular Function
GO:0051019	0.0429935	20	2.05	MITOGEN-ACTIVATED PROTEIN KINASE BINDING	Molecular Function
GO:0005078	0.0429935	10	2.05	MAP-KINASE SCAFFOLD ACTIVITY	Molecular Function
GO:0070679	0.0429935	10	2.05	INOSITOL 1,4,5 TRISPHOSPHATE BINDING	Molecular Function
GO:0035591	0.0437884	45	2.05	SIGNALING ADAPTOR ACTIVITY	Molecular Function
GO:1904315	0.0441145	24	2.05	TRANSMITTER-GATED MONOATOMIC ION CHANNEL ACTIVITY INVOLVED IN REGULATION OF POSTSYNAPTIC MEMBRANE POTENTIAL	Molecular Function
GO:0005230	0.0441145	39	2.05	EXTRACELLULAR LIGAND-GATED MONOATOMIC ION CHANNEL ACTIVITY	Molecular Function
GO:0099094	0.0441145	55	2.05	LIGAND-GATED MONOATOMIC CATION CHANNEL ACTIVITY	Molecular Function
GO:0106310	0.0465506	169	2.05	PROTEIN SERINE KINASE ACTIVITY	Molecular Function
GO:0035091	0.0466861	126	2.05	PHOSPHATIDYLINOSITOL BINDING	Molecular Function
GO:0015079	0.0484632	76	2.05	POTASSIUM ION TRANSMEMBRANE TRANSPORTER ACTIVITY	Molecular Function
GO:0045309	0.0484632	35	2.05	PROTEIN PHOSPHORYLATED AMINO ACID BINDING	Molecular Function
GO:0004114	0.0488517	18	2.05	3',5'-CYCLIC-NUCLEOTIDE PHOSPHODIESTERASE ACTIVITY	Molecular Function
GO:0003779	9.32762e-05	215	2.1	ACTIN BINDING	Molecular Function
GO:0019199	0.000270643	51	2.1	TRANSMEMBRANE RECEPTOR PROTEIN KINASE ACTIVITY	Molecular Function
GO:0046873	0.000270643	201	2.1	METAL ION TRANSMEMBRANE TRANSPORTER ACTIVITY	Molecular Function
GO:0004672	0.000270643	271	2.1	PROTEIN KINASE ACTIVITY	Molecular Function
GO:0022836	0.000270643	148	2.1	GATED CHANNEL ACTIVITY	Molecular Function
GO:0022839	0.000270643	148	2.1	MONOATOMIC ION GATED CHANNEL ACTIVITY	Molecular Function
GO:0004714	0.000321019	41	2.1	TRANSMEMBRANE RECEPTOR PROTEIN TYROSINE KINASE ACTIVITY	Molecular Function
GO:0004713	0.000548105	81	2.1	PROTEIN TYROSINE KINASE ACTIVITY	Molecular Function
GO:1901702	0.000548105	248	2.1	SALT TRANSMEMBRANE TRANSPORTER ACTIVITY	Molecular Function
GO:0050839	0.000679941	260	2.1	CELL ADHESION MOLECULE BINDING	Molecular Function
GO:0005516	0.0015624	102	2.1	CALMODULIN BINDING	Molecular Function
GO:0099507	0.00190398	16	2.1	LIGAND-GATED MONOATOMIC ION CHANNEL ACTIVITY INVOLVED IN REGULATION OF PRESYNAPTIC MEMBRANE POTENTIAL	Molecular Function
GO:0008324	0.00232762	252	2.1	MONOATOMIC CATION TRANSMEMBRANE TRANSPORTER ACTIVITY	Molecular Function
GO:0005216	0.0031622	190	2.1	MONOATOMIC ION CHANNEL ACTIVITY	Molecular Function
GO:0022890	0.00336316	238	2.1	INORGANIC CATION TRANSMEMBRANE TRANSPORTER ACTIVITY	Molecular Function
GO:0043178	0.00336316	52	2.1	ALCOHOL BINDING	Molecular Function
GO:0004970	0.00336316	17	2.1	IONOTROPIC GLUTAMATE RECEPTOR ACTIVITY	Molecular Function
GO:0005005	0.00336316	12	2.1	TRANSMEMBRANE-EPHRIN RECEPTOR ACTIVITY	Molecular Function
GO:0022803	0.00373376	207	2.1	PASSIVE TRANSMEMBRANE TRANSPORTER ACTIVITY	Molecular Function
GO:0005543	0.00373376	211	2.1	PHOSPHOLIPID BINDING	Molecular Function
GO:0008066	0.00373376	22	2.1	GLUTAMATE RECEPTOR ACTIVITY	Molecular Function
GO:0015267	0.00373376	206	2.1	CHANNEL ACTIVITY	Molecular Function
GO:0015276	0.00373376	74	2.1	LIGAND-GATED MONOATOMIC ION CHANNEL ACTIVITY	Molecular Function
GO:0022834	0.00373376	74	2.1	LIGAND-GATED CHANNEL ACTIVITY	Molecular Function
GO:0005003	0.00373376	14	2.1	EPHRIN RECEPTOR ACTIVITY	Molecular Function
GO:0071889	0.00373376	25	2.1	14-3-3 PROTEIN BINDING	Molecular Function
GO:0030695	0.00373376	227	2.1	GTPASE REGULATOR ACTIVITY	Molecular Function
GO:0060589	0.00373376	227	2.1	NUCLEOSIDE-TRIPHOSPHATASE REGULATOR ACTIVITY	Molecular Function
GO:0005085	0.00373376	120	2.1	GUANYL-NUCLEOTIDE EXCHANGE FACTOR ACTIVITY	Molecular Function
GO:0030506	0.00401406	16	2.1	ANKYRIN BINDING	Molecular Function
GO:0051020	0.00428439	154	2.1	GTPASE BINDING	Molecular Function
GO:0017154	0.00428439	11	2.1	SEMAPHORIN RECEPTOR ACTIVITY	Molecular Function
GO:0005201	0.00556744	86	2.1	EXTRACELLULAR MATRIX STRUCTURAL CONSTITUENT	Molecular Function
GO:0015081	0.00586378	75	2.1	SODIUM ION TRANSMEMBRANE TRANSPORTER ACTIVITY	Molecular Function
GO:0051015	0.00647984	102	2.1	ACTIN FILAMENT BINDING	Molecular Function
GO:0004725	0.00926471	50	2.1	PROTEIN TYROSINE PHOSPHATASE ACTIVITY	Molecular Function
GO:0015085	0.00932468	69	2.1	CALCIUM ION TRANSMEMBRANE TRANSPORTER ACTIVITY	Molecular Function
GO:0005261	0.00961027	143	2.1	MONOATOMIC CATION CHANNEL ACTIVITY	Molecular Function
GO:0031267	0.0121918	137	2.1	SMALL GTPASE BINDING	Molecular Function
GO:0051018	0.0121918	28	2.1	PROTEIN KINASE A BINDING	Molecular Function
GO:0030020	0.0156493	26	2.1	EXTRACELLULAR MATRIX STRUCTURAL CONSTITUENT CONFERRING TENSILE STRENGTH	Molecular Function
GO:0042169	0.0156493	26	2.1	SH2 DOMAIN BINDING	Molecular Function
GO:0099529	0.0156493	26	2.1	NEUROTRANSMITTER RECEPTOR ACTIVITY INVOLVED IN REGULATION OF POSTSYNAPTIC MEMBRANE POTENTIAL	Molecular Function
GO:0042805	0.0210797	24	2.1	ACTININ BINDING	Molecular Function
GO:0004674	0.0220608	194	2.1	PROTEIN SERINE/THREONINE KINASE ACTIVITY	Molecular Function
GO:0022824	0.0231395	34	2.1	TRANSMITTER-GATED MONOATOMIC ION CHANNEL ACTIVITY	Molecular Function
GO:0022835	0.0231395	34	2.1	TRANSMITTER-GATED CHANNEL ACTIVITY	Molecular Function
GO:0099094	0.0287324	55	2.1	LIGAND-GATED MONOATOMIC CATION CHANNEL ACTIVITY	Molecular Function
GO:0015079	0.0287324	76	2.1	POTASSIUM ION TRANSMEMBRANE TRANSPORTER ACTIVITY	Molecular Function
GO:0035591	0.0287324	45	2.1	SIGNALING ADAPTOR ACTIVITY	Molecular Function
GO:0005244	0.0287324	88	2.1	VOLTAGE-GATED MONOATOMIC ION CHANNEL ACTIVITY	Molecular Function
GO:0022832	0.0287324	88	2.1	VOLTAGE-GATED CHANNEL ACTIVITY	Molecular Function
GO:0098960	0.0287324	32	2.1	POSTSYNAPTIC NEUROTRANSMITTER RECEPTOR ACTIVITY	Molecular Function
GO:0030165	0.0291833	47	2.1	PDZ DOMAIN BINDING	Molecular Function
GO:0005230	0.0292433	39	2.1	EXTRACELLULAR LIGAND-GATED MONOATOMIC ION CHANNEL ACTIVITY	Molecular Function
GO:0106310	0.0305762	167	2.1	PROTEIN SERINE KINASE ACTIVITY	Molecular Function
GO:0051019	0.0307319	20	2.1	MITOGEN-ACTIVATED PROTEIN KINASE BINDING	Molecular Function
GO:0030215	0.0311041	17	2.1	SEMAPHORIN RECEPTOR BINDING	Molecular Function
GO:1904315	0.0311041	24	2.1	TRANSMITTER-GATED MONOATOMIC ION CHANNEL ACTIVITY INVOLVED IN REGULATION OF POSTSYNAPTIC MEMBRANE POTENTIAL	Molecular Function
GO:0005078	0.0335103	10	2.1	MAP-KINASE SCAFFOLD ACTIVITY	Molecular Function
GO:0070679	0.0335103	10	2.1	INOSITOL 1,4,5 TRISPHOSPHATE BINDING	Molecular Function
GO:0030276	0.0360828	37	2.1	CLATHRIN BINDING	Molecular Function
GO:0045296	0.0371539	157	2.1	CADHERIN BINDING	Molecular Function
GO:0005544	0.0423542	27	2.1	CALCIUM-DEPENDENT PHOSPHOLIPID BINDING	Molecular Function
GO:0005262	0.0461382	59	2.1	CALCIUM CHANNEL ACTIVITY	Molecular Function
GO:0030552	0.0461382	13	2.1	CAMP BINDING	Molecular Function
GO:0017124	0.0461382	62	2.1	SH3 DOMAIN BINDING	Molecular Function
GO:0044325	0.0461382	63	2.1	TRANSMEMBRANE TRANSPORTER BINDING	Molecular Function
GO:0003779	9.42728e-05	210	2.15	ACTIN BINDING	Molecular Function
GO:0004672	9.42728e-05	268	2.15	PROTEIN KINASE ACTIVITY	Molecular Function
GO:0022836	9.42728e-05	147	2.15	GATED CHANNEL ACTIVITY	Molecular Function
GO:0022839	9.42728e-05	147	2.15	MONOATOMIC ION GATED CHANNEL ACTIVITY	Molecular Function
GO:0046873	9.42728e-05	198	2.15	METAL ION TRANSMEMBRANE TRANSPORTER ACTIVITY	Molecular Function
GO:0019199	0.000387001	49	2.15	TRANSMEMBRANE RECEPTOR PROTEIN KINASE ACTIVITY	Molecular Function
GO:1901702	0.000492163	243	2.15	SALT TRANSMEMBRANE TRANSPORTER ACTIVITY	Molecular Function
GO:0005516	0.000967962	101	2.15	CALMODULIN BINDING	Molecular Function
GO:0004714	0.00133445	39	2.15	TRANSMEMBRANE RECEPTOR PROTEIN TYROSINE KINASE ACTIVITY	Molecular Function
GO:0004713	0.00133445	78	2.15	PROTEIN TYROSINE KINASE ACTIVITY	Molecular Function
GO:0099507	0.00133445	16	2.15	LIGAND-GATED MONOATOMIC ION CHANNEL ACTIVITY INVOLVED IN REGULATION OF PRESYNAPTIC MEMBRANE POTENTIAL	Molecular Function
GO:0015276	0.00218529	74	2.15	LIGAND-GATED MONOATOMIC ION CHANNEL ACTIVITY	Molecular Function
GO:0022834	0.00218529	74	2.15	LIGAND-GATED CHANNEL ACTIVITY	Molecular Function
GO:0050839	0.00235251	250	2.15	CELL ADHESION MOLECULE BINDING	Molecular Function
GO:0005216	0.00235251	186	2.15	MONOATOMIC ION CHANNEL ACTIVITY	Molecular Function
GO:0004970	0.00235251	17	2.15	IONOTROPIC GLUTAMATE RECEPTOR ACTIVITY	Molecular Function
GO:0008324	0.0026253	245	2.15	MONOATOMIC CATION TRANSMEMBRANE TRANSPORTER ACTIVITY	Molecular Function
GO:0022803	0.00275555	203	2.15	PASSIVE TRANSMEMBRANE TRANSPORTER ACTIVITY	Molecular Function
GO:0008066	0.00275555	22	2.15	GLUTAMATE RECEPTOR ACTIVITY	Molecular Function
GO:0005543	0.00279283	207	2.15	PHOSPHOLIPID BINDING	Molecular Function
GO:0022890	0.00279283	232	2.15	INORGANIC CATION TRANSMEMBRANE TRANSPORTER ACTIVITY	Molecular Function
GO:0015267	0.00279283	202	2.15	CHANNEL ACTIVITY	Molecular Function
GO:0051020	0.00279283	152	2.15	GTPASE BINDING	Molecular Function
GO:0030506	0.00328846	16	2.15	ANKYRIN BINDING	Molecular Function
GO:0017154	0.00399086	11	2.15	SEMAPHORIN RECEPTOR ACTIVITY	Molecular Function
GO:0015081	0.00512322	74	2.15	SODIUM ION TRANSMEMBRANE TRANSPORTER ACTIVITY	Molecular Function
GO:0004674	0.00899723	193	2.15	PROTEIN SERINE/THREONINE KINASE ACTIVITY	Molecular Function
GO:0071889	0.00900543	24	2.15	14-3-3 PROTEIN BINDING	Molecular Function
GO:0031267	0.00900543	135	2.15	SMALL GTPASE BINDING	Molecular Function
GO:0030695	0.00900543	219	2.15	GTPASE REGULATOR ACTIVITY	Molecular Function
GO:0060589	0.00900543	219	2.15	NUCLEOSIDE-TRIPHOSPHATASE REGULATOR ACTIVITY	Molecular Function
GO:0005261	0.00980701	140	2.15	MONOATOMIC CATION CHANNEL ACTIVITY	Molecular Function
GO:0043178	0.0101614	49	2.15	ALCOHOL BINDING	Molecular Function
GO:0051015	0.0101614	99	2.15	ACTIN FILAMENT BINDING	Molecular Function
GO:0030020	0.0108139	26	2.15	EXTRACELLULAR MATRIX STRUCTURAL CONSTITUENT CONFERRING TENSILE STRENGTH	Molecular Function
GO:0099529	0.0108139	26	2.15	NEUROTRANSMITTER RECEPTOR ACTIVITY INVOLVED IN REGULATION OF POSTSYNAPTIC MEMBRANE POTENTIAL	Molecular Function
GO:0005244	0.0128111	88	2.15	VOLTAGE-GATED MONOATOMIC ION CHANNEL ACTIVITY	Molecular Function
GO:0022832	0.0128111	88	2.15	VOLTAGE-GATED CHANNEL ACTIVITY	Molecular Function
GO:0015085	0.0128111	67	2.15	CALCIUM ION TRANSMEMBRANE TRANSPORTER ACTIVITY	Molecular Function
GO:0015079	0.0128111	76	2.15	POTASSIUM ION TRANSMEMBRANE TRANSPORTER ACTIVITY	Molecular Function
GO:0106310	0.0128111	166	2.15	PROTEIN SERINE KINASE ACTIVITY	Molecular Function
GO:0042805	0.0131393	24	2.15	ACTININ BINDING	Molecular Function
GO:0022824	0.0131393	34	2.15	TRANSMITTER-GATED MONOATOMIC ION CHANNEL ACTIVITY	Molecular Function
GO:0022835	0.0131393	34	2.15	TRANSMITTER-GATED CHANNEL ACTIVITY	Molecular Function
GO:0005085	0.0133413	114	2.15	GUANYL-NUCLEOTIDE EXCHANGE FACTOR ACTIVITY	Molecular Function
GO:0099094	0.0133413	55	2.15	LIGAND-GATED MONOATOMIC CATION CHANNEL ACTIVITY	Molecular Function
GO:0005201	0.0146643	82	2.15	EXTRACELLULAR MATRIX STRUCTURAL CONSTITUENT	Molecular Function
GO:0005230	0.0171235	39	2.15	EXTRACELLULAR LIGAND-GATED MONOATOMIC ION CHANNEL ACTIVITY	Molecular Function
GO:0098960	0.0171256	32	2.15	POSTSYNAPTIC NEUROTRANSMITTER RECEPTOR ACTIVITY	Molecular Function
GO:0051018	0.0177549	27	2.15	PROTEIN KINASE A BINDING	Molecular Function
GO:1904315	0.0217469	24	2.15	TRANSMITTER-GATED MONOATOMIC ION CHANNEL ACTIVITY INVOLVED IN REGULATION OF POSTSYNAPTIC MEMBRANE POTENTIAL	Molecular Function
GO:0051019	0.0217469	20	2.15	MITOGEN-ACTIVATED PROTEIN KINASE BINDING	Molecular Function
GO:0044325	0.0251834	63	2.15	TRANSMEMBRANE TRANSPORTER BINDING	Molecular Function
GO:0035591	0.0285957	44	2.15	SIGNALING ADAPTOR ACTIVITY	Molecular Function
GO:0030165	0.029413	46	2.15	PDZ DOMAIN BINDING	Molecular Function
GO:0004725	0.0294616	47	2.15	PROTEIN TYROSINE PHOSPHATASE ACTIVITY	Molecular Function
GO:0030594	0.0306931	51	2.15	NEUROTRANSMITTER RECEPTOR ACTIVITY	Molecular Function
GO:0030552	0.0388832	13	2.15	CAMP BINDING	Molecular Function
GO:0030674	0.0464799	156	2.15	PROTEIN-MACROMOLECULE ADAPTOR ACTIVITY	Molecular Function
GO:0030276	0.0464799	36	2.15	CLATHRIN BINDING	Molecular Function
GO:0004672	0.000145695	265	2.2	PROTEIN KINASE ACTIVITY	Molecular Function
GO:0003779	0.000232232	204	2.2	ACTIN BINDING	Molecular Function
GO:0046873	0.000698352	192	2.2	METAL ION TRANSMEMBRANE TRANSPORTER ACTIVITY	Molecular Function
GO:0019199	0.000698352	48	2.2	TRANSMEMBRANE RECEPTOR PROTEIN KINASE ACTIVITY	Molecular Function
GO:0022836	0.000698352	141	2.2	GATED CHANNEL ACTIVITY	Molecular Function
GO:0022839	0.000698352	141	2.2	MONOATOMIC ION GATED CHANNEL ACTIVITY	Molecular Function
GO:0099507	0.00136036	16	2.2	LIGAND-GATED MONOATOMIC ION CHANNEL ACTIVITY INVOLVED IN REGULATION OF PRESYNAPTIC MEMBRANE POTENTIAL	Molecular Function
GO:0005516	0.00136036	99	2.2	CALMODULIN BINDING	Molecular Function
GO:1901702	0.00137159	236	2.2	SALT TRANSMEMBRANE TRANSPORTER ACTIVITY	Molecular Function
GO:0004714	0.00234587	38	2.2	TRANSMEMBRANE RECEPTOR PROTEIN TYROSINE KINASE ACTIVITY	Molecular Function
GO:0004970	0.00234587	17	2.2	IONOTROPIC GLUTAMATE RECEPTOR ACTIVITY	Molecular Function
GO:0004713	0.00234587	76	2.2	PROTEIN TYROSINE KINASE ACTIVITY	Molecular Function
GO:0008066	0.00273401	22	2.2	GLUTAMATE RECEPTOR ACTIVITY	Molecular Function
GO:0050839	0.002996	245	2.2	CELL ADHESION MOLECULE BINDING	Molecular Function
GO:0005543	0.002996	204	2.2	PHOSPHOLIPID BINDING	Molecular Function
GO:0015276	0.00323136	72	2.2	LIGAND-GATED MONOATOMIC ION CHANNEL ACTIVITY	Molecular Function
GO:0022834	0.00323136	72	2.2	LIGAND-GATED CHANNEL ACTIVITY	Molecular Function
GO:0030506	0.00323136	16	2.2	ANKYRIN BINDING	Molecular Function
GO:0017154	0.0040883	11	2.2	SEMAPHORIN RECEPTOR ACTIVITY	Molecular Function
GO:0051020	0.0040883	149	2.2	GTPASE BINDING	Molecular Function
GO:0004674	0.00444938	192	2.2	PROTEIN SERINE/THREONINE KINASE ACTIVITY	Molecular Function
GO:0008324	0.00558465	238	2.2	MONOATOMIC CATION TRANSMEMBRANE TRANSPORTER ACTIVITY	Molecular Function
GO:0022890	0.00558465	226	2.2	INORGANIC CATION TRANSMEMBRANE TRANSPORTER ACTIVITY	Molecular Function
GO:0106310	0.0065352	166	2.2	PROTEIN SERINE KINASE ACTIVITY	Molecular Function
GO:0071889	0.0069557	24	2.2	14-3-3 PROTEIN BINDING	Molecular Function
GO:0043178	0.00712617	49	2.2	ALCOHOL BINDING	Molecular Function
GO:0005216	0.007374	179	2.2	MONOATOMIC ION CHANNEL ACTIVITY	Molecular Function
GO:0022803	0.0076828	196	2.2	PASSIVE TRANSMEMBRANE TRANSPORTER ACTIVITY	Molecular Function
GO:0030020	0.00884777	26	2.2	EXTRACELLULAR MATRIX STRUCTURAL CONSTITUENT CONFERRING TENSILE STRENGTH	Molecular Function
GO:0015267	0.00884777	195	2.2	CHANNEL ACTIVITY	Molecular Function
GO:0005201	0.0101395	82	2.2	EXTRACELLULAR MATRIX STRUCTURAL CONSTITUENT	Molecular Function
GO:0042805	0.0117853	24	2.2	ACTININ BINDING	Molecular Function
GO:0031267	0.0117853	132	2.2	SMALL GTPASE BINDING	Molecular Function
GO:0015085	0.0145586	66	2.2	CALCIUM ION TRANSMEMBRANE TRANSPORTER ACTIVITY	Molecular Function
GO:0051018	0.0171304	27	2.2	PROTEIN KINASE A BINDING	Molecular Function
GO:0005261	0.018372	136	2.2	MONOATOMIC CATION CHANNEL ACTIVITY	Molecular Function
GO:0005244	0.0184139	86	2.2	VOLTAGE-GATED MONOATOMIC ION CHANNEL ACTIVITY	Molecular Function
GO:0022832	0.0184139	86	2.2	VOLTAGE-GATED CHANNEL ACTIVITY	Molecular Function
GO:0051015	0.018991	96	2.2	ACTIN FILAMENT BINDING	Molecular Function
GO:0051019	0.0205502	20	2.2	MITOGEN-ACTIVATED PROTEIN KINASE BINDING	Molecular Function
GO:0015079	0.0208834	74	2.2	POTASSIUM ION TRANSMEMBRANE TRANSPORTER ACTIVITY	Molecular Function
GO:0099529	0.0210005	25	2.2	NEUROTRANSMITTER RECEPTOR ACTIVITY INVOLVED IN REGULATION OF POSTSYNAPTIC MEMBRANE POTENTIAL	Molecular Function
GO:0015081	0.0210005	70	2.2	SODIUM ION TRANSMEMBRANE TRANSPORTER ACTIVITY	Molecular Function
GO:0035591	0.0210005	44	2.2	SIGNALING ADAPTOR ACTIVITY	Molecular Function
GO:0004725	0.021106	47	2.2	PROTEIN TYROSINE PHOSPHATASE ACTIVITY	Molecular Function
GO:0022824	0.021106	33	2.2	TRANSMITTER-GATED MONOATOMIC ION CHANNEL ACTIVITY	Molecular Function
GO:0022835	0.021106	33	2.2	TRANSMITTER-GATED CHANNEL ACTIVITY	Molecular Function
GO:0030695	0.024373	211	2.2	GTPASE REGULATOR ACTIVITY	Molecular Function
GO:0060589	0.024373	211	2.2	NUCLEOSIDE-TRIPHOSPHATASE REGULATOR ACTIVITY	Molecular Function
GO:0005230	0.0245127	38	2.2	EXTRACELLULAR LIGAND-GATED MONOATOMIC ION CHANNEL ACTIVITY	Molecular Function
GO:0099094	0.0281976	53	2.2	LIGAND-GATED MONOATOMIC CATION CHANNEL ACTIVITY	Molecular Function
GO:0098960	0.0284015	31	2.2	POSTSYNAPTIC NEUROTRANSMITTER RECEPTOR ACTIVITY	Molecular Function
GO:0030552	0.0333893	13	2.2	CAMP BINDING	Molecular Function
GO:0030276	0.0333893	36	2.2	CLATHRIN BINDING	Molecular Function
GO:0030165	0.0365912	45	2.2	PDZ DOMAIN BINDING	Molecular Function
GO:0030594	0.0365912	50	2.2	NEUROTRANSMITTER RECEPTOR ACTIVITY	Molecular Function
GO:0030674	0.037076	154	2.2	PROTEIN-MACROMOLECULE ADAPTOR ACTIVITY	Molecular Function
GO:1904315	0.0425842	23	2.2	TRANSMITTER-GATED MONOATOMIC ION CHANNEL ACTIVITY INVOLVED IN REGULATION OF POSTSYNAPTIC MEMBRANE POTENTIAL	Molecular Function
GO:0044325	0.0425842	61	2.2	TRANSMEMBRANE TRANSPORTER BINDING	Molecular Function
GO:0005416	0.0425842	18	2.2	AMINO ACID:MONOATOMIC CATION SYMPORTER ACTIVITY	Molecular Function
GO:0051393	0.0425842	18	2.2	ALPHA-ACTININ BINDING	Molecular Function
GO:0042169	0.0438611	24	2.2	SH2 DOMAIN BINDING	Molecular Function
GO:0004672	0.000135893	258	2.25	PROTEIN KINASE ACTIVITY	Molecular Function
GO:0046873	0.000349077	189	2.25	METAL ION TRANSMEMBRANE TRANSPORTER ACTIVITY	Molecular Function
GO:0019199	0.000389839	48	2.25	TRANSMEMBRANE RECEPTOR PROTEIN KINASE ACTIVITY	Molecular Function
GO:0003779	0.000460375	196	2.25	ACTIN BINDING	Molecular Function
GO:1901702	0.000751739	232	2.25	SALT TRANSMEMBRANE TRANSPORTER ACTIVITY	Molecular Function
GO:0022836	0.000751739	137	2.25	GATED CHANNEL ACTIVITY	Molecular Function
GO:0022839	0.000751739	137	2.25	MONOATOMIC ION GATED CHANNEL ACTIVITY	Molecular Function
GO:0004714	0.00126358	38	2.25	TRANSMEMBRANE RECEPTOR PROTEIN TYROSINE KINASE ACTIVITY	Molecular Function
GO:0050839	0.0031458	239	2.25	CELL ADHESION MOLECULE BINDING	Molecular Function
GO:0005516	0.0031458	95	2.25	CALMODULIN BINDING	Molecular Function
GO:0030506	0.00320188	16	2.25	ANKYRIN BINDING	Molecular Function
GO:0017154	0.00446236	11	2.25	SEMAPHORIN RECEPTOR ACTIVITY	Molecular Function
GO:0008324	0.00446236	233	2.25	MONOATOMIC CATION TRANSMEMBRANE TRANSPORTER ACTIVITY	Molecular Function
GO:0004713	0.00446236	73	2.25	PROTEIN TYROSINE KINASE ACTIVITY	Molecular Function
GO:0015276	0.00446236	70	2.25	LIGAND-GATED MONOATOMIC ION CHANNEL ACTIVITY	Molecular Function
GO:0022834	0.00446236	70	2.25	LIGAND-GATED CHANNEL ACTIVITY	Molecular Function
GO:0099507	0.00455946	15	2.25	LIGAND-GATED MONOATOMIC ION CHANNEL ACTIVITY INVOLVED IN REGULATION OF PRESYNAPTIC MEMBRANE POTENTIAL	Molecular Function
GO:0071889	0.00508814	24	2.25	14-3-3 PROTEIN BINDING	Molecular Function
GO:0008066	0.00531653	21	2.25	GLUTAMATE RECEPTOR ACTIVITY	Molecular Function
GO:0022890	0.00531653	220	2.25	INORGANIC CATION TRANSMEMBRANE TRANSPORTER ACTIVITY	Molecular Function
GO:0005543	0.00531653	196	2.25	PHOSPHOLIPID BINDING	Molecular Function
GO:0004674	0.00531653	186	2.25	PROTEIN SERINE/THREONINE KINASE ACTIVITY	Molecular Function
GO:0005216	0.00531653	175	2.25	MONOATOMIC ION CHANNEL ACTIVITY	Molecular Function
GO:0051020	0.00531653	144	2.25	GTPASE BINDING	Molecular Function
GO:0030020	0.00531653	26	2.25	EXTRACELLULAR MATRIX STRUCTURAL CONSTITUENT CONFERRING TENSILE STRENGTH	Molecular Function
GO:0004970	0.00531653	16	2.25	IONOTROPIC GLUTAMATE RECEPTOR ACTIVITY	Molecular Function
GO:0022803	0.00648589	191	2.25	PASSIVE TRANSMEMBRANE TRANSPORTER ACTIVITY	Molecular Function
GO:0005261	0.00665492	135	2.25	MONOATOMIC CATION CHANNEL ACTIVITY	Molecular Function
GO:0015267	0.00751505	190	2.25	CHANNEL ACTIVITY	Molecular Function
GO:0015079	0.00860732	74	2.25	POTASSIUM ION TRANSMEMBRANE TRANSPORTER ACTIVITY	Molecular Function
GO:0106310	0.00928369	160	2.25	PROTEIN SERINE KINASE ACTIVITY	Molecular Function
GO:0005201	0.00928369	80	2.25	EXTRACELLULAR MATRIX STRUCTURAL CONSTITUENT	Molecular Function
GO:0015085	0.00964244	65	2.25	CALCIUM ION TRANSMEMBRANE TRANSPORTER ACTIVITY	Molecular Function
GO:0035591	0.0113924	44	2.25	SIGNALING ADAPTOR ACTIVITY	Molecular Function
GO:0030695	0.0159878	207	2.25	GTPASE REGULATOR ACTIVITY	Molecular Function
GO:0060589	0.0159878	207	2.25	NUCLEOSIDE-TRIPHOSPHATASE REGULATOR ACTIVITY	Molecular Function
GO:0005244	0.0159878	84	2.25	VOLTAGE-GATED MONOATOMIC ION CHANNEL ACTIVITY	Molecular Function
GO:0022832	0.0159878	84	2.25	VOLTAGE-GATED CHANNEL ACTIVITY	Molecular Function
GO:0031267	0.0188826	127	2.25	SMALL GTPASE BINDING	Molecular Function
GO:0030276	0.0215873	36	2.25	CLATHRIN BINDING	Molecular Function
GO:0051018	0.0242344	26	2.25	PROTEIN KINASE A BINDING	Molecular Function
GO:0015081	0.0245178	68	2.25	SODIUM ION TRANSMEMBRANE TRANSPORTER ACTIVITY	Molecular Function
GO:0099094	0.0268597	52	2.25	LIGAND-GATED MONOATOMIC CATION CHANNEL ACTIVITY	Molecular Function
GO:0030552	0.0272547	13	2.25	CAMP BINDING	Molecular Function
GO:0030674	0.0272547	151	2.25	PROTEIN-MACROMOLECULE ADAPTOR ACTIVITY	Molecular Function
GO:0022824	0.0272547	32	2.25	TRANSMITTER-GATED MONOATOMIC ION CHANNEL ACTIVITY	Molecular Function
GO:0022835	0.0272547	32	2.25	TRANSMITTER-GATED CHANNEL ACTIVITY	Molecular Function
GO:0005230	0.0283582	37	2.25	EXTRACELLULAR LIGAND-GATED MONOATOMIC ION CHANNEL ACTIVITY	Molecular Function
GO:0099529	0.0318445	24	2.25	NEUROTRANSMITTER RECEPTOR ACTIVITY INVOLVED IN REGULATION OF POSTSYNAPTIC MEMBRANE POTENTIAL	Molecular Function
GO:0005416	0.0327075	18	2.25	AMINO ACID:MONOATOMIC CATION SYMPORTER ACTIVITY	Molecular Function
GO:0043178	0.0366942	45	2.25	ALCOHOL BINDING	Molecular Function
GO:0030165	0.0366942	44	2.25	PDZ DOMAIN BINDING	Molecular Function
GO:0098960	0.0369273	30	2.25	POSTSYNAPTIC NEUROTRANSMITTER RECEPTOR ACTIVITY	Molecular Function
GO:0005267	0.0369273	56	2.25	POTASSIUM CHANNEL ACTIVITY	Molecular Function
GO:0022843	0.0402572	62	2.25	VOLTAGE-GATED MONOATOMIC CATION CHANNEL ACTIVITY	Molecular Function
GO:0042805	0.0438783	22	2.25	ACTININ BINDING	Molecular Function
GO:0030215	0.0441823	16	2.25	SEMAPHORIN RECEPTOR BINDING	Molecular Function
GO:0005085	0.0441823	106	2.25	GUANYL-NUCLEOTIDE EXCHANGE FACTOR ACTIVITY	Molecular Function
GO:0035254	0.0464154	24	2.25	GLUTAMATE RECEPTOR BINDING	Molecular Function
GO:0015175	0.0474711	25	2.25	NEUTRAL L-AMINO ACID TRANSMEMBRANE TRANSPORTER ACTIVITY	Molecular Function
GO:0004672	0.000240092	251	2.3	PROTEIN KINASE ACTIVITY	Molecular Function
GO:0019199	0.000749033	47	2.3	TRANSMEMBRANE RECEPTOR PROTEIN KINASE ACTIVITY	Molecular Function
GO:0046873	0.00172796	181	2.3	METAL ION TRANSMEMBRANE TRANSPORTER ACTIVITY	Molecular Function
GO:0022836	0.00181473	133	2.3	GATED CHANNEL ACTIVITY	Molecular Function
GO:0022839	0.00181473	133	2.3	MONOATOMIC ION GATED CHANNEL ACTIVITY	Molecular Function
GO:0003779	0.00181473	188	2.3	ACTIN BINDING	Molecular Function
GO:0004714	0.00230787	37	2.3	TRANSMEMBRANE RECEPTOR PROTEIN TYROSINE KINASE ACTIVITY	Molecular Function
GO:1901702	0.0024754	223	2.3	SALT TRANSMEMBRANE TRANSPORTER ACTIVITY	Molecular Function
GO:0030506	0.00256484	16	2.3	ANKYRIN BINDING	Molecular Function
GO:0017154	0.0032662	11	2.3	SEMAPHORIN RECEPTOR ACTIVITY	Molecular Function
GO:0005543	0.0032662	194	2.3	PHOSPHOLIPID BINDING	Molecular Function
GO:0004713	0.0032662	72	2.3	PROTEIN TYROSINE KINASE ACTIVITY	Molecular Function
GO:0050839	0.0032662	232	2.3	CELL ADHESION MOLECULE BINDING	Molecular Function
GO:0015276	0.0032662	69	2.3	LIGAND-GATED MONOATOMIC ION CHANNEL ACTIVITY	Molecular Function
GO:0022834	0.0032662	69	2.3	LIGAND-GATED CHANNEL ACTIVITY	Molecular Function
GO:0099507	0.0032662	15	2.3	LIGAND-GATED MONOATOMIC ION CHANNEL ACTIVITY INVOLVED IN REGULATION OF PRESYNAPTIC MEMBRANE POTENTIAL	Molecular Function
GO:0008066	0.003768	21	2.3	GLUTAMATE RECEPTOR ACTIVITY	Molecular Function
GO:0030020	0.00423496	26	2.3	EXTRACELLULAR MATRIX STRUCTURAL CONSTITUENT CONFERRING TENSILE STRENGTH	Molecular Function
GO:0004970	0.00484995	16	2.3	IONOTROPIC GLUTAMATE RECEPTOR ACTIVITY	Molecular Function
GO:0005201	0.0094899	79	2.3	EXTRACELLULAR MATRIX STRUCTURAL CONSTITUENT	Molecular Function
GO:0005516	0.00980943	90	2.3	CALMODULIN BINDING	Molecular Function
GO:0071889	0.0100726	23	2.3	14-3-3 PROTEIN BINDING	Molecular Function
GO:0008324	0.0100726	224	2.3	MONOATOMIC CATION TRANSMEMBRANE TRANSPORTER ACTIVITY	Molecular Function
GO:0004674	0.0100726	180	2.3	PROTEIN SERINE/THREONINE KINASE ACTIVITY	Molecular Function
GO:0051020	0.0112828	139	2.3	GTPASE BINDING	Molecular Function
GO:0005216	0.0112828	169	2.3	MONOATOMIC ION CHANNEL ACTIVITY	Molecular Function
GO:0022803	0.0116199	185	2.3	PASSIVE TRANSMEMBRANE TRANSPORTER ACTIVITY	Molecular Function
GO:0106310	0.0116199	156	2.3	PROTEIN SERINE KINASE ACTIVITY	Molecular Function
GO:0015267	0.0127448	184	2.3	CHANNEL ACTIVITY	Molecular Function
GO:0030695	0.0127448	203	2.3	GTPASE REGULATOR ACTIVITY	Molecular Function
GO:0060589	0.0127448	203	2.3	NUCLEOSIDE-TRIPHOSPHATASE REGULATOR ACTIVITY	Molecular Function
GO:0030674	0.0127448	150	2.3	PROTEIN-MACROMOLECULE ADAPTOR ACTIVITY	Molecular Function
GO:0022890	0.0127448	211	2.3	INORGANIC CATION TRANSMEMBRANE TRANSPORTER ACTIVITY	Molecular Function
GO:0035591	0.0127448	43	2.3	SIGNALING ADAPTOR ACTIVITY	Molecular Function
GO:0030276	0.0127448	36	2.3	CLATHRIN BINDING	Molecular Function
GO:0005261	0.0127448	130	2.3	MONOATOMIC CATION CHANNEL ACTIVITY	Molecular Function
GO:0015079	0.0174757	71	2.3	POTASSIUM ION TRANSMEMBRANE TRANSPORTER ACTIVITY	Molecular Function
GO:0022824	0.0181195	32	2.3	TRANSMITTER-GATED MONOATOMIC ION CHANNEL ACTIVITY	Molecular Function
GO:0022835	0.0181195	32	2.3	TRANSMITTER-GATED CHANNEL ACTIVITY	Molecular Function
GO:0005230	0.0181195	37	2.3	EXTRACELLULAR LIGAND-GATED MONOATOMIC ION CHANNEL ACTIVITY	Molecular Function
GO:0031267	0.0184836	124	2.3	SMALL GTPASE BINDING	Molecular Function
GO:0030552	0.0211665	13	2.3	CAMP BINDING	Molecular Function
GO:0015085	0.0220233	62	2.3	CALCIUM ION TRANSMEMBRANE TRANSPORTER ACTIVITY	Molecular Function
GO:0099529	0.0220233	24	2.3	NEUROTRANSMITTER RECEPTOR ACTIVITY INVOLVED IN REGULATION OF POSTSYNAPTIC MEMBRANE POTENTIAL	Molecular Function
GO:0099094	0.0239687	51	2.3	LIGAND-GATED MONOATOMIC CATION CHANNEL ACTIVITY	Molecular Function
GO:0005416	0.0239687	18	2.3	AMINO ACID:MONOATOMIC CATION SYMPORTER ACTIVITY	Molecular Function
GO:0098960	0.0245724	30	2.3	POSTSYNAPTIC NEUROTRANSMITTER RECEPTOR ACTIVITY	Molecular Function
GO:0035091	0.0318159	114	2.3	PHOSPHATIDYLINOSITOL BINDING	Molecular Function
GO:0042805	0.0323602	22	2.3	ACTININ BINDING	Molecular Function
GO:0030594	0.0339122	48	2.3	NEUROTRANSMITTER RECEPTOR ACTIVITY	Molecular Function
GO:0035254	0.0339122	24	2.3	GLUTAMATE RECEPTOR BINDING	Molecular Function
GO:0051018	0.0342248	25	2.3	PROTEIN KINASE A BINDING	Molecular Function
GO:0005244	0.0354538	80	2.3	VOLTAGE-GATED MONOATOMIC ION CHANNEL ACTIVITY	Molecular Function
GO:0022832	0.0354538	80	2.3	VOLTAGE-GATED CHANNEL ACTIVITY	Molecular Function
GO:0004725	0.0354538	44	2.3	PROTEIN TYROSINE PHOSPHATASE ACTIVITY	Molecular Function
GO:0043178	0.0354538	44	2.3	ALCOHOL BINDING	Molecular Function
GO:0030551	0.0456704	20	2.3	CYCLIC NUCLEOTIDE BINDING	Molecular Function
GO:1904315	0.0487042	22	2.3	TRANSMITTER-GATED MONOATOMIC ION CHANNEL ACTIVITY INVOLVED IN REGULATION OF POSTSYNAPTIC MEMBRANE POTENTIAL	Molecular Function
GO:0060090	0.0488042	195	2.3	MOLECULAR ADAPTOR ACTIVITY	Molecular Function
GO:0004672	0.000827708	243	2.35	PROTEIN KINASE ACTIVITY	Molecular Function
GO:0022836	0.00116248	132	2.35	GATED CHANNEL ACTIVITY	Molecular Function
GO:0022839	0.00116248	132	2.35	MONOATOMIC ION GATED CHANNEL ACTIVITY	Molecular Function
GO:0046873	0.00132181	177	2.35	METAL ION TRANSMEMBRANE TRANSPORTER ACTIVITY	Molecular Function
GO:0003779	0.00132181	185	2.35	ACTIN BINDING	Molecular Function
GO:0030506	0.00257858	16	2.35	ANKYRIN BINDING	Molecular Function
GO:0017154	0.00341207	11	2.35	SEMAPHORIN RECEPTOR ACTIVITY	Molecular Function
GO:1901702	0.00341207	217	2.35	SALT TRANSMEMBRANE TRANSPORTER ACTIVITY	Molecular Function
GO:0099507	0.00341207	15	2.35	LIGAND-GATED MONOATOMIC ION CHANNEL ACTIVITY INVOLVED IN REGULATION OF PRESYNAPTIC MEMBRANE POTENTIAL	Molecular Function
GO:0008066	0.00341207	21	2.35	GLUTAMATE RECEPTOR ACTIVITY	Molecular Function
GO:0015276	0.00341207	68	2.35	LIGAND-GATED MONOATOMIC ION CHANNEL ACTIVITY	Molecular Function
GO:0022834	0.00341207	68	2.35	LIGAND-GATED CHANNEL ACTIVITY	Molecular Function
GO:0030020	0.00341207	26	2.35	EXTRACELLULAR MATRIX STRUCTURAL CONSTITUENT CONFERRING TENSILE STRENGTH	Molecular Function
GO:0019199	0.00387405	43	2.35	TRANSMEMBRANE RECEPTOR PROTEIN KINASE ACTIVITY	Molecular Function
GO:0004970	0.00418121	16	2.35	IONOTROPIC GLUTAMATE RECEPTOR ACTIVITY	Molecular Function
GO:0005216	0.00573328	168	2.35	MONOATOMIC ION CHANNEL ACTIVITY	Molecular Function
GO:0030695	0.00582222	202	2.35	GTPASE REGULATOR ACTIVITY	Molecular Function
GO:0060589	0.00582222	202	2.35	NUCLEOSIDE-TRIPHOSPHATASE REGULATOR ACTIVITY	Molecular Function
GO:0051020	0.00597344	138	2.35	GTPASE BINDING	Molecular Function
GO:0005201	0.00651399	78	2.35	EXTRACELLULAR MATRIX STRUCTURAL CONSTITUENT	Molecular Function
GO:0050839	0.00708368	224	2.35	CELL ADHESION MOLECULE BINDING	Molecular Function
GO:0005543	0.008508	186	2.35	PHOSPHOLIPID BINDING	Molecular Function
GO:0005261	0.008508	129	2.35	MONOATOMIC CATION CHANNEL ACTIVITY	Molecular Function
GO:0005516	0.00913057	88	2.35	CALMODULIN BINDING	Molecular Function
GO:0008324	0.00913057	219	2.35	MONOATOMIC CATION TRANSMEMBRANE TRANSPORTER ACTIVITY	Molecular Function
GO:0004674	0.00913057	176	2.35	PROTEIN SERINE/THREONINE KINASE ACTIVITY	Molecular Function
GO:0004714	0.00913057	34	2.35	TRANSMEMBRANE RECEPTOR PROTEIN TYROSINE KINASE ACTIVITY	Molecular Function
GO:0106310	0.00964606	153	2.35	PROTEIN SERINE KINASE ACTIVITY	Molecular Function
GO:0022803	0.0101721	181	2.35	PASSIVE TRANSMEMBRANE TRANSPORTER ACTIVITY	Molecular Function
GO:0004713	0.0101721	68	2.35	PROTEIN TYROSINE KINASE ACTIVITY	Molecular Function
GO:0022890	0.0106834	207	2.35	INORGANIC CATION TRANSMEMBRANE TRANSPORTER ACTIVITY	Molecular Function
GO:0031267	0.0108241	123	2.35	SMALL GTPASE BINDING	Molecular Function
GO:0015267	0.0112902	180	2.35	CHANNEL ACTIVITY	Molecular Function
GO:0005230	0.0114121	37	2.35	EXTRACELLULAR LIGAND-GATED MONOATOMIC ION CHANNEL ACTIVITY	Molecular Function
GO:0022824	0.0114121	32	2.35	TRANSMITTER-GATED MONOATOMIC ION CHANNEL ACTIVITY	Molecular Function
GO:0022835	0.0114121	32	2.35	TRANSMITTER-GATED CHANNEL ACTIVITY	Molecular Function
GO:0015085	0.011416	62	2.35	CALCIUM ION TRANSMEMBRANE TRANSPORTER ACTIVITY	Molecular Function
GO:0015079	0.0129526	70	2.35	POTASSIUM ION TRANSMEMBRANE TRANSPORTER ACTIVITY	Molecular Function
GO:0071889	0.0139503	22	2.35	14-3-3 PROTEIN BINDING	Molecular Function
GO:0099529	0.0153254	24	2.35	NEUROTRANSMITTER RECEPTOR ACTIVITY INVOLVED IN REGULATION OF POSTSYNAPTIC MEMBRANE POTENTIAL	Molecular Function
GO:0030276	0.0157348	35	2.35	CLATHRIN BINDING	Molecular Function
GO:0098960	0.01631	30	2.35	POSTSYNAPTIC NEUROTRANSMITTER RECEPTOR ACTIVITY	Molecular Function
GO:0005244	0.017938	80	2.35	VOLTAGE-GATED MONOATOMIC ION CHANNEL ACTIVITY	Molecular Function
GO:0022832	0.017938	80	2.35	VOLTAGE-GATED CHANNEL ACTIVITY	Molecular Function
GO:0030594	0.0191181	48	2.35	NEUROTRANSMITTER RECEPTOR ACTIVITY	Molecular Function
GO:0030674	0.0191181	145	2.35	PROTEIN-MACROMOLECULE ADAPTOR ACTIVITY	Molecular Function
GO:0042805	0.0221468	22	2.35	ACTININ BINDING	Molecular Function
GO:0099094	0.022672	50	2.35	LIGAND-GATED MONOATOMIC CATION CHANNEL ACTIVITY	Molecular Function
GO:0035254	0.022672	24	2.35	GLUTAMATE RECEPTOR BINDING	Molecular Function
GO:0035591	0.023988	41	2.35	SIGNALING ADAPTOR ACTIVITY	Molecular Function
GO:0022843	0.0303853	60	2.35	VOLTAGE-GATED MONOATOMIC CATION CHANNEL ACTIVITY	Molecular Function
GO:0005267	0.0316995	54	2.35	POTASSIUM CHANNEL ACTIVITY	Molecular Function
GO:0005085	0.0344826	102	2.35	GUANYL-NUCLEOTIDE EXCHANGE FACTOR ACTIVITY	Molecular Function
GO:1904315	0.0344826	22	2.35	TRANSMITTER-GATED MONOATOMIC ION CHANNEL ACTIVITY INVOLVED IN REGULATION OF POSTSYNAPTIC MEMBRANE POTENTIAL	Molecular Function
GO:0035091	0.0344826	111	2.35	PHOSPHATIDYLINOSITOL BINDING	Molecular Function
GO:0004725	0.0394475	43	2.35	PROTEIN TYROSINE PHOSPHATASE ACTIVITY	Molecular Function
GO:0035255	0.0430351	15	2.35	IONOTROPIC GLUTAMATE RECEPTOR BINDING	Molecular Function
GO:0005416	0.0489664	17	2.35	AMINO ACID:MONOATOMIC CATION SYMPORTER ACTIVITY	Molecular Function
GO:0051393	0.0489664	17	2.35	ALPHA-ACTININ BINDING	Molecular Function
GO:0004672	0.00125705	234	2.4	PROTEIN KINASE ACTIVITY	Molecular Function
GO:0022836	0.00125705	129	2.4	GATED CHANNEL ACTIVITY	Molecular Function
GO:0022839	0.00125705	129	2.4	MONOATOMIC ION GATED CHANNEL ACTIVITY	Molecular Function
GO:0003779	0.00146689	181	2.4	ACTIN BINDING	Molecular Function
GO:0030695	0.00210711	202	2.4	GTPASE REGULATOR ACTIVITY	Molecular Function
GO:0060589	0.00210711	202	2.4	NUCLEOSIDE-TRIPHOSPHATASE REGULATOR ACTIVITY	Molecular Function
GO:0046873	0.00210711	171	2.4	METAL ION TRANSMEMBRANE TRANSPORTER ACTIVITY	Molecular Function
GO:0017154	0.00240769	11	2.4	SEMAPHORIN RECEPTOR ACTIVITY	Molecular Function
GO:0008066	0.00240769	21	2.4	GLUTAMATE RECEPTOR ACTIVITY	Molecular Function
GO:0099507	0.00240769	15	2.4	LIGAND-GATED MONOATOMIC ION CHANNEL ACTIVITY INVOLVED IN REGULATION OF PRESYNAPTIC MEMBRANE POTENTIAL	Molecular Function
GO:0051020	0.00324899	137	2.4	GTPASE BINDING	Molecular Function
GO:0004970	0.00324899	16	2.4	IONOTROPIC GLUTAMATE RECEPTOR ACTIVITY	Molecular Function
GO:1901702	0.00324899	211	2.4	SALT TRANSMEMBRANE TRANSPORTER ACTIVITY	Molecular Function
GO:0005543	0.00324899	185	2.4	PHOSPHOLIPID BINDING	Molecular Function
GO:0050839	0.00389189	221	2.4	CELL ADHESION MOLECULE BINDING	Molecular Function
GO:0015276	0.00389189	66	2.4	LIGAND-GATED MONOATOMIC ION CHANNEL ACTIVITY	Molecular Function
GO:0022834	0.00389189	66	2.4	LIGAND-GATED CHANNEL ACTIVITY	Molecular Function
GO:0004714	0.00681848	34	2.4	TRANSMEMBRANE RECEPTOR PROTEIN TYROSINE KINASE ACTIVITY	Molecular Function
GO:0005516	0.00681848	87	2.4	CALMODULIN BINDING	Molecular Function
GO:0031267	0.00692078	122	2.4	SMALL GTPASE BINDING	Molecular Function
GO:0005216	0.00692078	163	2.4	MONOATOMIC ION CHANNEL ACTIVITY	Molecular Function
GO:0015085	0.0075916	62	2.4	CALCIUM ION TRANSMEMBRANE TRANSPORTER ACTIVITY	Molecular Function
GO:0019199	0.0075916	41	2.4	TRANSMEMBRANE RECEPTOR PROTEIN KINASE ACTIVITY	Molecular Function
GO:0005261	0.0131669	125	2.4	MONOATOMIC CATION CHANNEL ACTIVITY	Molecular Function
GO:0071889	0.0131669	22	2.4	14-3-3 PROTEIN BINDING	Molecular Function
GO:0030276	0.0131669	35	2.4	CLATHRIN BINDING	Molecular Function
GO:0030020	0.0137783	24	2.4	EXTRACELLULAR MATRIX STRUCTURAL CONSTITUENT CONFERRING TENSILE STRENGTH	Molecular Function
GO:0004713	0.0157066	66	2.4	PROTEIN TYROSINE KINASE ACTIVITY	Molecular Function
GO:0005230	0.0178937	36	2.4	EXTRACELLULAR LIGAND-GATED MONOATOMIC ION CHANNEL ACTIVITY	Molecular Function
GO:0022803	0.0183557	175	2.4	PASSIVE TRANSMEMBRANE TRANSPORTER ACTIVITY	Molecular Function
GO:0005085	0.0183557	102	2.4	GUANYL-NUCLEOTIDE EXCHANGE FACTOR ACTIVITY	Molecular Function
GO:0030506	0.0183557	14	2.4	ANKYRIN BINDING	Molecular Function
GO:0022824	0.0183557	31	2.4	TRANSMITTER-GATED MONOATOMIC ION CHANNEL ACTIVITY	Molecular Function
GO:0022835	0.0183557	31	2.4	TRANSMITTER-GATED CHANNEL ACTIVITY	Molecular Function
GO:0042805	0.0185308	22	2.4	ACTININ BINDING	Molecular Function
GO:0015079	0.0185308	68	2.4	POTASSIUM ION TRANSMEMBRANE TRANSPORTER ACTIVITY	Molecular Function
GO:0015267	0.0188269	174	2.4	CHANNEL ACTIVITY	Molecular Function
GO:0106310	0.0191364	147	2.4	PROTEIN SERINE KINASE ACTIVITY	Molecular Function
GO:0030594	0.0217426	47	2.4	NEUROTRANSMITTER RECEPTOR ACTIVITY	Molecular Function
GO:0005244	0.0217426	78	2.4	VOLTAGE-GATED MONOATOMIC ION CHANNEL ACTIVITY	Molecular Function
GO:0022832	0.0217426	78	2.4	VOLTAGE-GATED CHANNEL ACTIVITY	Molecular Function
GO:0035091	0.0220016	110	2.4	PHOSPHATIDYLINOSITOL BINDING	Molecular Function
GO:0004674	0.0238464	168	2.4	PROTEIN SERINE/THREONINE KINASE ACTIVITY	Molecular Function
GO:0098960	0.0243595	29	2.4	POSTSYNAPTIC NEUROTRANSMITTER RECEPTOR ACTIVITY	Molecular Function
GO:0008324	0.0248609	209	2.4	MONOATOMIC CATION TRANSMEMBRANE TRANSPORTER ACTIVITY	Molecular Function
GO:0099529	0.0263209	23	2.4	NEUROTRANSMITTER RECEPTOR ACTIVITY INVOLVED IN REGULATION OF POSTSYNAPTIC MEMBRANE POTENTIAL	Molecular Function
GO:0022890	0.0268399	198	2.4	INORGANIC CATION TRANSMEMBRANE TRANSPORTER ACTIVITY	Molecular Function
GO:0005096	0.0268399	108	2.4	GTPASE ACTIVATOR ACTIVITY	Molecular Function
GO:0035591	0.02803	40	2.4	SIGNALING ADAPTOR ACTIVITY	Molecular Function
GO:0035255	0.0344645	15	2.4	IONOTROPIC GLUTAMATE RECEPTOR BINDING	Molecular Function
GO:0005201	0.0344645	72	2.4	EXTRACELLULAR MATRIX STRUCTURAL CONSTITUENT	Molecular Function
GO:0051393	0.0385625	17	2.4	ALPHA-ACTININ BINDING	Molecular Function
GO:0035254	0.0391459	23	2.4	GLUTAMATE RECEPTOR BINDING	Molecular Function
GO:0099094	0.0393978	48	2.4	LIGAND-GATED MONOATOMIC CATION CHANNEL ACTIVITY	Molecular Function
GO:0022843	0.0425105	58	2.4	VOLTAGE-GATED MONOATOMIC CATION CHANNEL ACTIVITY	Molecular Function
GO:0004725	0.0425105	42	2.4	PROTEIN TYROSINE PHOSPHATASE ACTIVITY	Molecular Function
GO:0030552	0.0469615	12	2.4	CAMP BINDING	Molecular Function
GO:0098918	0.0469615	12	2.4	STRUCTURAL CONSTITUENT OF SYNAPSE	Molecular Function
GO:0005262	0.0469615	52	2.4	CALCIUM CHANNEL ACTIVITY	Molecular Function
GO:0005267	0.0469615	52	2.4	POTASSIUM CHANNEL ACTIVITY	Molecular Function
GO:0004672	0.00285192	228	2.45	PROTEIN KINASE ACTIVITY	Molecular Function
GO:0003779	0.00285192	177	2.45	ACTIN BINDING	Molecular Function
GO:0008066	0.00285192	21	2.45	GLUTAMATE RECEPTOR ACTIVITY	Molecular Function
GO:0017154	0.00285192	11	2.45	SEMAPHORIN RECEPTOR ACTIVITY	Molecular Function
GO:0099507	0.00285192	15	2.45	LIGAND-GATED MONOATOMIC ION CHANNEL ACTIVITY INVOLVED IN REGULATION OF PRESYNAPTIC MEMBRANE POTENTIAL	Molecular Function
GO:0030695	0.00285192	197	2.45	GTPASE REGULATOR ACTIVITY	Molecular Function
GO:0060589	0.00285192	197	2.45	NUCLEOSIDE-TRIPHOSPHATASE REGULATOR ACTIVITY	Molecular Function
GO:0051020	0.0028618	135	2.45	GTPASE BINDING	Molecular Function
GO:0004970	0.0028618	16	2.45	IONOTROPIC GLUTAMATE RECEPTOR ACTIVITY	Molecular Function
GO:0050839	0.0028618	218	2.45	CELL ADHESION MOLECULE BINDING	Molecular Function
GO:0005543	0.0028618	182	2.45	PHOSPHOLIPID BINDING	Molecular Function
GO:0022836	0.00378149	122	2.45	GATED CHANNEL ACTIVITY	Molecular Function
GO:0022839	0.00378149	122	2.45	MONOATOMIC ION GATED CHANNEL ACTIVITY	Molecular Function
GO:0004714	0.00507603	34	2.45	TRANSMEMBRANE RECEPTOR PROTEIN TYROSINE KINASE ACTIVITY	Molecular Function
GO:0019199	0.00604553	41	2.45	TRANSMEMBRANE RECEPTOR PROTEIN KINASE ACTIVITY	Molecular Function
GO:0031267	0.00699764	120	2.45	SMALL GTPASE BINDING	Molecular Function
GO:0015085	0.00896066	61	2.45	CALCIUM ION TRANSMEMBRANE TRANSPORTER ACTIVITY	Molecular Function
GO:0046873	0.00985188	162	2.45	METAL ION TRANSMEMBRANE TRANSPORTER ACTIVITY	Molecular Function
GO:0030020	0.0116105	24	2.45	EXTRACELLULAR MATRIX STRUCTURAL CONSTITUENT CONFERRING TENSILE STRENGTH	Molecular Function
GO:0015276	0.0116105	63	2.45	LIGAND-GATED MONOATOMIC ION CHANNEL ACTIVITY	Molecular Function
GO:0022834	0.0116105	63	2.45	LIGAND-GATED CHANNEL ACTIVITY	Molecular Function
GO:0005516	0.0129848	84	2.45	CALMODULIN BINDING	Molecular Function
GO:0004713	0.0162438	65	2.45	PROTEIN TYROSINE KINASE ACTIVITY	Molecular Function
GO:0042805	0.0181312	22	2.45	ACTININ BINDING	Molecular Function
GO:0030506	0.0182896	14	2.45	ANKYRIN BINDING	Molecular Function
GO:0035091	0.0182896	109	2.45	PHOSPHATIDYLINOSITOL BINDING	Molecular Function
GO:1901702	0.0182896	200	2.45	SALT TRANSMEMBRANE TRANSPORTER ACTIVITY	Molecular Function
GO:0030276	0.0182896	34	2.45	CLATHRIN BINDING	Molecular Function
GO:0005096	0.0251983	107	2.45	GTPASE ACTIVATOR ACTIVITY	Molecular Function
GO:0005216	0.0304633	155	2.45	MONOATOMIC ION CHANNEL ACTIVITY	Molecular Function
GO:0030594	0.0304633	46	2.45	NEUROTRANSMITTER RECEPTOR ACTIVITY	Molecular Function
GO:0022824	0.0304633	30	2.45	TRANSMITTER-GATED MONOATOMIC ION CHANNEL ACTIVITY	Molecular Function
GO:0022835	0.0304633	30	2.45	TRANSMITTER-GATED CHANNEL ACTIVITY	Molecular Function
GO:0106310	0.0304633	143	2.45	PROTEIN SERINE KINASE ACTIVITY	Molecular Function
GO:0004674	0.0337089	164	2.45	PROTEIN SERINE/THREONINE KINASE ACTIVITY	Molecular Function
GO:0035255	0.0357616	15	2.45	IONOTROPIC GLUTAMATE RECEPTOR BINDING	Molecular Function
GO:0035254	0.0373373	23	2.45	GLUTAMATE RECEPTOR BINDING	Molecular Function
GO:0051393	0.0373373	17	2.45	ALPHA-ACTININ BINDING	Molecular Function
GO:0005261	0.0373373	119	2.45	MONOATOMIC CATION CHANNEL ACTIVITY	Molecular Function
GO:0005085	0.0376701	98	2.45	GUANYL-NUCLEOTIDE EXCHANGE FACTOR ACTIVITY	Molecular Function
GO:0005230	0.0419813	34	2.45	EXTRACELLULAR LIGAND-GATED MONOATOMIC ION CHANNEL ACTIVITY	Molecular Function
GO:0098960	0.0419813	28	2.45	POSTSYNAPTIC NEUROTRANSMITTER RECEPTOR ACTIVITY	Molecular Function
GO:0030552	0.0480783	12	2.45	CAMP BINDING	Molecular Function
GO:0098918	0.0480783	12	2.45	STRUCTURAL CONSTITUENT OF SYNAPSE	Molecular Function
GO:0004672	0.002006	225	2.5	PROTEIN KINASE ACTIVITY	Molecular Function
GO:0003779	0.002006	174	2.5	ACTIN BINDING	Molecular Function
GO:0005543	0.002006	181	2.5	PHOSPHOLIPID BINDING	Molecular Function
GO:0008066	0.002006	21	2.5	GLUTAMATE RECEPTOR ACTIVITY	Molecular Function
GO:0099507	0.002006	15	2.5	LIGAND-GATED MONOATOMIC ION CHANNEL ACTIVITY INVOLVED IN REGULATION OF PRESYNAPTIC MEMBRANE POTENTIAL	Molecular Function
GO:0017154	0.002006	11	2.5	SEMAPHORIN RECEPTOR ACTIVITY	Molecular Function
GO:0030695	0.00212744	193	2.5	GTPASE REGULATOR ACTIVITY	Molecular Function
GO:0060589	0.00212744	193	2.5	NUCLEOSIDE-TRIPHOSPHATASE REGULATOR ACTIVITY	Molecular Function
GO:0004970	0.00214184	16	2.5	IONOTROPIC GLUTAMATE RECEPTOR ACTIVITY	Molecular Function
GO:0051020	0.00280117	132	2.5	GTPASE BINDING	Molecular Function
GO:0050839	0.00289893	213	2.5	CELL ADHESION MOLECULE BINDING	Molecular Function
GO:0004714	0.00311708	34	2.5	TRANSMEMBRANE RECEPTOR PROTEIN TYROSINE KINASE ACTIVITY	Molecular Function
GO:0019199	0.00340918	41	2.5	TRANSMEMBRANE RECEPTOR PROTEIN KINASE ACTIVITY	Molecular Function
GO:0022836	0.00389215	119	2.5	GATED CHANNEL ACTIVITY	Molecular Function
GO:0022839	0.00389215	119	2.5	MONOATOMIC ION GATED CHANNEL ACTIVITY	Molecular Function
GO:0015085	0.00389215	61	2.5	CALCIUM ION TRANSMEMBRANE TRANSPORTER ACTIVITY	Molecular Function
GO:0031267	0.0081861	117	2.5	SMALL GTPASE BINDING	Molecular Function
GO:0004713	0.00820699	65	2.5	PROTEIN TYROSINE KINASE ACTIVITY	Molecular Function
GO:0035091	0.00820699	109	2.5	PHOSPHATIDYLINOSITOL BINDING	Molecular Function
GO:0015276	0.0094674	62	2.5	LIGAND-GATED MONOATOMIC ION CHANNEL ACTIVITY	Molecular Function
GO:0022834	0.0094674	62	2.5	LIGAND-GATED CHANNEL ACTIVITY	Molecular Function
GO:0046873	0.0094674	158	2.5	METAL ION TRANSMEMBRANE TRANSPORTER ACTIVITY	Molecular Function
GO:0030506	0.0143824	14	2.5	ANKYRIN BINDING	Molecular Function
GO:0005096	0.015966	106	2.5	GTPASE ACTIVATOR ACTIVITY	Molecular Function
GO:1901702	0.0164872	196	2.5	SALT TRANSMEMBRANE TRANSPORTER ACTIVITY	Molecular Function
GO:0030020	0.01975	23	2.5	EXTRACELLULAR MATRIX STRUCTURAL CONSTITUENT CONFERRING TENSILE STRENGTH	Molecular Function
GO:0005516	0.0203854	81	2.5	CALMODULIN BINDING	Molecular Function
GO:0022824	0.0203854	30	2.5	TRANSMITTER-GATED MONOATOMIC ION CHANNEL ACTIVITY	Molecular Function
GO:0022835	0.0203854	30	2.5	TRANSMITTER-GATED CHANNEL ACTIVITY	Molecular Function
GO:0004674	0.0203854	162	2.5	PROTEIN SERINE/THREONINE KINASE ACTIVITY	Molecular Function
GO:0106310	0.0203854	141	2.5	PROTEIN SERINE KINASE ACTIVITY	Molecular Function
GO:0035254	0.0280909	23	2.5	GLUTAMATE RECEPTOR BINDING	Molecular Function
GO:0035255	0.0280909	15	2.5	IONOTROPIC GLUTAMATE RECEPTOR BINDING	Molecular Function
GO:0042805	0.0287025	21	2.5	ACTININ BINDING	Molecular Function
GO:0005230	0.0290509	34	2.5	EXTRACELLULAR LIGAND-GATED MONOATOMIC ION CHANNEL ACTIVITY	Molecular Function
GO:0030594	0.0291844	45	2.5	NEUROTRANSMITTER RECEPTOR ACTIVITY	Molecular Function
GO:0098960	0.0294045	28	2.5	POSTSYNAPTIC NEUROTRANSMITTER RECEPTOR ACTIVITY	Molecular Function
GO:0005262	0.0377888	51	2.5	CALCIUM CHANNEL ACTIVITY	Molecular Function
GO:0005216	0.0394211	150	2.5	MONOATOMIC ION CHANNEL ACTIVITY	Molecular Function
GO:0030552	0.0394211	12	2.5	CAMP BINDING	Molecular Function
GO:0099529	0.0394211	22	2.5	NEUROTRANSMITTER RECEPTOR ACTIVITY INVOLVED IN REGULATION OF POSTSYNAPTIC MEMBRANE POTENTIAL	Molecular Function
GO:0005261	0.0398334	116	2.5	MONOATOMIC CATION CHANNEL ACTIVITY	Molecular Function
GO:0030276	0.0415519	32	2.5	CLATHRIN BINDING	Molecular Function
GO:0070273	0.0445307	15	2.5	PHOSPHATIDYLINOSITOL-4-PHOSPHATE BINDING	Molecular Function
GO:0005085	0.0492178	95	2.5	GUANYL-NUCLEOTIDE EXCHANGE FACTOR ACTIVITY	Molecular Function
GO:0003779	0.00129937	171	2.55	ACTIN BINDING	Molecular Function
GO:0008066	0.00129937	21	2.55	GLUTAMATE RECEPTOR ACTIVITY	Molecular Function
GO:0051020	0.00129937	132	2.55	GTPASE BINDING	Molecular Function
GO:0030695	0.00129937	191	2.55	GTPASE REGULATOR ACTIVITY	Molecular Function
GO:0060589	0.00129937	191	2.55	NUCLEOSIDE-TRIPHOSPHATASE REGULATOR ACTIVITY	Molecular Function
GO:0099507	0.00129937	15	2.55	LIGAND-GATED MONOATOMIC ION CHANNEL ACTIVITY INVOLVED IN REGULATION OF PRESYNAPTIC MEMBRANE POTENTIAL	Molecular Function
GO:0017154	0.00129937	11	2.55	SEMAPHORIN RECEPTOR ACTIVITY	Molecular Function
GO:0004970	0.00152424	16	2.55	IONOTROPIC GLUTAMATE RECEPTOR ACTIVITY	Molecular Function
GO:0004672	0.00152424	216	2.55	PROTEIN KINASE ACTIVITY	Molecular Function
GO:0022836	0.00152424	119	2.55	GATED CHANNEL ACTIVITY	Molecular Function
GO:0022839	0.00152424	119	2.55	MONOATOMIC ION GATED CHANNEL ACTIVITY	Molecular Function
GO:0004714	0.0016459	34	2.55	TRANSMEMBRANE RECEPTOR PROTEIN TYROSINE KINASE ACTIVITY	Molecular Function
GO:0019199	0.0016459	41	2.55	TRANSMEMBRANE RECEPTOR PROTEIN KINASE ACTIVITY	Molecular Function
GO:0005543	0.0016459	175	2.55	PHOSPHOLIPID BINDING	Molecular Function
GO:0015085	0.00175007	61	2.55	CALCIUM ION TRANSMEMBRANE TRANSPORTER ACTIVITY	Molecular Function
GO:0031267	0.00253636	117	2.55	SMALL GTPASE BINDING	Molecular Function
GO:0004713	0.00382455	65	2.55	PROTEIN TYROSINE KINASE ACTIVITY	Molecular Function
GO:0046873	0.0042801	157	2.55	METAL ION TRANSMEMBRANE TRANSPORTER ACTIVITY	Molecular Function
GO:0050839	0.0042801	206	2.55	CELL ADHESION MOLECULE BINDING	Molecular Function
GO:0015276	0.0042801	62	2.55	LIGAND-GATED MONOATOMIC ION CHANNEL ACTIVITY	Molecular Function
GO:0022834	0.0042801	62	2.55	LIGAND-GATED CHANNEL ACTIVITY	Molecular Function
GO:1901702	0.00570942	195	2.55	SALT TRANSMEMBRANE TRANSPORTER ACTIVITY	Molecular Function
GO:0005096	0.00935916	105	2.55	GTPASE ACTIVATOR ACTIVITY	Molecular Function
GO:0030506	0.0101323	14	2.55	ANKYRIN BINDING	Molecular Function
GO:0022824	0.0139546	30	2.55	TRANSMITTER-GATED MONOATOMIC ION CHANNEL ACTIVITY	Molecular Function
GO:0022835	0.0139546	30	2.55	TRANSMITTER-GATED CHANNEL ACTIVITY	Molecular Function
GO:0005216	0.017341	150	2.55	MONOATOMIC ION CHANNEL ACTIVITY	Molecular Function
GO:0030594	0.0201109	45	2.55	NEUROTRANSMITTER RECEPTOR ACTIVITY	Molecular Function
GO:0005261	0.0201109	116	2.55	MONOATOMIC CATION CHANNEL ACTIVITY	Molecular Function
GO:0005230	0.0201109	34	2.55	EXTRACELLULAR LIGAND-GATED MONOATOMIC ION CHANNEL ACTIVITY	Molecular Function
GO:0042805	0.0214161	21	2.55	ACTININ BINDING	Molecular Function
GO:0098960	0.0214555	28	2.55	POSTSYNAPTIC NEUROTRANSMITTER RECEPTOR ACTIVITY	Molecular Function
GO:0005262	0.0226266	51	2.55	CALCIUM CHANNEL ACTIVITY	Molecular Function
GO:0035091	0.028947	103	2.55	PHOSPHATIDYLINOSITOL BINDING	Molecular Function
GO:0022803	0.028947	162	2.55	PASSIVE TRANSMEMBRANE TRANSPORTER ACTIVITY	Molecular Function
GO:0030020	0.028947	22	2.55	EXTRACELLULAR MATRIX STRUCTURAL CONSTITUENT CONFERRING TENSILE STRENGTH	Molecular Function
GO:0099529	0.028947	22	2.55	NEUROTRANSMITTER RECEPTOR ACTIVITY INVOLVED IN REGULATION OF POSTSYNAPTIC MEMBRANE POTENTIAL	Molecular Function
GO:0030276	0.028947	32	2.55	CLATHRIN BINDING	Molecular Function
GO:0005516	0.0310466	78	2.55	CALMODULIN BINDING	Molecular Function
GO:0030552	0.0310466	12	2.55	CAMP BINDING	Molecular Function
GO:0015267	0.0327538	161	2.55	CHANNEL ACTIVITY	Molecular Function
GO:0106310	0.033096	136	2.55	PROTEIN SERINE KINASE ACTIVITY	Molecular Function
GO:0005085	0.033096	94	2.55	GUANYL-NUCLEOTIDE EXCHANGE FACTOR ACTIVITY	Molecular Function
GO:0070273	0.033096	15	2.55	PHOSPHATIDYLINOSITOL-4-PHOSPHATE BINDING	Molecular Function
GO:0051018	0.0374653	23	2.55	PROTEIN KINASE A BINDING	Molecular Function
GO:0005244	0.0399815	72	2.55	VOLTAGE-GATED MONOATOMIC ION CHANNEL ACTIVITY	Molecular Function
GO:0022832	0.0399815	72	2.55	VOLTAGE-GATED CHANNEL ACTIVITY	Molecular Function
GO:0070679	0.0416329	9	2.55	INOSITOL 1,4,5 TRISPHOSPHATE BINDING	Molecular Function
GO:0004674	0.045118	155	2.55	PROTEIN SERINE/THREONINE KINASE ACTIVITY	Molecular Function
GO:0022890	0.0492028	183	2.55	INORGANIC CATION TRANSMEMBRANE TRANSPORTER ACTIVITY	Molecular Function
GO:0003779	0.00202117	168	2.6	ACTIN BINDING	Molecular Function
GO:0099507	0.00216447	15	2.6	LIGAND-GATED MONOATOMIC ION CHANNEL ACTIVITY INVOLVED IN REGULATION OF PRESYNAPTIC MEMBRANE POTENTIAL	Molecular Function
GO:0017154	0.00216447	11	2.6	SEMAPHORIN RECEPTOR ACTIVITY	Molecular Function
GO:0004714	0.00232285	34	2.6	TRANSMEMBRANE RECEPTOR PROTEIN TYROSINE KINASE ACTIVITY	Molecular Function
GO:0005543	0.00232285	172	2.6	PHOSPHOLIPID BINDING	Molecular Function
GO:0030695	0.00232285	184	2.6	GTPASE REGULATOR ACTIVITY	Molecular Function
GO:0060589	0.00232285	184	2.6	NUCLEOSIDE-TRIPHOSPHATASE REGULATOR ACTIVITY	Molecular Function
GO:0015085	0.00232285	60	2.6	CALCIUM ION TRANSMEMBRANE TRANSPORTER ACTIVITY	Molecular Function
GO:0008066	0.00232285	20	2.6	GLUTAMATE RECEPTOR ACTIVITY	Molecular Function
GO:0050839	0.00235902	204	2.6	CELL ADHESION MOLECULE BINDING	Molecular Function
GO:0051020	0.00296086	126	2.6	GTPASE BINDING	Molecular Function
GO:0022836	0.00437072	114	2.6	GATED CHANNEL ACTIVITY	Molecular Function
GO:0022839	0.00437072	114	2.6	MONOATOMIC ION GATED CHANNEL ACTIVITY	Molecular Function
GO:0004970	0.00502944	15	2.6	IONOTROPIC GLUTAMATE RECEPTOR ACTIVITY	Molecular Function
GO:0019199	0.00513518	39	2.6	TRANSMEMBRANE RECEPTOR PROTEIN KINASE ACTIVITY	Molecular Function
GO:0046873	0.00787663	152	2.6	METAL ION TRANSMEMBRANE TRANSPORTER ACTIVITY	Molecular Function
GO:0004672	0.00834289	205	2.6	PROTEIN KINASE ACTIVITY	Molecular Function
GO:0030506	0.00930862	14	2.6	ANKYRIN BINDING	Molecular Function
GO:0004713	0.0106058	62	2.6	PROTEIN TYROSINE KINASE ACTIVITY	Molecular Function
GO:0031267	0.0108625	111	2.6	SMALL GTPASE BINDING	Molecular Function
GO:0042805	0.019754	21	2.6	ACTININ BINDING	Molecular Function
GO:0005096	0.0206412	101	2.6	GTPASE ACTIVATOR ACTIVITY	Molecular Function
GO:1901702	0.0207204	186	2.6	SALT TRANSMEMBRANE TRANSPORTER ACTIVITY	Molecular Function
GO:0022824	0.0207204	29	2.6	TRANSMITTER-GATED MONOATOMIC ION CHANNEL ACTIVITY	Molecular Function
GO:0022835	0.0207204	29	2.6	TRANSMITTER-GATED CHANNEL ACTIVITY	Molecular Function
GO:0015276	0.0207204	58	2.6	LIGAND-GATED MONOATOMIC ION CHANNEL ACTIVITY	Molecular Function
GO:0022834	0.0207204	58	2.6	LIGAND-GATED CHANNEL ACTIVITY	Molecular Function
GO:0030594	0.0207204	44	2.6	NEUROTRANSMITTER RECEPTOR ACTIVITY	Molecular Function
GO:0030276	0.0208443	32	2.6	CLATHRIN BINDING	Molecular Function
GO:0005262	0.0221162	50	2.6	CALCIUM CHANNEL ACTIVITY	Molecular Function
GO:0030020	0.0221162	22	2.6	EXTRACELLULAR MATRIX STRUCTURAL CONSTITUENT CONFERRING TENSILE STRENGTH	Molecular Function
GO:0035091	0.0241542	101	2.6	PHOSPHATIDYLINOSITOL BINDING	Molecular Function
GO:0005230	0.0241542	33	2.6	EXTRACELLULAR LIGAND-GATED MONOATOMIC ION CHANNEL ACTIVITY	Molecular Function
GO:0005261	0.0284196	112	2.6	MONOATOMIC CATION CHANNEL ACTIVITY	Molecular Function
GO:0070273	0.028998	15	2.6	PHOSPHATIDYLINOSITOL-4-PHOSPHATE BINDING	Molecular Function
GO:0098960	0.0298914	27	2.6	POSTSYNAPTIC NEUROTRANSMITTER RECEPTOR ACTIVITY	Molecular Function
GO:0005216	0.0298914	144	2.6	MONOATOMIC ION CHANNEL ACTIVITY	Molecular Function
GO:0005516	0.0349757	76	2.6	CALMODULIN BINDING	Molecular Function
GO:0070679	0.0399449	9	2.6	INOSITOL 1,4,5 TRISPHOSPHATE BINDING	Molecular Function
GO:0045296	0.0416483	125	2.6	CADHERIN BINDING	Molecular Function
GO:0051393	0.0464893	16	2.6	ALPHA-ACTININ BINDING	Molecular Function
GO:0022803	0.0477675	156	2.6	PASSIVE TRANSMEMBRANE TRANSPORTER ACTIVITY	Molecular Function
GO:0099529	0.0477675	21	2.6	NEUROTRANSMITTER RECEPTOR ACTIVITY INVOLVED IN REGULATION OF POSTSYNAPTIC MEMBRANE POTENTIAL	Molecular Function
GO:0008093	0.0477675	14	2.6	CYTOSKELETAL ANCHOR ACTIVITY	Molecular Function
GO:0140103	0.0478034	13	2.6	CATALYTIC ACTIVITY, ACTING ON A GLYCOPROTEIN	Molecular Function
GO:0050839	0.00191814	203	2.65	CELL ADHESION MOLECULE BINDING	Molecular Function
GO:0017154	0.00191814	11	2.65	SEMAPHORIN RECEPTOR ACTIVITY	Molecular Function
GO:0015085	0.00191814	60	2.65	CALCIUM ION TRANSMEMBRANE TRANSPORTER ACTIVITY	Molecular Function
GO:0003779	0.00191814	161	2.65	ACTIN BINDING	Molecular Function
GO:0030695	0.00214313	180	2.65	GTPASE REGULATOR ACTIVITY	Molecular Function
GO:0060589	0.00214313	180	2.65	NUCLEOSIDE-TRIPHOSPHATASE REGULATOR ACTIVITY	Molecular Function
GO:0005543	0.00348309	166	2.65	PHOSPHOLIPID BINDING	Molecular Function
GO:0051020	0.00354655	123	2.65	GTPASE BINDING	Molecular Function
GO:0099507	0.00393767	14	2.65	LIGAND-GATED MONOATOMIC ION CHANNEL ACTIVITY INVOLVED IN REGULATION OF PRESYNAPTIC MEMBRANE POTENTIAL	Molecular Function
GO:0004714	0.00479596	32	2.65	TRANSMEMBRANE RECEPTOR PROTEIN TYROSINE KINASE ACTIVITY	Molecular Function
GO:0022836	0.00489613	111	2.65	GATED CHANNEL ACTIVITY	Molecular Function
GO:0022839	0.00489613	111	2.65	MONOATOMIC ION GATED CHANNEL ACTIVITY	Molecular Function
GO:0008066	0.00498163	19	2.65	GLUTAMATE RECEPTOR ACTIVITY	Molecular Function
GO:0030506	0.00797047	14	2.65	ANKYRIN BINDING	Molecular Function
GO:0046873	0.00804517	148	2.65	METAL ION TRANSMEMBRANE TRANSPORTER ACTIVITY	Molecular Function
GO:0031267	0.00857147	109	2.65	SMALL GTPASE BINDING	Molecular Function
GO:0004672	0.00931788	199	2.65	PROTEIN KINASE ACTIVITY	Molecular Function
GO:0019199	0.0129844	37	2.65	TRANSMEMBRANE RECEPTOR PROTEIN KINASE ACTIVITY	Molecular Function
GO:0042805	0.0130009	21	2.65	ACTININ BINDING	Molecular Function
GO:0005262	0.0141415	50	2.65	CALCIUM CHANNEL ACTIVITY	Molecular Function
GO:0004970	0.0141415	14	2.65	IONOTROPIC GLUTAMATE RECEPTOR ACTIVITY	Molecular Function
GO:0005096	0.0148751	99	2.65	GTPASE ACTIVATOR ACTIVITY	Molecular Function
GO:1901702	0.0155897	182	2.65	SALT TRANSMEMBRANE TRANSPORTER ACTIVITY	Molecular Function
GO:0030020	0.016956	22	2.65	EXTRACELLULAR MATRIX STRUCTURAL CONSTITUENT CONFERRING TENSILE STRENGTH	Molecular Function
GO:0004713	0.0218736	59	2.65	PROTEIN TYROSINE KINASE ACTIVITY	Molecular Function
GO:0030594	0.0218736	43	2.65	NEUROTRANSMITTER RECEPTOR ACTIVITY	Molecular Function
GO:0005261	0.0219185	110	2.65	MONOATOMIC CATION CHANNEL ACTIVITY	Molecular Function
GO:0045296	0.0219185	124	2.65	CADHERIN BINDING	Molecular Function
GO:0070273	0.0235519	15	2.65	PHOSPHATIDYLINOSITOL-4-PHOSPHATE BINDING	Molecular Function
GO:0030276	0.0246417	31	2.65	CLATHRIN BINDING	Molecular Function
GO:0022824	0.0246417	28	2.65	TRANSMITTER-GATED MONOATOMIC ION CHANNEL ACTIVITY	Molecular Function
GO:0022835	0.0246417	28	2.65	TRANSMITTER-GATED CHANNEL ACTIVITY	Molecular Function
GO:0015276	0.0246417	56	2.65	LIGAND-GATED MONOATOMIC ION CHANNEL ACTIVITY	Molecular Function
GO:0022834	0.0246417	56	2.65	LIGAND-GATED CHANNEL ACTIVITY	Molecular Function
GO:0035091	0.0261739	98	2.65	PHOSPHATIDYLINOSITOL BINDING	Molecular Function
GO:0005230	0.0280504	32	2.65	EXTRACELLULAR LIGAND-GATED MONOATOMIC ION CHANNEL ACTIVITY	Molecular Function
GO:0005216	0.029997	140	2.65	MONOATOMIC ION CHANNEL ACTIVITY	Molecular Function
GO:0070679	0.031267	9	2.65	INOSITOL 1,4,5 TRISPHOSPHATE BINDING	Molecular Function
GO:0051393	0.0327628	16	2.65	ALPHA-ACTININ BINDING	Molecular Function
GO:0008093	0.0365238	14	2.65	CYTOSKELETAL ANCHOR ACTIVITY	Molecular Function
GO:0140103	0.0371426	13	2.65	CATALYTIC ACTIVITY, ACTING ON A GLYCOPROTEIN	Molecular Function
GO:0098960	0.0385963	26	2.65	POSTSYNAPTIC NEUROTRANSMITTER RECEPTOR ACTIVITY	Molecular Function
GO:0022803	0.0409498	152	2.65	PASSIVE TRANSMEMBRANE TRANSPORTER ACTIVITY	Molecular Function
GO:0051018	0.0409498	22	2.65	PROTEIN KINASE A BINDING	Molecular Function
GO:0022890	0.0409498	174	2.65	INORGANIC CATION TRANSMEMBRANE TRANSPORTER ACTIVITY	Molecular Function
GO:0008324	0.0429164	183	2.65	MONOATOMIC CATION TRANSMEMBRANE TRANSPORTER ACTIVITY	Molecular Function
GO:0004725	0.0458465	38	2.65	PROTEIN TYROSINE PHOSPHATASE ACTIVITY	Molecular Function
GO:0015267	0.0459085	151	2.65	CHANNEL ACTIVITY	Molecular Function
GO:0005516	0.0459085	73	2.65	CALMODULIN BINDING	Molecular Function
GO:0050839	0.00169791	200	2.7	CELL ADHESION MOLECULE BINDING	Molecular Function
GO:0017154	0.00169791	11	2.7	SEMAPHORIN RECEPTOR ACTIVITY	Molecular Function
GO:0015085	0.0021207	59	2.7	CALCIUM ION TRANSMEMBRANE TRANSPORTER ACTIVITY	Molecular Function
GO:0003779	0.00241646	157	2.7	ACTIN BINDING	Molecular Function
GO:0030695	0.00241646	176	2.7	GTPASE REGULATOR ACTIVITY	Molecular Function
GO:0060589	0.00241646	176	2.7	NUCLEOSIDE-TRIPHOSPHATASE REGULATOR ACTIVITY	Molecular Function
GO:0099507	0.00364881	14	2.7	LIGAND-GATED MONOATOMIC ION CHANNEL ACTIVITY INVOLVED IN REGULATION OF PRESYNAPTIC MEMBRANE POTENTIAL	Molecular Function
GO:0051020	0.00470936	120	2.7	GTPASE BINDING	Molecular Function
GO:0005543	0.00742242	160	2.7	PHOSPHOLIPID BINDING	Molecular Function
GO:0004714	0.00742242	31	2.7	TRANSMEMBRANE RECEPTOR PROTEIN TYROSINE KINASE ACTIVITY	Molecular Function
GO:0022836	0.00742242	108	2.7	GATED CHANNEL ACTIVITY	Molecular Function
GO:0022839	0.00742242	108	2.7	MONOATOMIC ION GATED CHANNEL ACTIVITY	Molecular Function
GO:0031267	0.00951151	107	2.7	SMALL GTPASE BINDING	Molecular Function
GO:0004672	0.0101607	195	2.7	PROTEIN KINASE ACTIVITY	Molecular Function
GO:0005096	0.0129321	98	2.7	GTPASE ACTIVATOR ACTIVITY	Molecular Function
GO:0008066	0.0129321	18	2.7	GLUTAMATE RECEPTOR ACTIVITY	Molecular Function
GO:0030020	0.0151691	22	2.7	EXTRACELLULAR MATRIX STRUCTURAL CONSTITUENT CONFERRING TENSILE STRENGTH	Molecular Function
GO:0046873	0.0151691	143	2.7	METAL ION TRANSMEMBRANE TRANSPORTER ACTIVITY	Molecular Function
GO:0005262	0.0159722	49	2.7	CALCIUM CHANNEL ACTIVITY	Molecular Function
GO:0019199	0.0163762	36	2.7	TRANSMEMBRANE RECEPTOR PROTEIN KINASE ACTIVITY	Molecular Function
GO:0045296	0.0225121	122	2.7	CADHERIN BINDING	Molecular Function
GO:0030506	0.0234803	13	2.7	ANKYRIN BINDING	Molecular Function
GO:0042805	0.0261505	20	2.7	ACTININ BINDING	Molecular Function
GO:0030594	0.028162	42	2.7	NEUROTRANSMITTER RECEPTOR ACTIVITY	Molecular Function
GO:1901702	0.0298359	176	2.7	SALT TRANSMEMBRANE TRANSPORTER ACTIVITY	Molecular Function
GO:0005261	0.0325429	107	2.7	MONOATOMIC CATION CHANNEL ACTIVITY	Molecular Function
GO:0004713	0.0343603	57	2.7	PROTEIN TYROSINE KINASE ACTIVITY	Molecular Function
GO:0070679	0.0343603	9	2.7	INOSITOL 1,4,5 TRISPHOSPHATE BINDING	Molecular Function
GO:0098960	0.0352128	26	2.7	POSTSYNAPTIC NEUROTRANSMITTER RECEPTOR ACTIVITY	Molecular Function
GO:0008093	0.0352128	14	2.7	CYTOSKELETAL ANCHOR ACTIVITY	Molecular Function
GO:0005216	0.0352128	137	2.7	MONOATOMIC ION CHANNEL ACTIVITY	Molecular Function
GO:0004970	0.0352128	13	2.7	IONOTROPIC GLUTAMATE RECEPTOR ACTIVITY	Molecular Function
GO:0140103	0.0352128	13	2.7	CATALYTIC ACTIVITY, ACTING ON A GLYCOPROTEIN	Molecular Function
GO:0004725	0.0374728	38	2.7	PROTEIN TYROSINE PHOSPHATASE ACTIVITY	Molecular Function
GO:0022824	0.0375635	27	2.7	TRANSMITTER-GATED MONOATOMIC ION CHANNEL ACTIVITY	Molecular Function
GO:0022835	0.0375635	27	2.7	TRANSMITTER-GATED CHANNEL ACTIVITY	Molecular Function
GO:0035091	0.0375635	95	2.7	PHOSPHATIDYLINOSITOL BINDING	Molecular Function
GO:0005230	0.0375635	31	2.7	EXTRACELLULAR LIGAND-GATED MONOATOMIC ION CHANNEL ACTIVITY	Molecular Function
GO:0015276	0.0375635	54	2.7	LIGAND-GATED MONOATOMIC ION CHANNEL ACTIVITY	Molecular Function
GO:0022834	0.0375635	54	2.7	LIGAND-GATED CHANNEL ACTIVITY	Molecular Function
GO:0017154	0.00140393	11	2.75	SEMAPHORIN RECEPTOR ACTIVITY	Molecular Function
GO:0050839	0.00140393	194	2.75	CELL ADHESION MOLECULE BINDING	Molecular Function
GO:0003779	0.00140393	155	2.75	ACTIN BINDING	Molecular Function
GO:0015085	0.00140393	58	2.75	CALCIUM ION TRANSMEMBRANE TRANSPORTER ACTIVITY	Molecular Function
GO:0004714	0.00834594	31	2.75	TRANSMEMBRANE RECEPTOR PROTEIN TYROSINE KINASE ACTIVITY	Molecular Function
GO:0004672	0.00834594	193	2.75	PROTEIN KINASE ACTIVITY	Molecular Function
GO:0030695	0.0134558	167	2.75	GTPASE REGULATOR ACTIVITY	Molecular Function
GO:0060589	0.0134558	167	2.75	NUCLEOSIDE-TRIPHOSPHATASE REGULATOR ACTIVITY	Molecular Function
GO:0051020	0.0134558	115	2.75	GTPASE BINDING	Molecular Function
GO:0030020	0.014237	22	2.75	EXTRACELLULAR MATRIX STRUCTURAL CONSTITUENT CONFERRING TENSILE STRENGTH	Molecular Function
GO:0019199	0.014237	36	2.75	TRANSMEMBRANE RECEPTOR PROTEIN KINASE ACTIVITY	Molecular Function
GO:0005543	0.014237	154	2.75	PHOSPHOLIPID BINDING	Molecular Function
GO:0022836	0.014237	104	2.75	GATED CHANNEL ACTIVITY	Molecular Function
GO:0022839	0.014237	104	2.75	MONOATOMIC ION GATED CHANNEL ACTIVITY	Molecular Function
GO:0046873	0.0154623	140	2.75	METAL ION TRANSMEMBRANE TRANSPORTER ACTIVITY	Molecular Function
GO:0005262	0.0189233	48	2.75	CALCIUM CHANNEL ACTIVITY	Molecular Function
GO:0030506	0.0221034	13	2.75	ANKYRIN BINDING	Molecular Function
GO:0004713	0.023471	57	2.75	PROTEIN TYROSINE KINASE ACTIVITY	Molecular Function
GO:0031267	0.023471	102	2.75	SMALL GTPASE BINDING	Molecular Function
GO:0008066	0.0290852	17	2.75	GLUTAMATE RECEPTOR ACTIVITY	Molecular Function
GO:0005261	0.0320781	105	2.75	MONOATOMIC CATION CHANNEL ACTIVITY	Molecular Function
GO:0070679	0.033116	9	2.75	INOSITOL 1,4,5 TRISPHOSPHATE BINDING	Molecular Function
GO:0005096	0.033116	93	2.75	GTPASE ACTIVATOR ACTIVITY	Molecular Function
GO:0008093	0.033116	14	2.75	CYTOSKELETAL ANCHOR ACTIVITY	Molecular Function
GO:0140103	0.034197	13	2.75	CATALYTIC ACTIVITY, ACTING ON A GLYCOPROTEIN	Molecular Function
GO:0099507	0.0344834	12	2.75	LIGAND-GATED MONOATOMIC ION CHANNEL ACTIVITY INVOLVED IN REGULATION OF PRESYNAPTIC MEMBRANE POTENTIAL	Molecular Function
GO:1901702	0.0350283	171	2.75	SALT TRANSMEMBRANE TRANSPORTER ACTIVITY	Molecular Function
GO:0106310	0.0350842	124	2.75	PROTEIN SERINE KINASE ACTIVITY	Molecular Function
GO:0045296	0.0401428	117	2.75	CADHERIN BINDING	Molecular Function
GO:0042805	0.0444095	19	2.75	ACTININ BINDING	Molecular Function
GO:0017154	0.000846484	11	2.8	SEMAPHORIN RECEPTOR ACTIVITY	Molecular Function
GO:0003779	0.000846484	153	2.8	ACTIN BINDING	Molecular Function
GO:0050839	0.000846484	190	2.8	CELL ADHESION MOLECULE BINDING	Molecular Function
GO:0015085	0.00120633	57	2.8	CALCIUM ION TRANSMEMBRANE TRANSPORTER ACTIVITY	Molecular Function
GO:0030695	0.00765542	165	2.8	GTPASE REGULATOR ACTIVITY	Molecular Function
GO:0060589	0.00765542	165	2.8	NUCLEOSIDE-TRIPHOSPHATASE REGULATOR ACTIVITY	Molecular Function
GO:0004672	0.00765542	188	2.8	PROTEIN KINASE ACTIVITY	Molecular Function
GO:0051020	0.0103796	113	2.8	GTPASE BINDING	Molecular Function
GO:0030020	0.0114248	22	2.8	EXTRACELLULAR MATRIX STRUCTURAL CONSTITUENT CONFERRING TENSILE STRENGTH	Molecular Function
GO:0022836	0.0141921	102	2.8	GATED CHANNEL ACTIVITY	Molecular Function
GO:0022839	0.0141921	102	2.8	MONOATOMIC ION GATED CHANNEL ACTIVITY	Molecular Function
GO:0046873	0.0156915	137	2.8	METAL ION TRANSMEMBRANE TRANSPORTER ACTIVITY	Molecular Function
GO:0005543	0.0156915	150	2.8	PHOSPHOLIPID BINDING	Molecular Function
GO:0004714	0.0156915	29	2.8	TRANSMEMBRANE RECEPTOR PROTEIN TYROSINE KINASE ACTIVITY	Molecular Function
GO:0030506	0.0179203	13	2.8	ANKYRIN BINDING	Molecular Function
GO:0005262	0.0185459	47	2.8	CALCIUM CHANNEL ACTIVITY	Molecular Function
GO:0005261	0.0190613	104	2.8	MONOATOMIC CATION CHANNEL ACTIVITY	Molecular Function
GO:0031267	0.0198188	100	2.8	SMALL GTPASE BINDING	Molecular Function
GO:0008066	0.0206084	17	2.8	GLUTAMATE RECEPTOR ACTIVITY	Molecular Function
GO:0005096	0.0214331	92	2.8	GTPASE ACTIVATOR ACTIVITY	Molecular Function
GO:0045296	0.0245539	116	2.8	CADHERIN BINDING	Molecular Function
GO:0019199	0.0245539	34	2.8	TRANSMEMBRANE RECEPTOR PROTEIN KINASE ACTIVITY	Molecular Function
GO:0008093	0.0245539	14	2.8	CYTOSKELETAL ANCHOR ACTIVITY	Molecular Function
GO:0070679	0.0246094	9	2.8	INOSITOL 1,4,5 TRISPHOSPHATE BINDING	Molecular Function
GO:1901702	0.033045	167	2.8	SALT TRANSMEMBRANE TRANSPORTER ACTIVITY	Molecular Function
GO:0106310	0.0363184	121	2.8	PROTEIN SERINE KINASE ACTIVITY	Molecular Function
GO:0030276	0.0385585	29	2.8	CLATHRIN BINDING	Molecular Function
GO:0098960	0.0385622	25	2.8	POSTSYNAPTIC NEUROTRANSMITTER RECEPTOR ACTIVITY	Molecular Function
GO:0022824	0.0419543	26	2.8	TRANSMITTER-GATED MONOATOMIC ION CHANNEL ACTIVITY	Molecular Function
GO:0022835	0.0419543	26	2.8	TRANSMITTER-GATED CHANNEL ACTIVITY	Molecular Function
GO:0004713	0.0419543	54	2.8	PROTEIN TYROSINE KINASE ACTIVITY	Molecular Function
GO:0051015	0.0419543	72	2.8	ACTIN FILAMENT BINDING	Molecular Function
GO:0008324	0.0428093	171	2.8	MONOATOMIC CATION TRANSMEMBRANE TRANSPORTER ACTIVITY	Molecular Function
GO:0060090	0.0480394	154	2.8	MOLECULAR ADAPTOR ACTIVITY	Molecular Function
GO:0030594	0.0480394	39	2.8	NEUROTRANSMITTER RECEPTOR ACTIVITY	Molecular Function
GO:0004674	0.0480394	137	2.8	PROTEIN SERINE/THREONINE KINASE ACTIVITY	Molecular Function
GO:0035091	0.0480394	90	2.8	PHOSPHATIDYLINOSITOL BINDING	Molecular Function
GO:0005216	0.0480394	129	2.8	MONOATOMIC ION CHANNEL ACTIVITY	Molecular Function
GO:0017154	0.00130989	11	2.85	SEMAPHORIN RECEPTOR ACTIVITY	Molecular Function
GO:0015085	0.00194961	56	2.85	CALCIUM ION TRANSMEMBRANE TRANSPORTER ACTIVITY	Molecular Function
GO:0050839	0.00194961	184	2.85	CELL ADHESION MOLECULE BINDING	Molecular Function
GO:0003779	0.00343002	146	2.85	ACTIN BINDING	Molecular Function
GO:0030695	0.00561856	162	2.85	GTPASE REGULATOR ACTIVITY	Molecular Function
GO:0060589	0.00561856	162	2.85	NUCLEOSIDE-TRIPHOSPHATASE REGULATOR ACTIVITY	Molecular Function
GO:0051020	0.00561856	112	2.85	GTPASE BINDING	Molecular Function
GO:0030020	0.00760233	22	2.85	EXTRACELLULAR MATRIX STRUCTURAL CONSTITUENT CONFERRING TENSILE STRENGTH	Molecular Function
GO:0004672	0.00760233	183	2.85	PROTEIN KINASE ACTIVITY	Molecular Function
GO:0046873	0.00760233	136	2.85	METAL ION TRANSMEMBRANE TRANSPORTER ACTIVITY	Molecular Function
GO:0004714	0.0108521	29	2.85	TRANSMEMBRANE RECEPTOR PROTEIN TYROSINE KINASE ACTIVITY	Molecular Function
GO:0022836	0.0108521	100	2.85	GATED CHANNEL ACTIVITY	Molecular Function
GO:0022839	0.0108521	100	2.85	MONOATOMIC ION GATED CHANNEL ACTIVITY	Molecular Function
GO:0031267	0.0132022	99	2.85	SMALL GTPASE BINDING	Molecular Function
GO:0030506	0.0132022	13	2.85	ANKYRIN BINDING	Molecular Function
GO:0005096	0.0144393	91	2.85	GTPASE ACTIVATOR ACTIVITY	Molecular Function
GO:0005543	0.0144393	146	2.85	PHOSPHOLIPID BINDING	Molecular Function
GO:0008066	0.0144393	17	2.85	GLUTAMATE RECEPTOR ACTIVITY	Molecular Function
GO:0005261	0.0144393	102	2.85	MONOATOMIC CATION CHANNEL ACTIVITY	Molecular Function
GO:1901702	0.0144393	166	2.85	SALT TRANSMEMBRANE TRANSPORTER ACTIVITY	Molecular Function
GO:0019199	0.0144393	34	2.85	TRANSMEMBRANE RECEPTOR PROTEIN KINASE ACTIVITY	Molecular Function
GO:0005262	0.0144393	46	2.85	CALCIUM CHANNEL ACTIVITY	Molecular Function
GO:0045296	0.0173357	114	2.85	CADHERIN BINDING	Molecular Function
GO:0004713	0.0270056	54	2.85	PROTEIN TYROSINE KINASE ACTIVITY	Molecular Function
GO:0008324	0.0286415	169	2.85	MONOATOMIC CATION TRANSMEMBRANE TRANSPORTER ACTIVITY	Molecular Function
GO:0022824	0.030778	26	2.85	TRANSMITTER-GATED MONOATOMIC ION CHANNEL ACTIVITY	Molecular Function
GO:0022835	0.030778	26	2.85	TRANSMITTER-GATED CHANNEL ACTIVITY	Molecular Function
GO:0022890	0.0318839	160	2.85	INORGANIC CATION TRANSMEMBRANE TRANSPORTER ACTIVITY	Molecular Function
GO:0106310	0.0362284	118	2.85	PROTEIN SERINE KINASE ACTIVITY	Molecular Function
GO:0005216	0.0422209	127	2.85	MONOATOMIC ION CHANNEL ACTIVITY	Molecular Function
GO:0017154	0.000947351	11	2.9	SEMAPHORIN RECEPTOR ACTIVITY	Molecular Function
GO:0050839	0.000982035	182	2.9	CELL ADHESION MOLECULE BINDING	Molecular Function
GO:0003779	0.00136785	145	2.9	ACTIN BINDING	Molecular Function
GO:0015085	0.00583356	53	2.9	CALCIUM ION TRANSMEMBRANE TRANSPORTER ACTIVITY	Molecular Function
GO:0051020	0.00583356	110	2.9	GTPASE BINDING	Molecular Function
GO:0004714	0.00989385	29	2.9	TRANSMEMBRANE RECEPTOR PROTEIN TYROSINE KINASE ACTIVITY	Molecular Function
GO:0030695	0.00989385	156	2.9	GTPASE REGULATOR ACTIVITY	Molecular Function
GO:0060589	0.00989385	156	2.9	NUCLEOSIDE-TRIPHOSPHATASE REGULATOR ACTIVITY	Molecular Function
GO:0004672	0.00989385	178	2.9	PROTEIN KINASE ACTIVITY	Molecular Function
GO:0030506	0.0140507	13	2.9	ANKYRIN BINDING	Molecular Function
GO:0030020	0.0140507	21	2.9	EXTRACELLULAR MATRIX STRUCTURAL CONSTITUENT CONFERRING TENSILE STRENGTH	Molecular Function
GO:0031267	0.0141354	97	2.9	SMALL GTPASE BINDING	Molecular Function
GO:0008066	0.0141354	17	2.9	GLUTAMATE RECEPTOR ACTIVITY	Molecular Function
GO:0005096	0.017358	89	2.9	GTPASE ACTIVATOR ACTIVITY	Molecular Function
GO:0046873	0.017358	130	2.9	METAL ION TRANSMEMBRANE TRANSPORTER ACTIVITY	Molecular Function
GO:0045296	0.017358	112	2.9	CADHERIN BINDING	Molecular Function
GO:0004713	0.017358	54	2.9	PROTEIN TYROSINE KINASE ACTIVITY	Molecular Function
GO:0022836	0.0176344	96	2.9	GATED CHANNEL ACTIVITY	Molecular Function
GO:0022839	0.0176344	96	2.9	MONOATOMIC ION GATED CHANNEL ACTIVITY	Molecular Function
GO:0005261	0.0192123	99	2.9	MONOATOMIC CATION CHANNEL ACTIVITY	Molecular Function
GO:0005543	0.0227354	141	2.9	PHOSPHOLIPID BINDING	Molecular Function
GO:0106310	0.0335273	116	2.9	PROTEIN SERINE KINASE ACTIVITY	Molecular Function
GO:0030276	0.0418194	28	2.9	CLATHRIN BINDING	Molecular Function
GO:0019199	0.0426039	32	2.9	TRANSMEMBRANE RECEPTOR PROTEIN KINASE ACTIVITY	Molecular Function
GO:0098960	0.0473811	24	2.9	POSTSYNAPTIC NEUROTRANSMITTER RECEPTOR ACTIVITY	Molecular Function
GO:0017154	0.000723841	11	2.95	SEMAPHORIN RECEPTOR ACTIVITY	Molecular Function
GO:0050839	0.00120874	178	2.95	CELL ADHESION MOLECULE BINDING	Molecular Function
GO:0003779	0.0025548	141	2.95	ACTIN BINDING	Molecular Function
GO:0051020	0.0107989	107	2.95	GTPASE BINDING	Molecular Function
GO:0015085	0.0107989	51	2.95	CALCIUM ION TRANSMEMBRANE TRANSPORTER ACTIVITY	Molecular Function
GO:0030695	0.0107989	153	2.95	GTPASE REGULATOR ACTIVITY	Molecular Function
GO:0060589	0.0107989	153	2.95	NUCLEOSIDE-TRIPHOSPHATASE REGULATOR ACTIVITY	Molecular Function
GO:0045296	0.0107989	112	2.95	CADHERIN BINDING	Molecular Function
GO:0030020	0.0107989	21	2.95	EXTRACELLULAR MATRIX STRUCTURAL CONSTITUENT CONFERRING TENSILE STRENGTH	Molecular Function
GO:0030506	0.0107989	13	2.95	ANKYRIN BINDING	Molecular Function
GO:0004714	0.0123344	28	2.95	TRANSMEMBRANE RECEPTOR PROTEIN TYROSINE KINASE ACTIVITY	Molecular Function
GO:0004672	0.0126491	173	2.95	PROTEIN KINASE ACTIVITY	Molecular Function
GO:0005096	0.0207666	87	2.95	GTPASE ACTIVATOR ACTIVITY	Molecular Function
GO:0031267	0.0207666	94	2.95	SMALL GTPASE BINDING	Molecular Function
GO:0046873	0.0207666	127	2.95	METAL ION TRANSMEMBRANE TRANSPORTER ACTIVITY	Molecular Function
GO:0005261	0.0247954	97	2.95	MONOATOMIC CATION CHANNEL ACTIVITY	Molecular Function
GO:0022836	0.0323794	93	2.95	GATED CHANNEL ACTIVITY	Molecular Function
GO:0022839	0.0323794	93	2.95	MONOATOMIC ION GATED CHANNEL ACTIVITY	Molecular Function
GO:0005543	0.038951	137	2.95	PHOSPHOLIPID BINDING	Molecular Function
GO:0106310	0.0487161	113	2.95	PROTEIN SERINE KINASE ACTIVITY	Molecular Function
GO:0050839	0.00138722	175	3	CELL ADHESION MOLECULE BINDING	Molecular Function
GO:0017154	0.00683294	10	3	SEMAPHORIN RECEPTOR ACTIVITY	Molecular Function
GO:0015085	0.00683294	51	3	CALCIUM ION TRANSMEMBRANE TRANSPORTER ACTIVITY	Molecular Function
GO:0003779	0.00683294	135	3	ACTIN BINDING	Molecular Function
GO:0030695	0.00683294	151	3	GTPASE REGULATOR ACTIVITY	Molecular Function
GO:0060589	0.00683294	151	3	NUCLEOSIDE-TRIPHOSPHATASE REGULATOR ACTIVITY	Molecular Function
GO:0030020	0.00859498	21	3	EXTRACELLULAR MATRIX STRUCTURAL CONSTITUENT CONFERRING TENSILE STRENGTH	Molecular Function
GO:0045296	0.00859498	110	3	CADHERIN BINDING	Molecular Function
GO:0030506	0.00859498	13	3	ANKYRIN BINDING	Molecular Function
GO:0046873	0.0127295	126	3	METAL ION TRANSMEMBRANE TRANSPORTER ACTIVITY	Molecular Function
GO:0005096	0.0154041	86	3	GTPASE ACTIVATOR ACTIVITY	Molecular Function
GO:0004672	0.0163625	168	3	PROTEIN KINASE ACTIVITY	Molecular Function
GO:0005261	0.0163625	96	3	MONOATOMIC CATION CHANNEL ACTIVITY	Molecular Function
GO:0004714	0.0164255	27	3	TRANSMEMBRANE RECEPTOR PROTEIN TYROSINE KINASE ACTIVITY	Molecular Function
GO:0051020	0.0193022	101	3	GTPASE BINDING	Molecular Function
GO:0022836	0.0193022	92	3	GATED CHANNEL ACTIVITY	Molecular Function
GO:0022839	0.0193022	92	3	MONOATOMIC ION GATED CHANNEL ACTIVITY	Molecular Function
GO:0106310	0.0260295	112	3	PROTEIN SERINE KINASE ACTIVITY	Molecular Function
GO:0050839	0.000477561	174	3.05	CELL ADHESION MOLECULE BINDING	Molecular Function
GO:0017154	0.00439505	10	3.05	SEMAPHORIN RECEPTOR ACTIVITY	Molecular Function
GO:0015085	0.00439505	51	3.05	CALCIUM ION TRANSMEMBRANE TRANSPORTER ACTIVITY	Molecular Function
GO:0045296	0.00677101	110	3.05	CADHERIN BINDING	Molecular Function
GO:0046873	0.0076651	126	3.05	METAL ION TRANSMEMBRANE TRANSPORTER ACTIVITY	Molecular Function
GO:0030020	0.0076651	21	3.05	EXTRACELLULAR MATRIX STRUCTURAL CONSTITUENT CONFERRING TENSILE STRENGTH	Molecular Function
GO:0005261	0.0100434	96	3.05	MONOATOMIC CATION CHANNEL ACTIVITY	Molecular Function
GO:0003779	0.0100434	130	3.05	ACTIN BINDING	Molecular Function
GO:0030695	0.0100434	146	3.05	GTPASE REGULATOR ACTIVITY	Molecular Function
GO:0060589	0.0100434	146	3.05	NUCLEOSIDE-TRIPHOSPHATASE REGULATOR ACTIVITY	Molecular Function
GO:0005096	0.0100434	85	3.05	GTPASE ACTIVATOR ACTIVITY	Molecular Function
GO:0004672	0.0100434	166	3.05	PROTEIN KINASE ACTIVITY	Molecular Function
GO:0022836	0.0100434	92	3.05	GATED CHANNEL ACTIVITY	Molecular Function
GO:0022839	0.0100434	92	3.05	MONOATOMIC ION GATED CHANNEL ACTIVITY	Molecular Function
GO:0106310	0.012292	112	3.05	PROTEIN SERINE KINASE ACTIVITY	Molecular Function
GO:0030506	0.0239562	12	3.05	ANKYRIN BINDING	Molecular Function
GO:0051020	0.0298383	98	3.05	GTPASE BINDING	Molecular Function
GO:0008324	0.0319697	155	3.05	MONOATOMIC CATION TRANSMEMBRANE TRANSPORTER ACTIVITY	Molecular Function
GO:0004674	0.033848	125	3.05	PROTEIN SERINE/THREONINE KINASE ACTIVITY	Molecular Function
GO:1901702	0.0417571	149	3.05	SALT TRANSMEMBRANE TRANSPORTER ACTIVITY	Molecular Function
GO:0005216	0.0433893	117	3.05	MONOATOMIC ION CHANNEL ACTIVITY	Molecular Function
GO:0022890	0.0433893	146	3.05	INORGANIC CATION TRANSMEMBRANE TRANSPORTER ACTIVITY	Molecular Function
GO:0005262	0.0450755	41	3.05	CALCIUM CHANNEL ACTIVITY	Molecular Function
GO:0004714	0.0450755	25	3.05	TRANSMEMBRANE RECEPTOR PROTEIN TYROSINE KINASE ACTIVITY	Molecular Function
GO:0070273	0.0450755	13	3.05	PHOSPHATIDYLINOSITOL-4-PHOSPHATE BINDING	Molecular Function
GO:0008066	0.0450755	15	3.05	GLUTAMATE RECEPTOR ACTIVITY	Molecular Function
GO:0022803	0.0484058	127	3.05	PASSIVE TRANSMEMBRANE TRANSPORTER ACTIVITY	Molecular Function
GO:0050839	0.00196015	167	3.1	CELL ADHESION MOLECULE BINDING	Molecular Function
GO:0015085	0.00260858	51	3.1	CALCIUM ION TRANSMEMBRANE TRANSPORTER ACTIVITY	Molecular Function
GO:0017154	0.00326103	10	3.1	SEMAPHORIN RECEPTOR ACTIVITY	Molecular Function
GO:0045296	0.0115703	106	3.1	CADHERIN BINDING	Molecular Function
GO:0046873	0.0115703	122	3.1	METAL ION TRANSMEMBRANE TRANSPORTER ACTIVITY	Molecular Function
GO:0106310	0.0115703	111	3.1	PROTEIN SERINE KINASE ACTIVITY	Molecular Function
GO:0004672	0.0115703	163	3.1	PROTEIN KINASE ACTIVITY	Molecular Function
GO:0030020	0.0140657	20	3.1	EXTRACELLULAR MATRIX STRUCTURAL CONSTITUENT CONFERRING TENSILE STRENGTH	Molecular Function
GO:0030695	0.0159638	141	3.1	GTPASE REGULATOR ACTIVITY	Molecular Function
GO:0060589	0.0159638	141	3.1	NUCLEOSIDE-TRIPHOSPHATASE REGULATOR ACTIVITY	Molecular Function
GO:0005261	0.0159638	92	3.1	MONOATOMIC CATION CHANNEL ACTIVITY	Molecular Function
GO:0022836	0.0159638	89	3.1	GATED CHANNEL ACTIVITY	Molecular Function
GO:0022839	0.0159638	89	3.1	MONOATOMIC ION GATED CHANNEL ACTIVITY	Molecular Function
GO:0005096	0.0159638	82	3.1	GTPASE ACTIVATOR ACTIVITY	Molecular Function
GO:0030506	0.0187039	12	3.1	ANKYRIN BINDING	Molecular Function
GO:0003779	0.0210287	124	3.1	ACTIN BINDING	Molecular Function
GO:0004674	0.0233544	123	3.1	PROTEIN SERINE/THREONINE KINASE ACTIVITY	Molecular Function
GO:0051020	0.0233544	96	3.1	GTPASE BINDING	Molecular Function
GO:0005262	0.0295641	41	3.1	CALCIUM CHANNEL ACTIVITY	Molecular Function
GO:0004714	0.0356685	25	3.1	TRANSMEMBRANE RECEPTOR PROTEIN TYROSINE KINASE ACTIVITY	Molecular Function
GO:0008066	0.0394788	15	3.1	GLUTAMATE RECEPTOR ACTIVITY	Molecular Function
GO:0050839	0.00224177	161	3.15	CELL ADHESION MOLECULE BINDING	Molecular Function
GO:0015085	0.00224177	50	3.15	CALCIUM ION TRANSMEMBRANE TRANSPORTER ACTIVITY	Molecular Function
GO:0017154	0.00232465	10	3.15	SEMAPHORIN RECEPTOR ACTIVITY	Molecular Function
GO:0004672	0.015531	159	3.15	PROTEIN KINASE ACTIVITY	Molecular Function
GO:0046873	0.0184635	118	3.15	METAL ION TRANSMEMBRANE TRANSPORTER ACTIVITY	Molecular Function
GO:0106310	0.0210696	107	3.15	PROTEIN SERINE KINASE ACTIVITY	Molecular Function
GO:0045296	0.0210696	101	3.15	CADHERIN BINDING	Molecular Function
GO:0030695	0.0210696	137	3.15	GTPASE REGULATOR ACTIVITY	Molecular Function
GO:0060589	0.0210696	137	3.15	NUCLEOSIDE-TRIPHOSPHATASE REGULATOR ACTIVITY	Molecular Function
GO:0022836	0.0255532	86	3.15	GATED CHANNEL ACTIVITY	Molecular Function
GO:0022839	0.0255532	86	3.15	MONOATOMIC ION GATED CHANNEL ACTIVITY	Molecular Function
GO:0051020	0.0255532	94	3.15	GTPASE BINDING	Molecular Function
GO:0005096	0.0265024	79	3.15	GTPASE ACTIVATOR ACTIVITY	Molecular Function
GO:0004714	0.0290719	25	3.15	TRANSMEMBRANE RECEPTOR PROTEIN TYROSINE KINASE ACTIVITY	Molecular Function
GO:0005261	0.0305847	88	3.15	MONOATOMIC CATION CHANNEL ACTIVITY	Molecular Function
GO:0004674	0.031002	119	3.15	PROTEIN SERINE/THREONINE KINASE ACTIVITY	Molecular Function
GO:0008066	0.031002	15	3.15	GLUTAMATE RECEPTOR ACTIVITY	Molecular Function
GO:0005262	0.031002	40	3.15	CALCIUM CHANNEL ACTIVITY	Molecular Function
GO:0030020	0.0450661	18	3.15	EXTRACELLULAR MATRIX STRUCTURAL CONSTITUENT CONFERRING TENSILE STRENGTH	Molecular Function
GO:0003779	0.0466965	118	3.15	ACTIN BINDING	Molecular Function
GO:0098960	0.0495096	22	3.15	POSTSYNAPTIC NEUROTRANSMITTER RECEPTOR ACTIVITY	Molecular Function
GO:0030506	0.0495096	11	3.15	ANKYRIN BINDING	Molecular Function
GO:0017154	0.0053713	10	3.2	SEMAPHORIN RECEPTOR ACTIVITY	Molecular Function
GO:0015085	0.00614783	48	3.2	CALCIUM ION TRANSMEMBRANE TRANSPORTER ACTIVITY	Molecular Function
GO:0050839	0.00677061	154	3.2	CELL ADHESION MOLECULE BINDING	Molecular Function
GO:0004672	0.00830388	157	3.2	PROTEIN KINASE ACTIVITY	Molecular Function
GO:0106310	0.0115205	106	3.2	PROTEIN SERINE KINASE ACTIVITY	Molecular Function
GO:0030695	0.0115205	136	3.2	GTPASE REGULATOR ACTIVITY	Molecular Function
GO:0060589	0.0115205	136	3.2	NUCLEOSIDE-TRIPHOSPHATASE REGULATOR ACTIVITY	Molecular Function
GO:0051020	0.0139671	94	3.2	GTPASE BINDING	Molecular Function
GO:0005096	0.0155037	79	3.2	GTPASE ACTIVATOR ACTIVITY	Molecular Function
GO:0046873	0.0183708	114	3.2	METAL ION TRANSMEMBRANE TRANSPORTER ACTIVITY	Molecular Function
GO:0004674	0.0227485	118	3.2	PROTEIN SERINE/THREONINE KINASE ACTIVITY	Molecular Function
GO:0022836	0.0250226	84	3.2	GATED CHANNEL ACTIVITY	Molecular Function
GO:0022839	0.0250226	84	3.2	MONOATOMIC ION GATED CHANNEL ACTIVITY	Molecular Function
GO:0008066	0.029157	15	3.2	GLUTAMATE RECEPTOR ACTIVITY	Molecular Function
GO:0045296	0.042821	96	3.2	CADHERIN BINDING	Molecular Function
GO:0098960	0.042821	22	3.2	POSTSYNAPTIC NEUROTRANSMITTER RECEPTOR ACTIVITY	Molecular Function
GO:0004714	0.042821	24	3.2	TRANSMEMBRANE RECEPTOR PROTEIN TYROSINE KINASE ACTIVITY	Molecular Function
GO:0005261	0.0441628	85	3.2	MONOATOMIC CATION CHANNEL ACTIVITY	Molecular Function
GO:0030506	0.0449478	11	3.2	ANKYRIN BINDING	Molecular Function
GO:0097060	1.00013e-10	233	2	SYNAPTIC MEMBRANE	Cellular Component
GO:0098978	1.00013e-10	245	2	GLUTAMATERGIC SYNAPSE	Cellular Component
GO:0045211	3.11392e-09	168	2	POSTSYNAPTIC MEMBRANE	Cellular Component
GO:0098984	3.8454e-08	219	2	NEURON TO NEURON SYNAPSE	Cellular Component
GO:0032279	1.0941e-07	203	2	ASYMMETRIC SYNAPSE	Cellular Component
GO:0005911	1.48069e-07	276	2	CELL-CELL JUNCTION	Cellular Component
GO:0014069	1.17287e-06	192	2	POSTSYNAPTIC DENSITY	Cellular Component
GO:0099572	1.36062e-06	204	2	POSTSYNAPTIC SPECIALIZATION	Cellular Component
GO:0043235	5.79375e-06	202	2	RECEPTOR COMPLEX	Cellular Component
GO:0098797	5.79375e-06	270	2	PLASMA MEMBRANE PROTEIN COMPLEX	Cellular Component
GO:0034702	9.03414e-06	153	2	ION CHANNEL COMPLEX	Cellular Component
GO:0031252	9.42017e-06	232	2	CELL LEADING EDGE	Cellular Component
GO:0098839	1.61237e-05	68	2	POSTSYNAPTIC DENSITY MEMBRANE	Cellular Component
GO:0044309	1.61237e-05	106	2	NEURON SPINE	Cellular Component
GO:0099634	2.73659e-05	82	2	POSTSYNAPTIC SPECIALIZATION MEMBRANE	Cellular Component
GO:0043197	4.186e-05	103	2	DENDRITIC SPINE	Cellular Component
GO:0098552	5.94796e-05	235	2	SIDE OF MEMBRANE	Cellular Component
GO:0015629	5.94796e-05	249	2	ACTIN CYTOSKELETON	Cellular Component
GO:0042734	5.94796e-05	99	2	PRESYNAPTIC MEMBRANE	Cellular Component
GO:0034703	0.000148881	95	2	CATION CHANNEL COMPLEX	Cellular Component
GO:0005938	0.000198226	160	2	CELL CORTEX	Cellular Component
GO:0043025	0.000331578	251	2	NEURONAL CELL BODY	Cellular Component
GO:0001726	0.000362056	103	2	RUFFLE	Cellular Component
GO:0031253	0.000369797	176	2	CELL PROJECTION MEMBRANE	Cellular Component
GO:0005912	0.000838073	106	2	ADHERENS JUNCTION	Cellular Component
GO:0030672	0.000972277	75	2	SYNAPTIC VESICLE MEMBRANE	Cellular Component
GO:0099501	0.000972277	75	2	EXOCYTIC VESICLE MEMBRANE	Cellular Component
GO:0030658	0.000984014	119	2	TRANSPORT VESICLE MEMBRANE	Cellular Component
GO:0009898	0.00101663	87	2	CYTOPLASMIC SIDE OF PLASMA MEMBRANE	Cellular Component
GO:0060076	0.00125858	42	2	EXCITATORY SYNAPSE	Cellular Component
GO:0030863	0.00132042	61	2	CORTICAL CYTOSKELETON	Cellular Component
GO:0009925	0.00178038	131	2	BASAL PLASMA MEMBRANE	Cellular Component
GO:0150034	0.00202711	148	2	DISTAL AXON	Cellular Component
GO:0098982	0.00209137	53	2	GABA-ERGIC SYNAPSE	Cellular Component
GO:0031256	0.00245634	100	2	LEADING EDGE MEMBRANE	Cellular Component
GO:0045178	0.00245634	137	2	BASAL PART OF CELL	Cellular Component
GO:0098562	0.00296707	99	2	CYTOPLASMIC SIDE OF MEMBRANE	Cellular Component
GO:0048786	0.00296707	53	2	PRESYNAPTIC ACTIVE ZONE	Cellular Component
GO:0016323	0.00296707	117	2	BASOLATERAL PLASMA MEMBRANE	Cellular Component
GO:0008328	0.00296707	29	2	IONOTROPIC GLUTAMATE RECEPTOR COMPLEX	Cellular Component
GO:0030312	0.00296707	246	2	EXTERNAL ENCAPSULATING STRUCTURE	Cellular Component
GO:0030055	0.00311234	221	2	CELL-SUBSTRATE JUNCTION	Cellular Component
GO:0031012	0.00339068	245	2	EXTRACELLULAR MATRIX	Cellular Component
GO:0031594	0.00353253	47	2	NEUROMUSCULAR JUNCTION	Cellular Component
GO:0098878	0.00353253	30	2	NEUROTRANSMITTER RECEPTOR COMPLEX	Cellular Component
GO:0019898	0.00380189	145	2	EXTRINSIC COMPONENT OF MEMBRANE	Cellular Component
GO:0044291	0.00383278	44	2	CELL-CELL CONTACT ZONE	Cellular Component
GO:0042641	0.0048977	46	2	ACTOMYOSIN	Cellular Component
GO:0030133	0.00504992	196	2	TRANSPORT VESICLE	Cellular Component
GO:0099091	0.0051663	13	2	POSTSYNAPTIC SPECIALIZATION, INTRACELLULAR COMPONENT	Cellular Component
GO:0009897	0.00583147	133	2	EXTERNAL SIDE OF PLASMA MEMBRANE	Cellular Component
GO:0042383	0.00608362	77	2	SARCOLEMMA	Cellular Component
GO:0002116	0.00608362	10	2	SEMAPHORIN RECEPTOR COMPLEX	Cellular Component
GO:0005925	0.00608362	214	2	FOCAL ADHESION	Cellular Component
GO:0062023	0.00632851	187	2	COLLAGEN-CONTAINING EXTRACELLULAR MATRIX	Cellular Component
GO:0098858	0.00736017	111	2	ACTIN-BASED CELL PROJECTION	Cellular Component
GO:0070382	0.00826887	118	2	EXOCYTIC VESICLE	Cellular Component
GO:0030136	0.00826887	106	2	CLATHRIN-COATED VESICLE	Cellular Component
GO:0005905	0.00960107	45	2	CLATHRIN-COATED PIT	Cellular Component
GO:1902495	0.00965135	173	2	TRANSMEMBRANE TRANSPORTER COMPLEX	Cellular Component
GO:0008021	0.0111447	110	2	SYNAPTIC VESICLE	Cellular Component
GO:0030175	0.0111447	58	2	FILOPODIUM	Cellular Component
GO:0030426	0.0115415	90	2	GROWTH CONE	Cellular Component
GO:0030864	0.0115973	43	2	CORTICAL ACTIN CYTOSKELETON	Cellular Component
GO:0032432	0.0126089	44	2	ACTIN FILAMENT BUNDLE	Cellular Component
GO:0005581	0.0136272	45	2	COLLAGEN TRIMER	Cellular Component
GO:0019897	0.0139056	79	2	EXTRINSIC COMPONENT OF PLASMA MEMBRANE	Cellular Component
GO:0032809	0.0157904	20	2	NEURONAL CELL BODY MEMBRANE	Cellular Component
GO:0043296	0.0187951	80	2	APICAL JUNCTION COMPLEX	Cellular Component
GO:0044306	0.0193292	72	2	NEURON PROJECTION TERMINUS	Cellular Component
GO:0001725	0.0195653	40	2	STRESS FIBER	Cellular Component
GO:0097517	0.0195653	40	2	CONTRACTILE ACTIN FILAMENT BUNDLE	Cellular Component
GO:0030427	0.0232795	91	2	SITE OF POLARIZED GROWTH	Cellular Component
GO:0034705	0.0233173	48	2	POTASSIUM CHANNEL COMPLEX	Cellular Component
GO:1990351	0.0241578	182	2	TRANSPORTER COMPLEX	Cellular Component
GO:0099092	0.0268281	10	2	POSTSYNAPTIC DENSITY, INTRACELLULAR COMPONENT	Cellular Component
GO:0014704	0.0268281	30	2	INTERCALATED DISC	Cellular Component
GO:0034704	0.0281572	35	2	CALCIUM CHANNEL COMPLEX	Cellular Component
GO:0048787	0.0281572	23	2	PRESYNAPTIC ACTIVE ZONE MEMBRANE	Cellular Component
GO:0043195	0.0292464	31	2	TERMINAL BOUTON	Cellular Component
GO:0030118	0.0292641	27	2	CLATHRIN COAT	Cellular Component
GO:0032589	0.0296363	36	2	NEURON PROJECTION MEMBRANE	Cellular Component
GO:0030139	0.0296661	157	2	ENDOCYTIC VESICLE	Cellular Component
GO:0030135	0.0337707	143	2	COATED VESICLE	Cellular Component
GO:0098688	0.0396443	13	2	PARALLEL FIBER TO PURKINJE CELL SYNAPSE	Cellular Component
GO:0032587	0.0409452	55	2	RUFFLE MEMBRANE	Cellular Component
GO:0098686	0.0413593	26	2	HIPPOCAMPAL MOSSY FIBER TO CA3 SYNAPSE	Cellular Component
GO:0098978	1.53069e-10	241	2.05	GLUTAMATERGIC SYNAPSE	Cellular Component
GO:0097060	2.47488e-10	227	2.05	SYNAPTIC MEMBRANE	Cellular Component
GO:0045211	3.61212e-09	165	2.05	POSTSYNAPTIC MEMBRANE	Cellular Component
GO:0098984	3.82415e-08	215	2.05	NEURON TO NEURON SYNAPSE	Cellular Component
GO:0005911	4.44441e-08	273	2.05	CELL-CELL JUNCTION	Cellular Component
GO:0032279	1.12171e-07	199	2.05	ASYMMETRIC SYNAPSE	Cellular Component
GO:0014069	1.56719e-06	188	2.05	POSTSYNAPTIC DENSITY	Cellular Component
GO:0099572	2.83856e-06	199	2.05	POSTSYNAPTIC SPECIALIZATION	Cellular Component
GO:0098797	3.14276e-06	266	2.05	PLASMA MEMBRANE PROTEIN COMPLEX	Cellular Component
GO:0043235	5.8008e-06	198	2.05	RECEPTOR COMPLEX	Cellular Component
GO:0034702	1.03163e-05	150	2.05	ION CHANNEL COMPLEX	Cellular Component
GO:0098839	1.69652e-05	67	2.05	POSTSYNAPTIC DENSITY MEMBRANE	Cellular Component
GO:0044309	1.99932e-05	104	2.05	NEURON SPINE	Cellular Component
GO:0031252	4.91417e-05	224	2.05	CELL LEADING EDGE	Cellular Component
GO:0099634	4.91417e-05	80	2.05	POSTSYNAPTIC SPECIALIZATION MEMBRANE	Cellular Component
GO:0043197	4.91417e-05	101	2.05	DENDRITIC SPINE	Cellular Component
GO:0015629	6.25451e-05	244	2.05	ACTIN CYTOSKELETON	Cellular Component
GO:0005938	6.72794e-05	159	2.05	CELL CORTEX	Cellular Component
GO:0098552	0.00010482	229	2.05	SIDE OF MEMBRANE	Cellular Component
GO:0043025	0.000138539	248	2.05	NEURONAL CELL BODY	Cellular Component
GO:0042734	0.000146311	96	2.05	PRESYNAPTIC MEMBRANE	Cellular Component
GO:0034703	0.000174039	93	2.05	CATION CHANNEL COMPLEX	Cellular Component
GO:0031253	0.000297443	173	2.05	CELL PROJECTION MEMBRANE	Cellular Component
GO:0030658	0.000521428	118	2.05	TRANSPORT VESICLE MEMBRANE	Cellular Component
GO:0030672	0.000779907	74	2.05	SYNAPTIC VESICLE MEMBRANE	Cellular Component
GO:0099501	0.000779907	74	2.05	EXOCYTIC VESICLE MEMBRANE	Cellular Component
GO:0001726	0.00130097	99	2.05	RUFFLE	Cellular Component
GO:0030863	0.00131765	60	2.05	CORTICAL CYTOSKELETON	Cellular Component
GO:0009898	0.00131765	85	2.05	CYTOPLASMIC SIDE OF PLASMA MEMBRANE	Cellular Component
GO:0005912	0.00131765	103	2.05	ADHERENS JUNCTION	Cellular Component
GO:0150034	0.00131765	146	2.05	DISTAL AXON	Cellular Component
GO:0060076	0.00174167	41	2.05	EXCITATORY SYNAPSE	Cellular Component
GO:0008328	0.0020805	29	2.05	IONOTROPIC GLUTAMATE RECEPTOR COMPLEX	Cellular Component
GO:0009925	0.00210838	128	2.05	BASAL PLASMA MEMBRANE	Cellular Component
GO:0098982	0.0022479	52	2.05	GABA-ERGIC SYNAPSE	Cellular Component
GO:0044291	0.00243289	44	2.05	CELL-CELL CONTACT ZONE	Cellular Component
GO:0098878	0.00243289	30	2.05	NEUROTRANSMITTER RECEPTOR COMPLEX	Cellular Component
GO:0031256	0.00243289	98	2.05	LEADING EDGE MEMBRANE	Cellular Component
GO:0045178	0.00260425	134	2.05	BASAL PART OF CELL	Cellular Component
GO:0030133	0.00261058	194	2.05	TRANSPORT VESICLE	Cellular Component
GO:0048786	0.00315116	52	2.05	PRESYNAPTIC ACTIVE ZONE	Cellular Component
GO:0030312	0.00381543	240	2.05	EXTERNAL ENCAPSULATING STRUCTURE	Cellular Component
GO:0016323	0.00406807	114	2.05	BASOLATERAL PLASMA MEMBRANE	Cellular Component
GO:0099091	0.00418353	13	2.05	POSTSYNAPTIC SPECIALIZATION, INTRACELLULAR COMPONENT	Cellular Component
GO:0031012	0.00418353	239	2.05	EXTRACELLULAR MATRIX	Cellular Component
GO:0031594	0.00418353	46	2.05	NEUROMUSCULAR JUNCTION	Cellular Component
GO:0009897	0.00443041	131	2.05	EXTERNAL SIDE OF PLASMA MEMBRANE	Cellular Component
GO:0030055	0.00443041	215	2.05	CELL-SUBSTRATE JUNCTION	Cellular Component
GO:0098858	0.00443041	110	2.05	ACTIN-BASED CELL PROJECTION	Cellular Component
GO:0042383	0.00478505	76	2.05	SARCOLEMMA	Cellular Component
GO:0002116	0.00491952	10	2.05	SEMAPHORIN RECEPTOR COMPLEX	Cellular Component
GO:0019898	0.00542064	141	2.05	EXTRINSIC COMPONENT OF MEMBRANE	Cellular Component
GO:0042641	0.00542064	45	2.05	ACTOMYOSIN	Cellular Component
GO:0098562	0.00720288	95	2.05	CYTOPLASMIC SIDE OF MEMBRANE	Cellular Component
GO:0070382	0.00720288	116	2.05	EXOCYTIC VESICLE	Cellular Component
GO:1902495	0.0079335	170	2.05	TRANSMEMBRANE TRANSPORTER COMPLEX	Cellular Component
GO:0030136	0.0079335	104	2.05	CLATHRIN-COATED VESICLE	Cellular Component
GO:0030426	0.00813985	89	2.05	GROWTH CONE	Cellular Component
GO:0062023	0.0088715	182	2.05	COLLAGEN-CONTAINING EXTRACELLULAR MATRIX	Cellular Component
GO:0005925	0.00917509	208	2.05	FOCAL ADHESION	Cellular Component
GO:0008021	0.0100356	108	2.05	SYNAPTIC VESICLE	Cellular Component
GO:0030175	0.0106323	57	2.05	FILOPODIUM	Cellular Component
GO:0030864	0.0145556	42	2.05	CORTICAL ACTIN CYTOSKELETON	Cellular Component
GO:0032432	0.0154359	43	2.05	ACTIN FILAMENT BUNDLE	Cellular Component
GO:0005581	0.0161947	44	2.05	COLLAGEN TRIMER	Cellular Component
GO:0044306	0.0161947	71	2.05	NEURON PROJECTION TERMINUS	Cellular Component
GO:0030427	0.016568	90	2.05	SITE OF POLARIZED GROWTH	Cellular Component
GO:0019897	0.0178204	77	2.05	EXTRINSIC COMPONENT OF PLASMA MEMBRANE	Cellular Component
GO:0014704	0.0184282	30	2.05	INTERCALATED DISC	Cellular Component
GO:1990351	0.0187198	179	2.05	TRANSPORTER COMPLEX	Cellular Component
GO:0043195	0.0201754	31	2.05	TERMINAL BOUTON	Cellular Component
GO:0048787	0.0205295	23	2.05	PRESYNAPTIC ACTIVE ZONE MEMBRANE	Cellular Component
GO:0005905	0.0207803	43	2.05	CLATHRIN-COATED PIT	Cellular Component
GO:0045121	0.0208069	147	2.05	MEMBRANE RAFT	Cellular Component
GO:0099092	0.0215301	10	2.05	POSTSYNAPTIC DENSITY, INTRACELLULAR COMPONENT	Cellular Component
GO:0043296	0.0215301	78	2.05	APICAL JUNCTION COMPLEX	Cellular Component
GO:0001725	0.0229903	39	2.05	STRESS FIBER	Cellular Component
GO:0097517	0.0229903	39	2.05	CONTRACTILE ACTIN FILAMENT BUNDLE	Cellular Component
GO:0098857	0.0234844	147	2.05	MEMBRANE MICRODOMAIN	Cellular Component
GO:0034705	0.0234844	47	2.05	POTASSIUM CHANNEL COMPLEX	Cellular Component
GO:0030135	0.0235217	141	2.05	COATED VESICLE	Cellular Component
GO:0098686	0.0286716	26	2.05	HIPPOCAMPAL MOSSY FIBER TO CA3 SYNAPSE	Cellular Component
GO:0032809	0.0321762	19	2.05	NEURONAL CELL BODY MEMBRANE	Cellular Component
GO:0034704	0.0363174	34	2.05	CALCIUM CHANNEL COMPLEX	Cellular Component
GO:0032589	0.0384016	35	2.05	NEURON PROJECTION MEMBRANE	Cellular Component
GO:0032587	0.0394467	54	2.05	RUFFLE MEMBRANE	Cellular Component
GO:0031528	0.0411697	17	2.05	MICROVILLUS MEMBRANE	Cellular Component
GO:0070160	0.0487183	68	2.05	TIGHT JUNCTION	Cellular Component
GO:0097060	1.0678e-10	225	2.1	SYNAPTIC MEMBRANE	Cellular Component
GO:0098978	3.1049e-10	235	2.1	GLUTAMATERGIC SYNAPSE	Cellular Component
GO:0045211	7.61789e-10	164	2.1	POSTSYNAPTIC MEMBRANE	Cellular Component
GO:0098984	2.09244e-08	212	2.1	NEURON TO NEURON SYNAPSE	Cellular Component
GO:0005911	2.25793e-08	269	2.1	CELL-CELL JUNCTION	Cellular Component
GO:0032279	3.67965e-08	197	2.1	ASYMMETRIC SYNAPSE	Cellular Component
GO:0014069	6.0076e-07	186	2.1	POSTSYNAPTIC DENSITY	Cellular Component
GO:0099572	9.71001e-07	197	2.1	POSTSYNAPTIC SPECIALIZATION	Cellular Component
GO:0098797	1.69942e-06	262	2.1	PLASMA MEMBRANE PROTEIN COMPLEX	Cellular Component
GO:0034702	3.42177e-06	149	2.1	ION CHANNEL COMPLEX	Cellular Component
GO:0043235	3.43473e-06	195	2.1	RECEPTOR COMPLEX	Cellular Component
GO:0098839	5.38647e-06	67	2.1	POSTSYNAPTIC DENSITY MEMBRANE	Cellular Component
GO:0099634	1.69284e-05	80	2.1	POSTSYNAPTIC SPECIALIZATION MEMBRANE	Cellular Component
GO:0044309	2.25482e-05	102	2.1	NEURON SPINE	Cellular Component
GO:0031252	2.28165e-05	221	2.1	CELL LEADING EDGE	Cellular Component
GO:0015629	4.44285e-05	240	2.1	ACTIN CYTOSKELETON	Cellular Component
GO:0098552	5.39408e-05	226	2.1	SIDE OF MEMBRANE	Cellular Component
GO:0043197	5.39408e-05	99	2.1	DENDRITIC SPINE	Cellular Component
GO:0043025	5.87518e-05	245	2.1	NEURONAL CELL BODY	Cellular Component
GO:0042734	9.0995e-05	95	2.1	PRESYNAPTIC MEMBRANE	Cellular Component
GO:0005938	0.000105563	155	2.1	CELL CORTEX	Cellular Component
GO:0034703	0.000107332	92	2.1	CATION CHANNEL COMPLEX	Cellular Component
GO:0031253	0.000415575	169	2.1	CELL PROJECTION MEMBRANE	Cellular Component
GO:0001726	0.000429146	99	2.1	RUFFLE	Cellular Component
GO:0030658	0.000444871	116	2.1	TRANSPORT VESICLE MEMBRANE	Cellular Component
GO:0150034	0.00058083	145	2.1	DISTAL AXON	Cellular Component
GO:0030672	0.00058083	73	2.1	SYNAPTIC VESICLE MEMBRANE	Cellular Component
GO:0099501	0.00058083	73	2.1	EXOCYTIC VESICLE MEMBRANE	Cellular Component
GO:0009898	0.000941558	84	2.1	CYTOPLASMIC SIDE OF PLASMA MEMBRANE	Cellular Component
GO:0031256	0.000961652	98	2.1	LEADING EDGE MEMBRANE	Cellular Component
GO:0030863	0.00123319	59	2.1	CORTICAL CYTOSKELETON	Cellular Component
GO:0008328	0.00123319	29	2.1	IONOTROPIC GLUTAMATE RECEPTOR COMPLEX	Cellular Component
GO:0005912	0.00129634	101	2.1	ADHERENS JUNCTION	Cellular Component
GO:0098878	0.001522	30	2.1	NEUROTRANSMITTER RECEPTOR COMPLEX	Cellular Component
GO:0009925	0.00158477	126	2.1	BASAL PLASMA MEMBRANE	Cellular Component
GO:0030133	0.00193639	191	2.1	TRANSPORT VESICLE	Cellular Component
GO:0045178	0.00199249	132	2.1	BASAL PART OF CELL	Cellular Component
GO:0060076	0.00218327	40	2.1	EXCITATORY SYNAPSE	Cellular Component
GO:0098982	0.00229221	51	2.1	GABA-ERGIC SYNAPSE	Cellular Component
GO:0031594	0.00232744	46	2.1	NEUROMUSCULAR JUNCTION	Cellular Component
GO:0009897	0.00232744	130	2.1	EXTERNAL SIDE OF PLASMA MEMBRANE	Cellular Component
GO:0044291	0.00282898	43	2.1	CELL-CELL CONTACT ZONE	Cellular Component
GO:0099091	0.00324051	13	2.1	POSTSYNAPTIC SPECIALIZATION, INTRACELLULAR COMPONENT	Cellular Component
GO:0042641	0.00329235	45	2.1	ACTOMYOSIN	Cellular Component
GO:0016323	0.00344859	112	2.1	BASOLATERAL PLASMA MEMBRANE	Cellular Component
GO:1902495	0.00344859	169	2.1	TRANSMEMBRANE TRANSPORTER COMPLEX	Cellular Component
GO:0030055	0.00383113	211	2.1	CELL-SUBSTRATE JUNCTION	Cellular Component
GO:0042383	0.00383113	75	2.1	SARCOLEMMA	Cellular Component
GO:0002116	0.00398981	10	2.1	SEMAPHORIN RECEPTOR COMPLEX	Cellular Component
GO:0030175	0.00617569	57	2.1	FILOPODIUM	Cellular Component
GO:0030426	0.00617569	88	2.1	GROWTH CONE	Cellular Component
GO:0030312	0.00618227	233	2.1	EXTERNAL ENCAPSULATING STRUCTURE	Cellular Component
GO:0048786	0.00630105	50	2.1	PRESYNAPTIC ACTIVE ZONE	Cellular Component
GO:0070382	0.00635672	114	2.1	EXOCYTIC VESICLE	Cellular Component
GO:0031012	0.00698338	232	2.1	EXTRACELLULAR MATRIX	Cellular Component
GO:0098562	0.00776995	93	2.1	CYTOPLASMIC SIDE OF MEMBRANE	Cellular Component
GO:0045121	0.00782724	147	2.1	MEMBRANE RAFT	Cellular Component
GO:0044306	0.00796235	71	2.1	NEURON PROJECTION TERMINUS	Cellular Component
GO:1990351	0.00796235	178	2.1	TRANSPORTER COMPLEX	Cellular Component
GO:0005925	0.00796235	204	2.1	FOCAL ADHESION	Cellular Component
GO:0019898	0.00796235	137	2.1	EXTRINSIC COMPONENT OF MEMBRANE	Cellular Component
GO:0032432	0.00858557	43	2.1	ACTIN FILAMENT BUNDLE	Cellular Component
GO:0098857	0.00871097	147	2.1	MEMBRANE MICRODOMAIN	Cellular Component
GO:0008021	0.0088252	106	2.1	SYNAPTIC VESICLE	Cellular Component
GO:0098858	0.0088252	106	2.1	ACTIN-BASED CELL PROJECTION	Cellular Component
GO:0043296	0.0105892	78	2.1	APICAL JUNCTION COMPLEX	Cellular Component
GO:0030427	0.0109328	89	2.1	SITE OF POLARIZED GROWTH	Cellular Component
GO:0030136	0.0109328	101	2.1	CLATHRIN-COATED VESICLE	Cellular Component
GO:0043195	0.0126748	31	2.1	TERMINAL BOUTON	Cellular Component
GO:0019897	0.013177	76	2.1	EXTRINSIC COMPONENT OF PLASMA MEMBRANE	Cellular Component
GO:0034705	0.0140466	47	2.1	POTASSIUM CHANNEL COMPLEX	Cellular Component
GO:0001725	0.0140466	39	2.1	STRESS FIBER	Cellular Component
GO:0097517	0.0140466	39	2.1	CONTRACTILE ACTIN FILAMENT BUNDLE	Cellular Component
GO:0030864	0.0155582	41	2.1	CORTICAL ACTIN CYTOSKELETON	Cellular Component
GO:0099092	0.0171514	10	2.1	POSTSYNAPTIC DENSITY, INTRACELLULAR COMPONENT	Cellular Component
GO:0062023	0.0220734	175	2.1	COLLAGEN-CONTAINING EXTRACELLULAR MATRIX	Cellular Component
GO:0032587	0.023114	54	2.1	RUFFLE MEMBRANE	Cellular Component
GO:0005905	0.0233964	42	2.1	CLATHRIN-COATED PIT	Cellular Component
GO:0032809	0.0238858	19	2.1	NEURONAL CELL BODY MEMBRANE	Cellular Component
GO:0032589	0.0247574	35	2.1	NEURON PROJECTION MEMBRANE	Cellular Component
GO:0070160	0.0254136	68	2.1	TIGHT JUNCTION	Cellular Component
GO:0014704	0.0254136	29	2.1	INTERCALATED DISC	Cellular Component
GO:0005923	0.0328071	65	2.1	BICELLULAR TIGHT JUNCTION	Cellular Component
GO:0030135	0.0339511	137	2.1	COATED VESICLE	Cellular Component
GO:0048787	0.0357085	22	2.1	PRESYNAPTIC ACTIVE ZONE MEMBRANE	Cellular Component
GO:0098686	0.0478895	25	2.1	HIPPOCAMPAL MOSSY FIBER TO CA3 SYNAPSE	Cellular Component
GO:0034704	0.0486267	33	2.1	CALCIUM CHANNEL COMPLEX	Cellular Component
GO:0097060	7.2872e-11	221	2.15	SYNAPTIC MEMBRANE	Cellular Component
GO:0098978	1.72211e-10	231	2.15	GLUTAMATERGIC SYNAPSE	Cellular Component
GO:0045211	2.73158e-10	162	2.15	POSTSYNAPTIC MEMBRANE	Cellular Component
GO:0098984	7.69422e-09	209	2.15	NEURON TO NEURON SYNAPSE	Cellular Component
GO:0032279	2.03936e-08	194	2.15	ASYMMETRIC SYNAPSE	Cellular Component
GO:0005911	2.10313e-08	263	2.15	CELL-CELL JUNCTION	Cellular Component
GO:0014069	1.60719e-07	184	2.15	POSTSYNAPTIC DENSITY	Cellular Component
GO:0099572	2.28271e-07	195	2.15	POSTSYNAPTIC SPECIALIZATION	Cellular Component
GO:0098797	3.52011e-07	259	2.15	PLASMA MEMBRANE PROTEIN COMPLEX	Cellular Component
GO:0034702	7.44153e-07	148	2.15	ION CHANNEL COMPLEX	Cellular Component
GO:0043235	8.57287e-07	193	2.15	RECEPTOR COMPLEX	Cellular Component
GO:0098839	4.51844e-06	66	2.15	POSTSYNAPTIC DENSITY MEMBRANE	Cellular Component
GO:0031252	9.14349e-06	218	2.15	CELL LEADING EDGE	Cellular Component
GO:0044309	9.14349e-06	101	2.15	NEURON SPINE	Cellular Component
GO:0099634	9.14349e-06	79	2.15	POSTSYNAPTIC SPECIALIZATION MEMBRANE	Cellular Component
GO:0043025	1.94422e-05	242	2.15	NEURONAL CELL BODY	Cellular Component
GO:0043197	2.59624e-05	98	2.15	DENDRITIC SPINE	Cellular Component
GO:0015629	3.09423e-05	235	2.15	ACTIN CYTOSKELETON	Cellular Component
GO:0034703	6.32545e-05	91	2.15	CATION CHANNEL COMPLEX	Cellular Component
GO:0098552	7.12767e-05	220	2.15	SIDE OF MEMBRANE	Cellular Component
GO:0005938	0.000149917	151	2.15	CELL CORTEX	Cellular Component
GO:0030672	0.00020147	73	2.15	SYNAPTIC VESICLE MEMBRANE	Cellular Component
GO:0099501	0.00020147	73	2.15	EXOCYTIC VESICLE MEMBRANE	Cellular Component
GO:0001726	0.00020147	98	2.15	RUFFLE	Cellular Component
GO:0031253	0.000249422	166	2.15	CELL PROJECTION MEMBRANE	Cellular Component
GO:0031256	0.000268199	98	2.15	LEADING EDGE MEMBRANE	Cellular Component
GO:0150034	0.000285447	143	2.15	DISTAL AXON	Cellular Component
GO:0030658	0.000290726	114	2.15	TRANSPORT VESICLE MEMBRANE	Cellular Component
GO:0042734	0.000306138	91	2.15	PRESYNAPTIC MEMBRANE	Cellular Component
GO:0030863	0.000470448	59	2.15	CORTICAL CYTOSKELETON	Cellular Component
GO:0008328	0.000663911	29	2.15	IONOTROPIC GLUTAMATE RECEPTOR COMPLEX	Cellular Component
GO:0098878	0.000836672	30	2.15	NEUROTRANSMITTER RECEPTOR COMPLEX	Cellular Component
GO:0009898	0.00100008	82	2.15	CYTOPLASMIC SIDE OF PLASMA MEMBRANE	Cellular Component
GO:0060076	0.00112023	40	2.15	EXCITATORY SYNAPSE	Cellular Component
GO:0031594	0.00116217	46	2.15	NEUROMUSCULAR JUNCTION	Cellular Component
GO:0044291	0.00148047	43	2.15	CELL-CELL CONTACT ZONE	Cellular Component
GO:0005912	0.00192888	98	2.15	ADHERENS JUNCTION	Cellular Component
GO:0030133	0.00227138	186	2.15	TRANSPORT VESICLE	Cellular Component
GO:0099091	0.00245794	13	2.15	POSTSYNAPTIC SPECIALIZATION, INTRACELLULAR COMPONENT	Cellular Component
GO:0009897	0.00245794	127	2.15	EXTERNAL SIDE OF PLASMA MEMBRANE	Cellular Component
GO:1902495	0.00252829	166	2.15	TRANSMEMBRANE TRANSPORTER COMPLEX	Cellular Component
GO:0048786	0.00340758	50	2.15	PRESYNAPTIC ACTIVE ZONE	Cellular Component
GO:0002116	0.00340758	10	2.15	SEMAPHORIN RECEPTOR COMPLEX	Cellular Component
GO:0042641	0.0037596	44	2.15	ACTOMYOSIN	Cellular Component
GO:0044306	0.0037596	71	2.15	NEURON PROJECTION TERMINUS	Cellular Component
GO:0009925	0.00380542	121	2.15	BASAL PLASMA MEMBRANE	Cellular Component
GO:0045178	0.00434084	127	2.15	BASAL PART OF CELL	Cellular Component
GO:0098982	0.00451727	49	2.15	GABA-ERGIC SYNAPSE	Cellular Component
GO:0042383	0.00493451	73	2.15	SARCOLEMMA	Cellular Component
GO:0070382	0.00506463	112	2.15	EXOCYTIC VESICLE	Cellular Component
GO:0008021	0.00541388	105	2.15	SYNAPTIC VESICLE	Cellular Component
GO:0019898	0.00541388	135	2.15	EXTRINSIC COMPONENT OF MEMBRANE	Cellular Component
GO:1990351	0.00541388	175	2.15	TRANSPORTER COMPLEX	Cellular Component
GO:0030426	0.00605867	86	2.15	GROWTH CONE	Cellular Component
GO:0016323	0.00623214	108	2.15	BASOLATERAL PLASMA MEMBRANE	Cellular Component
GO:0098562	0.00745036	91	2.15	CYTOPLASMIC SIDE OF MEMBRANE	Cellular Component
GO:0043296	0.00800476	77	2.15	APICAL JUNCTION COMPLEX	Cellular Component
GO:0034705	0.00819562	47	2.15	POTASSIUM CHANNEL COMPLEX	Cellular Component
GO:0043195	0.00824767	31	2.15	TERMINAL BOUTON	Cellular Component
GO:0030312	0.0083104	226	2.15	EXTERNAL ENCAPSULATING STRUCTURE	Cellular Component
GO:0045121	0.00917225	143	2.15	MEMBRANE RAFT	Cellular Component
GO:0030864	0.0093626	41	2.15	CORTICAL ACTIN CYTOSKELETON	Cellular Component
GO:0031012	0.00944571	225	2.15	EXTRACELLULAR MATRIX	Cellular Component
GO:0032432	0.00947342	42	2.15	ACTIN FILAMENT BUNDLE	Cellular Component
GO:0019897	0.0095234	75	2.15	EXTRINSIC COMPONENT OF PLASMA MEMBRANE	Cellular Component
GO:0098857	0.0103312	143	2.15	MEMBRANE MICRODOMAIN	Cellular Component
GO:0030427	0.011078	87	2.15	SITE OF POLARIZED GROWTH	Cellular Component
GO:0032587	0.0119502	54	2.15	RUFFLE MEMBRANE	Cellular Component
GO:0099092	0.0142397	10	2.15	POSTSYNAPTIC DENSITY, INTRACELLULAR COMPONENT	Cellular Component
GO:0030055	0.0148403	201	2.15	CELL-SUBSTRATE JUNCTION	Cellular Component
GO:0032589	0.015339	35	2.15	NEURON PROJECTION MEMBRANE	Cellular Component
GO:0030175	0.016001	54	2.15	FILOPODIUM	Cellular Component
GO:0014704	0.0163318	29	2.15	INTERCALATED DISC	Cellular Component
GO:0098858	0.0163318	102	2.15	ACTIN-BASED CELL PROJECTION	Cellular Component
GO:0001725	0.0163318	38	2.15	STRESS FIBER	Cellular Component
GO:0097517	0.0163318	38	2.15	CONTRACTILE ACTIN FILAMENT BUNDLE	Cellular Component
GO:0070160	0.0201268	67	2.15	TIGHT JUNCTION	Cellular Component
GO:0048787	0.0252123	22	2.15	PRESYNAPTIC ACTIVE ZONE MEMBRANE	Cellular Component
GO:0005905	0.0255934	41	2.15	CLATHRIN-COATED PIT	Cellular Component
GO:0005923	0.0263386	64	2.15	BICELLULAR TIGHT JUNCTION	Cellular Component
GO:0034704	0.0303487	33	2.15	CALCIUM CHANNEL COMPLEX	Cellular Component
GO:0005925	0.0312494	194	2.15	FOCAL ADHESION	Cellular Component
GO:0030136	0.0320029	96	2.15	CLATHRIN-COATED VESICLE	Cellular Component
GO:0032580	0.0320029	36	2.15	GOLGI CISTERNA MEMBRANE	Cellular Component
GO:0005581	0.034513	41	2.15	COLLAGEN TRIMER	Cellular Component
GO:0062023	0.0345433	169	2.15	COLLAGEN-CONTAINING EXTRACELLULAR MATRIX	Cellular Component
GO:0030315	0.0359246	28	2.15	T-TUBULE	Cellular Component
GO:0098802	0.0394151	82	2.15	PLASMA MEMBRANE SIGNALING RECEPTOR COMPLEX	Cellular Component
GO:0034706	0.0405152	10	2.15	SODIUM CHANNEL COMPLEX	Cellular Component
GO:0099568	0.0410612	125	2.15	CYTOPLASMIC REGION	Cellular Component
GO:0043679	0.0423339	59	2.15	AXON TERMINUS	Cellular Component
GO:0016528	0.0454753	44	2.15	SARCOPLASM	Cellular Component
GO:0032809	0.0454753	18	2.15	NEURONAL CELL BODY MEMBRANE	Cellular Component
GO:0030118	0.045887	25	2.15	CLATHRIN COAT	Cellular Component
GO:1902710	0.0481412	14	2.15	GABA RECEPTOR COMPLEX	Cellular Component
GO:0098978	2.32493e-10	228	2.2	GLUTAMATERGIC SYNAPSE	Cellular Component
GO:0097060	3.13872e-10	215	2.2	SYNAPTIC MEMBRANE	Cellular Component
GO:0045211	3.15986e-09	157	2.2	POSTSYNAPTIC MEMBRANE	Cellular Component
GO:0098984	2.72984e-08	204	2.2	NEURON TO NEURON SYNAPSE	Cellular Component
GO:0005911	3.92475e-08	258	2.2	CELL-CELL JUNCTION	Cellular Component
GO:0032279	7.25195e-08	189	2.2	ASYMMETRIC SYNAPSE	Cellular Component
GO:0014069	6.99869e-07	179	2.2	POSTSYNAPTIC DENSITY	Cellular Component
GO:0034702	1.54784e-06	145	2.2	ION CHANNEL COMPLEX	Cellular Component
GO:0098797	1.54784e-06	252	2.2	PLASMA MEMBRANE PROTEIN COMPLEX	Cellular Component
GO:0099572	2.2947e-06	188	2.2	POSTSYNAPTIC SPECIALIZATION	Cellular Component
GO:0043235	2.82728e-06	188	2.2	RECEPTOR COMPLEX	Cellular Component
GO:0098839	5.36462e-06	65	2.2	POSTSYNAPTIC DENSITY MEMBRANE	Cellular Component
GO:0031252	1.88959e-05	213	2.2	CELL LEADING EDGE	Cellular Component
GO:0043025	2.06479e-05	238	2.2	NEURONAL CELL BODY	Cellular Component
GO:0015629	3.64763e-05	231	2.2	ACTIN CYTOSKELETON	Cellular Component
GO:0099634	5.24397e-05	76	2.2	POSTSYNAPTIC SPECIALIZATION MEMBRANE	Cellular Component
GO:0034703	5.29092e-05	90	2.2	CATION CHANNEL COMPLEX	Cellular Component
GO:0098552	8.79327e-05	216	2.2	SIDE OF MEMBRANE	Cellular Component
GO:0030672	9.44852e-05	73	2.2	SYNAPTIC VESICLE MEMBRANE	Cellular Component
GO:0099501	9.44852e-05	73	2.2	EXOCYTIC VESICLE MEMBRANE	Cellular Component
GO:0044309	0.000105854	96	2.2	NEURON SPINE	Cellular Component
GO:0005938	0.000105854	149	2.2	CELL CORTEX	Cellular Component
GO:0030658	0.000105854	114	2.2	TRANSPORT VESICLE MEMBRANE	Cellular Component
GO:0043197	0.000134378	94	2.2	DENDRITIC SPINE	Cellular Component
GO:0150034	0.000249383	141	2.2	DISTAL AXON	Cellular Component
GO:0001726	0.00026248	96	2.2	RUFFLE	Cellular Component
GO:0008328	0.000465487	29	2.2	IONOTROPIC GLUTAMATE RECEPTOR COMPLEX	Cellular Component
GO:0098878	0.000563241	30	2.2	NEUROTRANSMITTER RECEPTOR COMPLEX	Cellular Component
GO:0030863	0.000563241	58	2.2	CORTICAL CYTOSKELETON	Cellular Component
GO:0031253	0.000619626	161	2.2	CELL PROJECTION MEMBRANE	Cellular Component
GO:0031256	0.000619626	95	2.2	LEADING EDGE MEMBRANE	Cellular Component
GO:0030133	0.000632173	186	2.2	TRANSPORT VESICLE	Cellular Component
GO:0060076	0.000636809	40	2.2	EXCITATORY SYNAPSE	Cellular Component
GO:0042734	0.000805155	88	2.2	PRESYNAPTIC MEMBRANE	Cellular Component
GO:0009897	0.00152966	126	2.2	EXTERNAL SIDE OF PLASMA MEMBRANE	Cellular Component
GO:0031594	0.00162211	45	2.2	NEUROMUSCULAR JUNCTION	Cellular Component
GO:0044306	0.00207392	71	2.2	NEURON PROJECTION TERMINUS	Cellular Component
GO:0044291	0.00212704	42	2.2	CELL-CELL CONTACT ZONE	Cellular Component
GO:0005912	0.00229796	96	2.2	ADHERENS JUNCTION	Cellular Component
GO:0070382	0.00229796	112	2.2	EXOCYTIC VESICLE	Cellular Component
GO:0009925	0.00245275	120	2.2	BASAL PLASMA MEMBRANE	Cellular Component
GO:0008021	0.00245275	105	2.2	SYNAPTIC VESICLE	Cellular Component
GO:1902495	0.00245275	163	2.2	TRANSMEMBRANE TRANSPORTER COMPLEX	Cellular Component
GO:0009898	0.00245275	79	2.2	CYTOPLASMIC SIDE OF PLASMA MEMBRANE	Cellular Component
GO:0045178	0.00251218	126	2.2	BASAL PART OF CELL	Cellular Component
GO:0098982	0.00251218	49	2.2	GABA-ERGIC SYNAPSE	Cellular Component
GO:0002116	0.00251218	10	2.2	SEMAPHORIN RECEPTOR COMPLEX	Cellular Component
GO:0048786	0.00379038	49	2.2	PRESYNAPTIC ACTIVE ZONE	Cellular Component
GO:0042383	0.00441832	72	2.2	SARCOLEMMA	Cellular Component
GO:0016323	0.00442871	107	2.2	BASOLATERAL PLASMA MEMBRANE	Cellular Component
GO:0042641	0.00455677	43	2.2	ACTOMYOSIN	Cellular Component
GO:1990351	0.00522426	172	2.2	TRANSPORTER COMPLEX	Cellular Component
GO:0043195	0.00586353	31	2.2	TERMINAL BOUTON	Cellular Component
GO:0032432	0.00657911	42	2.2	ACTIN FILAMENT BUNDLE	Cellular Component
GO:0019898	0.00686581	132	2.2	EXTRINSIC COMPONENT OF MEMBRANE	Cellular Component
GO:0030426	0.00815287	84	2.2	GROWTH CONE	Cellular Component
GO:0034705	0.0105207	46	2.2	POTASSIUM CHANNEL COMPLEX	Cellular Component
GO:0043296	0.0120799	75	2.2	APICAL JUNCTION COMPLEX	Cellular Component
GO:0099091	0.0120799	12	2.2	POSTSYNAPTIC SPECIALIZATION, INTRACELLULAR COMPONENT	Cellular Component
GO:0001725	0.0125923	38	2.2	STRESS FIBER	Cellular Component
GO:0097517	0.0125923	38	2.2	CONTRACTILE ACTIN FILAMENT BUNDLE	Cellular Component
GO:0030864	0.0129584	40	2.2	CORTICAL ACTIN CYTOSKELETON	Cellular Component
GO:0014704	0.0129584	29	2.2	INTERCALATED DISC	Cellular Component
GO:0032587	0.0138804	53	2.2	RUFFLE MEMBRANE	Cellular Component
GO:0030312	0.0138804	220	2.2	EXTERNAL ENCAPSULATING STRUCTURE	Cellular Component
GO:0098562	0.0139333	88	2.2	CYTOPLASMIC SIDE OF MEMBRANE	Cellular Component
GO:0019897	0.0144477	73	2.2	EXTRINSIC COMPONENT OF PLASMA MEMBRANE	Cellular Component
GO:0030427	0.0144785	85	2.2	SITE OF POLARIZED GROWTH	Cellular Component
GO:0045121	0.0147468	139	2.2	MEMBRANE RAFT	Cellular Component
GO:0031012	0.0153099	219	2.2	EXTRACELLULAR MATRIX	Cellular Component
GO:0098857	0.0172181	139	2.2	MEMBRANE MICRODOMAIN	Cellular Component
GO:0005905	0.0172906	41	2.2	CLATHRIN-COATED PIT	Cellular Component
GO:0030055	0.0215834	196	2.2	CELL-SUBSTRATE JUNCTION	Cellular Component
GO:0034704	0.0218518	33	2.2	CALCIUM CHANNEL COMPLEX	Cellular Component
GO:0032589	0.0221538	34	2.2	NEURON PROJECTION MEMBRANE	Cellular Component
GO:0005581	0.0241075	41	2.2	COLLAGEN TRIMER	Cellular Component
GO:0030136	0.0252416	95	2.2	CLATHRIN-COATED VESICLE	Cellular Component
GO:0098858	0.02723	99	2.2	ACTIN-BASED CELL PROJECTION	Cellular Component
GO:0030315	0.02723	28	2.2	T-TUBULE	Cellular Component
GO:0043679	0.02723	59	2.2	AXON TERMINUS	Cellular Component
GO:0030175	0.0299094	52	2.2	FILOPODIUM	Cellular Component
GO:0070160	0.0311594	65	2.2	TIGHT JUNCTION	Cellular Component
GO:0016528	0.0315202	44	2.2	SARCOPLASM	Cellular Component
GO:0034706	0.0355367	10	2.2	SODIUM CHANNEL COMPLEX	Cellular Component
GO:0030118	0.0362057	25	2.2	CLATHRIN COAT	Cellular Component
GO:0030135	0.036225	131	2.2	COATED VESICLE	Cellular Component
GO:0005923	0.040755	62	2.2	BICELLULAR TIGHT JUNCTION	Cellular Component
GO:1902710	0.0411741	14	2.2	GABA RECEPTOR COMPLEX	Cellular Component
GO:0032580	0.0425472	35	2.2	GOLGI CISTERNA MEMBRANE	Cellular Component
GO:0005925	0.0429671	189	2.2	FOCAL ADHESION	Cellular Component
GO:0048787	0.0455967	21	2.2	PRESYNAPTIC ACTIVE ZONE MEMBRANE	Cellular Component
GO:0098985	0.0460036	11	2.2	ASYMMETRIC, GLUTAMATERGIC, EXCITATORY SYNAPSE	Cellular Component
GO:0043198	0.0470295	22	2.2	DENDRITIC SHAFT	Cellular Component
GO:0016324	0.0470295	151	2.2	APICAL PLASMA MEMBRANE	Cellular Component
GO:0030016	0.0470618	101	2.2	MYOFIBRIL	Cellular Component
GO:0098686	0.0499763	24	2.2	HIPPOCAMPAL MOSSY FIBER TO CA3 SYNAPSE	Cellular Component
GO:0098978	1.68242e-10	223	2.25	GLUTAMATERGIC SYNAPSE	Cellular Component
GO:0097060	6.3447e-10	209	2.25	SYNAPTIC MEMBRANE	Cellular Component
GO:0045211	4.66554e-09	153	2.25	POSTSYNAPTIC MEMBRANE	Cellular Component
GO:0098984	2.74716e-08	199	2.25	NEURON TO NEURON SYNAPSE	Cellular Component
GO:0005911	2.74716e-08	252	2.25	CELL-CELL JUNCTION	Cellular Component
GO:0032279	9.54277e-08	184	2.25	ASYMMETRIC SYNAPSE	Cellular Component
GO:0034702	2.79591e-07	144	2.25	ION CHANNEL COMPLEX	Cellular Component
GO:0043235	6.72887e-07	186	2.25	RECEPTOR COMPLEX	Cellular Component
GO:0014069	8.00155e-07	174	2.25	POSTSYNAPTIC DENSITY	Cellular Component
GO:0098797	9.91267e-07	246	2.25	PLASMA MEMBRANE PROTEIN COMPLEX	Cellular Component
GO:0099572	2.42128e-06	183	2.25	POSTSYNAPTIC SPECIALIZATION	Cellular Component
GO:0098839	1.15172e-05	63	2.25	POSTSYNAPTIC DENSITY MEMBRANE	Cellular Component
GO:0034703	1.17131e-05	90	2.25	CATION CHANNEL COMPLEX	Cellular Component
GO:0043025	2.79844e-05	231	2.25	NEURONAL CELL BODY	Cellular Component
GO:0015629	5.25172e-05	224	2.25	ACTIN CYTOSKELETON	Cellular Component
GO:0031252	5.25172e-05	205	2.25	CELL LEADING EDGE	Cellular Component
GO:0098552	6.12681e-05	211	2.25	SIDE OF MEMBRANE	Cellular Component
GO:0099634	6.12681e-05	74	2.25	POSTSYNAPTIC SPECIALIZATION MEMBRANE	Cellular Component
GO:0005938	0.000136497	145	2.25	CELL CORTEX	Cellular Component
GO:0030658	0.000267311	110	2.25	TRANSPORT VESICLE MEMBRANE	Cellular Component
GO:0044309	0.000372568	92	2.25	NEURON SPINE	Cellular Component
GO:0043197	0.000519907	90	2.25	DENDRITIC SPINE	Cellular Component
GO:0030863	0.000538828	57	2.25	CORTICAL CYTOSKELETON	Cellular Component
GO:0030672	0.000567108	69	2.25	SYNAPTIC VESICLE MEMBRANE	Cellular Component
GO:0099501	0.000567108	69	2.25	EXOCYTIC VESICLE MEMBRANE	Cellular Component
GO:1902495	0.000823	162	2.25	TRANSMEMBRANE TRANSPORTER COMPLEX	Cellular Component
GO:0008328	0.000934391	28	2.25	IONOTROPIC GLUTAMATE RECEPTOR COMPLEX	Cellular Component
GO:0098878	0.00108256	29	2.25	NEUROTRANSMITTER RECEPTOR COMPLEX	Cellular Component
GO:0005912	0.00127451	95	2.25	ADHERENS JUNCTION	Cellular Component
GO:0001726	0.00137128	91	2.25	RUFFLE	Cellular Component
GO:0009897	0.00145119	123	2.25	EXTERNAL SIDE OF PLASMA MEMBRANE	Cellular Component
GO:0042734	0.00149431	85	2.25	PRESYNAPTIC MEMBRANE	Cellular Component
GO:1990351	0.00163519	171	2.25	TRANSPORTER COMPLEX	Cellular Component
GO:0031256	0.001642	91	2.25	LEADING EDGE MEMBRANE	Cellular Component
GO:0150034	0.00184296	133	2.25	DISTAL AXON	Cellular Component
GO:0060076	0.00212233	38	2.25	EXCITATORY SYNAPSE	Cellular Component
GO:0002116	0.0022692	10	2.25	SEMAPHORIN RECEPTOR COMPLEX	Cellular Component
GO:0044291	0.00231868	41	2.25	CELL-CELL CONTACT ZONE	Cellular Component
GO:0009925	0.00233495	117	2.25	BASAL PLASMA MEMBRANE	Cellular Component
GO:0044306	0.00233495	69	2.25	NEURON PROJECTION TERMINUS	Cellular Component
GO:0098982	0.00255597	48	2.25	GABA-ERGIC SYNAPSE	Cellular Component
GO:0009898	0.00261643	77	2.25	CYTOPLASMIC SIDE OF PLASMA MEMBRANE	Cellular Component
GO:0042383	0.00293544	71	2.25	SARCOLEMMA	Cellular Component
GO:0045178	0.00353226	122	2.25	BASAL PART OF CELL	Cellular Component
GO:0030133	0.00376994	176	2.25	TRANSPORT VESICLE	Cellular Component
GO:0042641	0.00512707	42	2.25	ACTOMYOSIN	Cellular Component
GO:0016323	0.00512707	104	2.25	BASOLATERAL PLASMA MEMBRANE	Cellular Component
GO:0034705	0.00512707	46	2.25	POTASSIUM CHANNEL COMPLEX	Cellular Component
GO:0031253	0.00538827	151	2.25	CELL PROJECTION MEMBRANE	Cellular Component
GO:0019898	0.00569209	129	2.25	EXTRINSIC COMPONENT OF MEMBRANE	Cellular Component
GO:0031594	0.00712781	42	2.25	NEUROMUSCULAR JUNCTION	Cellular Component
GO:0048786	0.00712781	47	2.25	PRESYNAPTIC ACTIVE ZONE	Cellular Component
GO:0030312	0.00771638	216	2.25	EXTERNAL ENCAPSULATING STRUCTURE	Cellular Component
GO:0014704	0.00784514	29	2.25	INTERCALATED DISC	Cellular Component
GO:0043195	0.00809085	30	2.25	TERMINAL BOUTON	Cellular Component
GO:0070382	0.00809085	106	2.25	EXOCYTIC VESICLE	Cellular Component
GO:0031012	0.00851113	215	2.25	EXTRACELLULAR MATRIX	Cellular Component
GO:0099091	0.00851113	12	2.25	POSTSYNAPTIC SPECIALIZATION, INTRACELLULAR COMPONENT	Cellular Component
GO:0005905	0.00955987	41	2.25	CLATHRIN-COATED PIT	Cellular Component
GO:0008021	0.00989157	99	2.25	SYNAPTIC VESICLE	Cellular Component
GO:0043296	0.0119535	73	2.25	APICAL JUNCTION COMPLEX	Cellular Component
GO:0098562	0.0123719	86	2.25	CYTOPLASMIC SIDE OF MEMBRANE	Cellular Component
GO:0034704	0.0125701	33	2.25	CALCIUM CHANNEL COMPLEX	Cellular Component
GO:0032589	0.0125701	34	2.25	NEURON PROJECTION MEMBRANE	Cellular Component
GO:0032432	0.0125701	40	2.25	ACTIN FILAMENT BUNDLE	Cellular Component
GO:0001725	0.0125701	37	2.25	STRESS FIBER	Cellular Component
GO:0097517	0.0125701	37	2.25	CONTRACTILE ACTIN FILAMENT BUNDLE	Cellular Component
GO:0030864	0.0125701	39	2.25	CORTICAL ACTIN CYTOSKELETON	Cellular Component
GO:0019897	0.0148337	71	2.25	EXTRINSIC COMPONENT OF PLASMA MEMBRANE	Cellular Component
GO:0030315	0.0168643	28	2.25	T-TUBULE	Cellular Component
GO:0098858	0.0217277	97	2.25	ACTIN-BASED CELL PROJECTION	Cellular Component
GO:0045121	0.0217277	134	2.25	MEMBRANE RAFT	Cellular Component
GO:0030055	0.0236761	190	2.25	CELL-SUBSTRATE JUNCTION	Cellular Component
GO:0030118	0.0240868	25	2.25	CLATHRIN COAT	Cellular Component
GO:0005581	0.0244136	40	2.25	COLLAGEN TRIMER	Cellular Component
GO:0098857	0.0244136	134	2.25	MEMBRANE MICRODOMAIN	Cellular Component
GO:0032580	0.0252251	35	2.25	GOLGI CISTERNA MEMBRANE	Cellular Component
GO:0030175	0.0252251	51	2.25	FILOPODIUM	Cellular Component
GO:0034706	0.0279816	10	2.25	SODIUM CHANNEL COMPLEX	Cellular Component
GO:1902710	0.0312108	14	2.25	GABA RECEPTOR COMPLEX	Cellular Component
GO:0043679	0.035007	57	2.25	AXON TERMINUS	Cellular Component
GO:0098686	0.035007	24	2.25	HIPPOCAMPAL MOSSY FIBER TO CA3 SYNAPSE	Cellular Component
GO:0070160	0.0357756	63	2.25	TIGHT JUNCTION	Cellular Component
GO:0062023	0.0357756	161	2.25	COLLAGEN-CONTAINING EXTRACELLULAR MATRIX	Cellular Component
GO:0098985	0.0363869	11	2.25	ASYMMETRIC, GLUTAMATERGIC, EXCITATORY SYNAPSE	Cellular Component
GO:0030426	0.0386519	78	2.25	GROWTH CONE	Cellular Component
GO:0098688	0.0448387	12	2.25	PARALLEL FIBER TO PURKINJE CELL SYNAPSE	Cellular Component
GO:0005923	0.0487828	60	2.25	BICELLULAR TIGHT JUNCTION	Cellular Component
GO:0005925	0.0492172	183	2.25	FOCAL ADHESION	Cellular Component
GO:0099092	0.0498831	9	2.25	POSTSYNAPTIC DENSITY, INTRACELLULAR COMPONENT	Cellular Component
GO:0099243	0.0498831	9	2.25	EXTRINSIC COMPONENT OF SYNAPTIC MEMBRANE	Cellular Component
GO:0099569	0.0498831	9	2.25	PRESYNAPTIC CYTOSKELETON	Cellular Component
GO:0098978	5.25791e-10	217	2.3	GLUTAMATERGIC SYNAPSE	Cellular Component
GO:0097060	5.30107e-10	205	2.3	SYNAPTIC MEMBRANE	Cellular Component
GO:0045211	2.00692e-09	151	2.3	POSTSYNAPTIC MEMBRANE	Cellular Component
GO:0098984	2.49855e-08	195	2.3	NEURON TO NEURON SYNAPSE	Cellular Component
GO:0005911	6.93917e-08	245	2.3	CELL-CELL JUNCTION	Cellular Component
GO:0032279	1.07365e-07	180	2.3	ASYMMETRIC SYNAPSE	Cellular Component
GO:0034702	6.53121e-07	140	2.3	ION CHANNEL COMPLEX	Cellular Component
GO:0014069	1.11592e-06	170	2.3	POSTSYNAPTIC DENSITY	Cellular Component
GO:0099572	3.04972e-06	179	2.3	POSTSYNAPTIC SPECIALIZATION	Cellular Component
GO:0043235	3.65303e-06	179	2.3	RECEPTOR COMPLEX	Cellular Component
GO:0098839	1.11712e-05	62	2.3	POSTSYNAPTIC DENSITY MEMBRANE	Cellular Component
GO:0098797	2.36018e-05	234	2.3	PLASMA MEMBRANE PROTEIN COMPLEX	Cellular Component
GO:0034703	3.46643e-05	87	2.3	CATION CHANNEL COMPLEX	Cellular Component
GO:0043025	6.3887e-05	224	2.3	NEURONAL CELL BODY	Cellular Component
GO:0031252	0.000109349	199	2.3	CELL LEADING EDGE	Cellular Component
GO:0099634	0.000115991	72	2.3	POSTSYNAPTIC SPECIALIZATION MEMBRANE	Cellular Component
GO:0098552	0.000177941	204	2.3	SIDE OF MEMBRANE	Cellular Component
GO:0044309	0.000225356	91	2.3	NEURON SPINE	Cellular Component
GO:0015629	0.00025417	215	2.3	ACTIN CYTOSKELETON	Cellular Component
GO:0043197	0.000306082	89	2.3	DENDRITIC SPINE	Cellular Component
GO:0030658	0.000390036	107	2.3	TRANSPORT VESICLE MEMBRANE	Cellular Component
GO:0030672	0.000454478	68	2.3	SYNAPTIC VESICLE MEMBRANE	Cellular Component
GO:0099501	0.000454478	68	2.3	EXOCYTIC VESICLE MEMBRANE	Cellular Component
GO:0005938	0.000522007	139	2.3	CELL CORTEX	Cellular Component
GO:0042734	0.00108985	84	2.3	PRESYNAPTIC MEMBRANE	Cellular Component
GO:0030863	0.00108985	55	2.3	CORTICAL CYTOSKELETON	Cellular Component
GO:0031256	0.00111663	90	2.3	LEADING EDGE MEMBRANE	Cellular Component
GO:0060076	0.00130668	38	2.3	EXCITATORY SYNAPSE	Cellular Component
GO:0001726	0.00146759	89	2.3	RUFFLE	Cellular Component
GO:0009897	0.00171047	120	2.3	EXTERNAL SIDE OF PLASMA MEMBRANE	Cellular Component
GO:0008328	0.00176209	27	2.3	IONOTROPIC GLUTAMATE RECEPTOR COMPLEX	Cellular Component
GO:0098878	0.00185012	28	2.3	NEUROTRANSMITTER RECEPTOR COMPLEX	Cellular Component
GO:1902495	0.00185012	156	2.3	TRANSMEMBRANE TRANSPORTER COMPLEX	Cellular Component
GO:0002116	0.00185012	10	2.3	SEMAPHORIN RECEPTOR COMPLEX	Cellular Component
GO:0005912	0.00191614	92	2.3	ADHERENS JUNCTION	Cellular Component
GO:0098982	0.00309497	47	2.3	GABA-ERGIC SYNAPSE	Cellular Component
GO:1990351	0.00347933	165	2.3	TRANSPORTER COMPLEX	Cellular Component
GO:0150034	0.00446292	128	2.3	DISTAL AXON	Cellular Component
GO:0019898	0.00447902	127	2.3	EXTRINSIC COMPONENT OF MEMBRANE	Cellular Component
GO:0031594	0.00447902	42	2.3	NEUROMUSCULAR JUNCTION	Cellular Component
GO:0030133	0.00571841	171	2.3	TRANSPORT VESICLE	Cellular Component
GO:0044291	0.00677878	39	2.3	CELL-CELL CONTACT ZONE	Cellular Component
GO:0009925	0.00710779	112	2.3	BASAL PLASMA MEMBRANE	Cellular Component
GO:0042383	0.00778673	68	2.3	SARCOLEMMA	Cellular Component
GO:0048786	0.00861101	46	2.3	PRESYNAPTIC ACTIVE ZONE	Cellular Component
GO:0045178	0.00965428	117	2.3	BASAL PART OF CELL	Cellular Component
GO:0032589	0.00965428	34	2.3	NEURON PROJECTION MEMBRANE	Cellular Component
GO:0031253	0.00990254	146	2.3	CELL PROJECTION MEMBRANE	Cellular Component
GO:0009898	0.00990254	73	2.3	CYTOPLASMIC SIDE OF PLASMA MEMBRANE	Cellular Component
GO:0044306	0.0104995	65	2.3	NEURON PROJECTION TERMINUS	Cellular Component
GO:0070382	0.0115029	103	2.3	EXOCYTIC VESICLE	Cellular Component
GO:0034705	0.0115029	44	2.3	POTASSIUM CHANNEL COMPLEX	Cellular Component
GO:0005905	0.0124292	40	2.3	CLATHRIN-COATED PIT	Cellular Component
GO:0030315	0.0129297	28	2.3	T-TUBULE	Cellular Component
GO:0008021	0.0154956	96	2.3	SYNAPTIC VESICLE	Cellular Component
GO:0016323	0.0161912	99	2.3	BASOLATERAL PLASMA MEMBRANE	Cellular Component
GO:0005581	0.017068	40	2.3	COLLAGEN TRIMER	Cellular Component
GO:0030312	0.017068	208	2.3	EXTERNAL ENCAPSULATING STRUCTURE	Cellular Component
GO:0030864	0.0173807	38	2.3	CORTICAL ACTIN CYTOSKELETON	Cellular Component
GO:0030118	0.0184602	25	2.3	CLATHRIN COAT	Cellular Component
GO:0034704	0.0187116	32	2.3	CALCIUM CHANNEL COMPLEX	Cellular Component
GO:0031012	0.0191115	207	2.3	EXTRACELLULAR MATRIX	Cellular Component
GO:0019897	0.0206345	69	2.3	EXTRINSIC COMPONENT OF PLASMA MEMBRANE	Cellular Component
GO:0030055	0.0214397	186	2.3	CELL-SUBSTRATE JUNCTION	Cellular Component
GO:0042641	0.0224606	39	2.3	ACTOMYOSIN	Cellular Component
GO:0043296	0.0240757	70	2.3	APICAL JUNCTION COMPLEX	Cellular Component
GO:0034706	0.0255443	10	2.3	SODIUM CHANNEL COMPLEX	Cellular Component
GO:1902710	0.0261786	14	2.3	GABA RECEPTOR COMPLEX	Cellular Component
GO:0098686	0.0261786	24	2.3	HIPPOCAMPAL MOSSY FIBER TO CA3 SYNAPSE	Cellular Component
GO:0043195	0.0261786	28	2.3	TERMINAL BOUTON	Cellular Component
GO:0014704	0.0261786	27	2.3	INTERCALATED DISC	Cellular Component
GO:0045121	0.0291475	130	2.3	MEMBRANE RAFT	Cellular Component
GO:0098562	0.0295765	82	2.3	CYTOPLASMIC SIDE OF MEMBRANE	Cellular Component
GO:0030426	0.0303234	77	2.3	GROWTH CONE	Cellular Component
GO:0098985	0.0311283	11	2.3	ASYMMETRIC, GLUTAMATERGIC, EXCITATORY SYNAPSE	Cellular Component
GO:0099091	0.0311283	11	2.3	POSTSYNAPTIC SPECIALIZATION, INTRACELLULAR COMPONENT	Cellular Component
GO:0098857	0.0316452	130	2.3	MEMBRANE MICRODOMAIN	Cellular Component
GO:0032580	0.0316452	34	2.3	GOLGI CISTERNA MEMBRANE	Cellular Component
GO:0098688	0.0373224	12	2.3	PARALLEL FIBER TO PURKINJE CELL SYNAPSE	Cellular Component
GO:0098858	0.0417304	93	2.3	ACTIN-BASED CELL PROJECTION	Cellular Component
GO:0030136	0.0418461	89	2.3	CLATHRIN-COATED VESICLE	Cellular Component
GO:0030175	0.0420453	49	2.3	FILOPODIUM	Cellular Component
GO:0099243	0.0436371	9	2.3	EXTRINSIC COMPONENT OF SYNAPTIC MEMBRANE	Cellular Component
GO:0005925	0.0436371	179	2.3	FOCAL ADHESION	Cellular Component
GO:0030427	0.0473877	78	2.3	SITE OF POLARIZED GROWTH	Cellular Component
GO:0062023	0.048	156	2.3	COLLAGEN-CONTAINING EXTRACELLULAR MATRIX	Cellular Component
GO:0044295	0.048	15	2.3	AXONAL GROWTH CONE	Cellular Component
GO:0097060	2.18567e-10	203	2.35	SYNAPTIC MEMBRANE	Cellular Component
GO:0098978	2.18567e-10	213	2.35	GLUTAMATERGIC SYNAPSE	Cellular Component
GO:0045211	9.92957e-10	149	2.35	POSTSYNAPTIC MEMBRANE	Cellular Component
GO:0098984	6.42836e-09	193	2.35	NEURON TO NEURON SYNAPSE	Cellular Component
GO:0032279	1.99783e-08	179	2.35	ASYMMETRIC SYNAPSE	Cellular Component
GO:0034702	1.99793e-07	139	2.35	ION CHANNEL COMPLEX	Cellular Component
GO:0014069	2.4003e-07	169	2.35	POSTSYNAPTIC DENSITY	Cellular Component
GO:0099572	6.11491e-07	178	2.35	POSTSYNAPTIC SPECIALIZATION	Cellular Component
GO:0005911	6.37607e-07	235	2.35	CELL-CELL JUNCTION	Cellular Component
GO:0098839	3.77193e-06	62	2.35	POSTSYNAPTIC DENSITY MEMBRANE	Cellular Component
GO:0043235	7.18892e-06	174	2.35	RECEPTOR COMPLEX	Cellular Component
GO:0034703	2.02287e-05	86	2.35	CATION CHANNEL COMPLEX	Cellular Component
GO:0098797	2.02287e-05	229	2.35	PLASMA MEMBRANE PROTEIN COMPLEX	Cellular Component
GO:0098552	3.52761e-05	203	2.35	SIDE OF MEMBRANE	Cellular Component
GO:0099634	3.52761e-05	72	2.35	POSTSYNAPTIC SPECIALIZATION MEMBRANE	Cellular Component
GO:0043025	3.52761e-05	220	2.35	NEURONAL CELL BODY	Cellular Component
GO:0044309	6.14853e-05	91	2.35	NEURON SPINE	Cellular Component
GO:0043197	9.10375e-05	89	2.35	DENDRITIC SPINE	Cellular Component
GO:0030658	0.000100262	107	2.35	TRANSPORT VESICLE MEMBRANE	Cellular Component
GO:0015629	0.000105168	212	2.35	ACTIN CYTOSKELETON	Cellular Component
GO:0031252	0.000106319	194	2.35	CELL LEADING EDGE	Cellular Component
GO:0030672	0.000152132	68	2.35	SYNAPTIC VESICLE MEMBRANE	Cellular Component
GO:0099501	0.000152132	68	2.35	EXOCYTIC VESICLE MEMBRANE	Cellular Component
GO:0005938	0.000303768	137	2.35	CELL CORTEX	Cellular Component
GO:0031256	0.00034735	90	2.35	LEADING EDGE MEMBRANE	Cellular Component
GO:0042734	0.000658051	83	2.35	PRESYNAPTIC MEMBRANE	Cellular Component
GO:0060076	0.000658051	38	2.35	EXCITATORY SYNAPSE	Cellular Component
GO:0009897	0.000765721	119	2.35	EXTERNAL SIDE OF PLASMA MEMBRANE	Cellular Component
GO:0001726	0.000853279	88	2.35	RUFFLE	Cellular Component
GO:0030863	0.000926565	54	2.35	CORTICAL CYTOSKELETON	Cellular Component
GO:0008328	0.000981967	27	2.35	IONOTROPIC GLUTAMATE RECEPTOR COMPLEX	Cellular Component
GO:1902495	0.000981967	154	2.35	TRANSMEMBRANE TRANSPORTER COMPLEX	Cellular Component
GO:0098878	0.00104585	28	2.35	NEUROTRANSMITTER RECEPTOR COMPLEX	Cellular Component
GO:0002116	0.00140219	10	2.35	SEMAPHORIN RECEPTOR COMPLEX	Cellular Component
GO:1990351	0.00172681	163	2.35	TRANSPORTER COMPLEX	Cellular Component
GO:0150034	0.00185474	127	2.35	DISTAL AXON	Cellular Component
GO:0030133	0.00185474	170	2.35	TRANSPORT VESICLE	Cellular Component
GO:0005912	0.00185474	90	2.35	ADHERENS JUNCTION	Cellular Component
GO:0031594	0.00224304	42	2.35	NEUROMUSCULAR JUNCTION	Cellular Component
GO:0019898	0.00300915	125	2.35	EXTRINSIC COMPONENT OF MEMBRANE	Cellular Component
GO:0098982	0.00302662	46	2.35	GABA-ERGIC SYNAPSE	Cellular Component
GO:0031253	0.00424454	145	2.35	CELL PROJECTION MEMBRANE	Cellular Component
GO:0009898	0.00430611	73	2.35	CYTOPLASMIC SIDE OF PLASMA MEMBRANE	Cellular Component
GO:0070382	0.00430611	103	2.35	EXOCYTIC VESICLE	Cellular Component
GO:0044306	0.00483356	65	2.35	NEURON PROJECTION TERMINUS	Cellular Component
GO:0032589	0.00542538	34	2.35	NEURON PROJECTION MEMBRANE	Cellular Component
GO:0008021	0.0061825	96	2.35	SYNAPTIC VESICLE	Cellular Component
GO:0034705	0.00625053	44	2.35	POTASSIUM CHANNEL COMPLEX	Cellular Component
GO:0005905	0.00703999	40	2.35	CLATHRIN-COATED PIT	Cellular Component
GO:0048786	0.00846456	45	2.35	PRESYNAPTIC ACTIVE ZONE	Cellular Component
GO:0042383	0.00978798	66	2.35	SARCOLEMMA	Cellular Component
GO:0005581	0.00997233	40	2.35	COLLAGEN TRIMER	Cellular Component
GO:0030864	0.0105199	38	2.35	CORTICAL ACTIN CYTOSKELETON	Cellular Component
GO:0009925	0.0115274	108	2.35	BASAL PLASMA MEMBRANE	Cellular Component
GO:0031012	0.0115274	204	2.35	EXTRACELLULAR MATRIX	Cellular Component
GO:0034704	0.0118285	32	2.35	CALCIUM CHANNEL COMPLEX	Cellular Component
GO:0030312	0.0127551	204	2.35	EXTERNAL ENCAPSULATING STRUCTURE	Cellular Component
GO:0042641	0.013756	39	2.35	ACTOMYOSIN	Cellular Component
GO:0045178	0.0141952	113	2.35	BASAL PART OF CELL	Cellular Component
GO:0044291	0.0141952	37	2.35	CELL-CELL CONTACT ZONE	Cellular Component
GO:0098562	0.0141952	82	2.35	CYTOPLASMIC SIDE OF MEMBRANE	Cellular Component
GO:0019897	0.0159833	68	2.35	EXTRINSIC COMPONENT OF PLASMA MEMBRANE	Cellular Component
GO:0043195	0.0180768	28	2.35	TERMINAL BOUTON	Cellular Component
GO:0030315	0.0180875	27	2.35	T-TUBULE	Cellular Component
GO:1902710	0.0202553	14	2.35	GABA RECEPTOR COMPLEX	Cellular Component
GO:0034706	0.0202553	10	2.35	SODIUM CHANNEL COMPLEX	Cellular Component
GO:0030426	0.0235383	76	2.35	GROWTH CONE	Cellular Component
GO:0098985	0.0264536	11	2.35	ASYMMETRIC, GLUTAMATERGIC, EXCITATORY SYNAPSE	Cellular Component
GO:0099091	0.0264536	11	2.35	POSTSYNAPTIC SPECIALIZATION, INTRACELLULAR COMPONENT	Cellular Component
GO:0030118	0.0279928	24	2.35	CLATHRIN COAT	Cellular Component
GO:0016323	0.0290879	95	2.35	BASOLATERAL PLASMA MEMBRANE	Cellular Component
GO:0098688	0.0312143	12	2.35	PARALLEL FIBER TO PURKINJE CELL SYNAPSE	Cellular Component
GO:0062023	0.0324321	154	2.35	COLLAGEN-CONTAINING EXTRACELLULAR MATRIX	Cellular Component
GO:0032587	0.0345577	48	2.35	RUFFLE MEMBRANE	Cellular Component
GO:0032432	0.0346098	37	2.35	ACTIN FILAMENT BUNDLE	Cellular Component
GO:0030427	0.0372818	77	2.35	SITE OF POLARIZED GROWTH	Cellular Component
GO:0099243	0.0375013	9	2.35	EXTRINSIC COMPONENT OF SYNAPTIC MEMBRANE	Cellular Component
GO:0014704	0.0375013	26	2.35	INTERCALATED DISC	Cellular Component
GO:0045121	0.0375013	126	2.35	MEMBRANE RAFT	Cellular Component
GO:0001725	0.0375013	34	2.35	STRESS FIBER	Cellular Component
GO:0097517	0.0375013	34	2.35	CONTRACTILE ACTIN FILAMENT BUNDLE	Cellular Component
GO:0030055	0.0375482	179	2.35	CELL-SUBSTRATE JUNCTION	Cellular Component
GO:0032580	0.0382163	33	2.35	GOLGI CISTERNA MEMBRANE	Cellular Component
GO:0098686	0.0382163	23	2.35	HIPPOCAMPAL MOSSY FIBER TO CA3 SYNAPSE	Cellular Component
GO:0043198	0.0388388	21	2.35	DENDRITIC SHAFT	Cellular Component
GO:0048787	0.0388388	20	2.35	PRESYNAPTIC ACTIVE ZONE MEMBRANE	Cellular Component
GO:0030175	0.0388388	48	2.35	FILOPODIUM	Cellular Component
GO:0098857	0.0398074	126	2.35	MEMBRANE MICRODOMAIN	Cellular Component
GO:0097060	3.35175e-10	198	2.4	SYNAPTIC MEMBRANE	Cellular Component
GO:0098978	3.35175e-10	208	2.4	GLUTAMATERGIC SYNAPSE	Cellular Component
GO:0045211	2.59284e-09	145	2.4	POSTSYNAPTIC MEMBRANE	Cellular Component
GO:0098984	2.93302e-09	190	2.4	NEURON TO NEURON SYNAPSE	Cellular Component
GO:0032279	1.13669e-08	176	2.4	ASYMMETRIC SYNAPSE	Cellular Component
GO:0014069	1.82587e-07	166	2.4	POSTSYNAPTIC DENSITY	Cellular Component
GO:0005911	3.26088e-07	231	2.4	CELL-CELL JUNCTION	Cellular Component
GO:0099572	3.26088e-07	175	2.4	POSTSYNAPTIC SPECIALIZATION	Cellular Component
GO:0034702	3.26088e-07	135	2.4	ION CHANNEL COMPLEX	Cellular Component
GO:0098839	1.04217e-06	62	2.4	POSTSYNAPTIC DENSITY MEMBRANE	Cellular Component
GO:0043235	4.21891e-06	171	2.4	RECEPTOR COMPLEX	Cellular Component
GO:0099634	1.23577e-05	72	2.4	POSTSYNAPTIC SPECIALIZATION MEMBRANE	Cellular Component
GO:0015629	2.27318e-05	211	2.4	ACTIN CYTOSKELETON	Cellular Component
GO:0043025	2.27318e-05	216	2.4	NEURONAL CELL BODY	Cellular Component
GO:0098552	4.14357e-05	198	2.4	SIDE OF MEMBRANE	Cellular Component
GO:0098797	5.80279e-05	221	2.4	PLASMA MEMBRANE PROTEIN COMPLEX	Cellular Component
GO:0030672	5.82205e-05	68	2.4	SYNAPTIC VESICLE MEMBRANE	Cellular Component
GO:0099501	5.82205e-05	68	2.4	EXOCYTIC VESICLE MEMBRANE	Cellular Component
GO:0044309	6.04344e-05	89	2.4	NEURON SPINE	Cellular Component
GO:0030658	7.75466e-05	105	2.4	TRANSPORT VESICLE MEMBRANE	Cellular Component
GO:0031252	7.88235e-05	190	2.4	CELL LEADING EDGE	Cellular Component
GO:0034703	7.88235e-05	82	2.4	CATION CHANNEL COMPLEX	Cellular Component
GO:0043197	8.0334e-05	87	2.4	DENDRITIC SPINE	Cellular Component
GO:0031256	8.69976e-05	90	2.4	LEADING EDGE MEMBRANE	Cellular Component
GO:0005938	8.69976e-05	136	2.4	CELL CORTEX	Cellular Component
GO:0030863	0.000406498	54	2.4	CORTICAL CYTOSKELETON	Cellular Component
GO:0001726	0.0004955	87	2.4	RUFFLE	Cellular Component
GO:0008328	0.000596426	27	2.4	IONOTROPIC GLUTAMATE RECEPTOR COMPLEX	Cellular Component
GO:0098878	0.000634584	28	2.4	NEUROTRANSMITTER RECEPTOR COMPLEX	Cellular Component
GO:0005912	0.000660673	90	2.4	ADHERENS JUNCTION	Cellular Component
GO:0009897	0.000797541	116	2.4	EXTERNAL SIDE OF PLASMA MEMBRANE	Cellular Component
GO:0060076	0.000797541	37	2.4	EXCITATORY SYNAPSE	Cellular Component
GO:0002116	0.00105073	10	2.4	SEMAPHORIN RECEPTOR COMPLEX	Cellular Component
GO:0031253	0.00105073	145	2.4	CELL PROJECTION MEMBRANE	Cellular Component
GO:0031594	0.00110825	42	2.4	NEUROMUSCULAR JUNCTION	Cellular Component
GO:0042734	0.00110825	80	2.4	PRESYNAPTIC MEMBRANE	Cellular Component
GO:0030133	0.0011697	167	2.4	TRANSPORT VESICLE	Cellular Component
GO:0070382	0.00134979	103	2.4	EXOCYTIC VESICLE	Cellular Component
GO:0098982	0.0014028	46	2.4	GABA-ERGIC SYNAPSE	Cellular Component
GO:1902495	0.00149436	149	2.4	TRANSMEMBRANE TRANSPORTER COMPLEX	Cellular Component
GO:0150034	0.00171547	124	2.4	DISTAL AXON	Cellular Component
GO:0008021	0.00203721	96	2.4	SYNAPTIC VESICLE	Cellular Component
GO:1990351	0.00227364	158	2.4	TRANSPORTER COMPLEX	Cellular Component
GO:0019898	0.00281709	122	2.4	EXTRINSIC COMPONENT OF MEMBRANE	Cellular Component
GO:0009898	0.00281709	72	2.4	CYTOPLASMIC SIDE OF PLASMA MEMBRANE	Cellular Component
GO:0032589	0.00281929	34	2.4	NEURON PROJECTION MEMBRANE	Cellular Component
GO:0005905	0.00360004	40	2.4	CLATHRIN-COATED PIT	Cellular Component
GO:0048786	0.00413509	45	2.4	PRESYNAPTIC ACTIVE ZONE	Cellular Component
GO:0030864	0.00581458	38	2.4	CORTICAL ACTIN CYTOSKELETON	Cellular Component
GO:0009925	0.00598082	107	2.4	BASAL PLASMA MEMBRANE	Cellular Component
GO:0034704	0.00714805	32	2.4	CALCIUM CHANNEL COMPLEX	Cellular Component
GO:0045178	0.00738115	112	2.4	BASAL PART OF CELL	Cellular Component
GO:0019897	0.00745008	68	2.4	EXTRINSIC COMPONENT OF PLASMA MEMBRANE	Cellular Component
GO:0042641	0.00758033	39	2.4	ACTOMYOSIN	Cellular Component
GO:0098562	0.00972173	81	2.4	CYTOPLASMIC SIDE OF MEMBRANE	Cellular Component
GO:0044306	0.0109372	62	2.4	NEURON PROJECTION TERMINUS	Cellular Component
GO:0042383	0.0121673	64	2.4	SARCOLEMMA	Cellular Component
GO:1902710	0.0163841	14	2.4	GABA RECEPTOR COMPLEX	Cellular Component
GO:0034706	0.0173538	10	2.4	SODIUM CHANNEL COMPLEX	Cellular Component
GO:0030426	0.0173538	75	2.4	GROWTH CONE	Cellular Component
GO:0044291	0.0173538	36	2.4	CELL-CELL CONTACT ZONE	Cellular Component
GO:0016323	0.0185591	94	2.4	BASOLATERAL PLASMA MEMBRANE	Cellular Component
GO:0030118	0.019536	24	2.4	CLATHRIN COAT	Cellular Component
GO:0032587	0.0199229	48	2.4	RUFFLE MEMBRANE	Cellular Component
GO:0098985	0.0212245	11	2.4	ASYMMETRIC, GLUTAMATERGIC, EXCITATORY SYNAPSE	Cellular Component
GO:0032432	0.0217044	37	2.4	ACTIN FILAMENT BUNDLE	Cellular Component
GO:0034705	0.022908	41	2.4	POTASSIUM CHANNEL COMPLEX	Cellular Component
GO:0098688	0.0246416	12	2.4	PARALLEL FIBER TO PURKINJE CELL SYNAPSE	Cellular Component
GO:0001725	0.0248449	34	2.4	STRESS FIBER	Cellular Component
GO:0097517	0.0248449	34	2.4	CONTRACTILE ACTIN FILAMENT BUNDLE	Cellular Component
GO:0030315	0.0257968	26	2.4	T-TUBULE	Cellular Component
GO:0030427	0.0262815	76	2.4	SITE OF POLARIZED GROWTH	Cellular Component
GO:0045121	0.026967	124	2.4	MEMBRANE RAFT	Cellular Component
GO:0098686	0.0280321	23	2.4	HIPPOCAMPAL MOSSY FIBER TO CA3 SYNAPSE	Cellular Component
GO:0031012	0.028288	195	2.4	EXTRACELLULAR MATRIX	Cellular Component
GO:0048787	0.0296765	20	2.4	PRESYNAPTIC ACTIVE ZONE MEMBRANE	Cellular Component
GO:0098857	0.0296765	124	2.4	MEMBRANE MICRODOMAIN	Cellular Component
GO:0099243	0.0296765	9	2.4	EXTRINSIC COMPONENT OF SYNAPTIC MEMBRANE	Cellular Component
GO:0030312	0.0302454	195	2.4	EXTERNAL ENCAPSULATING STRUCTURE	Cellular Component
GO:0043296	0.0322109	66	2.4	APICAL JUNCTION COMPLEX	Cellular Component
GO:0005581	0.0347587	37	2.4	COLLAGEN TRIMER	Cellular Component
GO:0098858	0.0354195	89	2.4	ACTIN-BASED CELL PROJECTION	Cellular Component
GO:0030175	0.0387917	47	2.4	FILOPODIUM	Cellular Component
GO:0099568	0.0407457	111	2.4	CYTOPLASMIC REGION	Cellular Component
GO:0030055	0.040983	174	2.4	CELL-SUBSTRATE JUNCTION	Cellular Component
GO:1902711	0.0437692	12	2.4	GABA-A RECEPTOR COMPLEX	Cellular Component
GO:0031528	0.0477068	15	2.4	MICROVILLUS MEMBRANE	Cellular Component
GO:0043195	0.0477068	26	2.4	TERMINAL BOUTON	Cellular Component
GO:0098978	1.69364e-09	203	2.45	GLUTAMATERGIC SYNAPSE	Cellular Component
GO:0097060	5.87214e-09	190	2.45	SYNAPTIC MEMBRANE	Cellular Component
GO:0098984	5.87214e-09	186	2.45	NEURON TO NEURON SYNAPSE	Cellular Component
GO:0045211	7.27039e-09	141	2.45	POSTSYNAPTIC MEMBRANE	Cellular Component
GO:0032279	9.86478e-09	173	2.45	ASYMMETRIC SYNAPSE	Cellular Component
GO:0014069	8.59326e-08	164	2.45	POSTSYNAPTIC DENSITY	Cellular Component
GO:0099572	3.2494e-07	172	2.45	POSTSYNAPTIC SPECIALIZATION	Cellular Component
GO:0005911	7.71134e-07	225	2.45	CELL-CELL JUNCTION	Cellular Component
GO:0098839	1.26205e-06	61	2.45	POSTSYNAPTIC DENSITY MEMBRANE	Cellular Component
GO:0043235	3.79584e-06	168	2.45	RECEPTOR COMPLEX	Cellular Component
GO:0034702	3.79584e-06	129	2.45	ION CHANNEL COMPLEX	Cellular Component
GO:0015629	1.31369e-05	208	2.45	ACTIN CYTOSKELETON	Cellular Component
GO:0098552	1.71344e-05	196	2.45	SIDE OF MEMBRANE	Cellular Component
GO:0099634	2.31217e-05	70	2.45	POSTSYNAPTIC SPECIALIZATION MEMBRANE	Cellular Component
GO:0031252	7.12712e-05	187	2.45	CELL LEADING EDGE	Cellular Component
GO:0043025	7.12712e-05	209	2.45	NEURONAL CELL BODY	Cellular Component
GO:0044309	9.24639e-05	87	2.45	NEURON SPINE	Cellular Component
GO:0043197	0.00014326	85	2.45	DENDRITIC SPINE	Cellular Component
GO:0031256	0.000149958	88	2.45	LEADING EDGE MEMBRANE	Cellular Component
GO:0030658	0.000159073	102	2.45	TRANSPORT VESICLE MEMBRANE	Cellular Component
GO:0001726	0.00020337	87	2.45	RUFFLE	Cellular Component
GO:0098797	0.000203851	213	2.45	PLASMA MEMBRANE PROTEIN COMPLEX	Cellular Component
GO:0030672	0.000224858	65	2.45	SYNAPTIC VESICLE MEMBRANE	Cellular Component
GO:0099501	0.000224858	65	2.45	EXOCYTIC VESICLE MEMBRANE	Cellular Component
GO:0008328	0.000389935	27	2.45	IONOTROPIC GLUTAMATE RECEPTOR COMPLEX	Cellular Component
GO:0098878	0.000408437	28	2.45	NEUROTRANSMITTER RECEPTOR COMPLEX	Cellular Component
GO:0030863	0.000420941	53	2.45	CORTICAL CYTOSKELETON	Cellular Component
GO:0034703	0.000420941	78	2.45	CATION CHANNEL COMPLEX	Cellular Component
GO:0009897	0.000420941	115	2.45	EXTERNAL SIDE OF PLASMA MEMBRANE	Cellular Component
GO:0005938	0.000480328	130	2.45	CELL CORTEX	Cellular Component
GO:0002116	0.0008851	10	2.45	SEMAPHORIN RECEPTOR COMPLEX	Cellular Component
GO:0030133	0.00110028	164	2.45	TRANSPORT VESICLE	Cellular Component
GO:0031253	0.00110899	142	2.45	CELL PROJECTION MEMBRANE	Cellular Component
GO:0060076	0.00119426	36	2.45	EXCITATORY SYNAPSE	Cellular Component
GO:0005912	0.0013084	87	2.45	ADHERENS JUNCTION	Cellular Component
GO:0070382	0.00247942	100	2.45	EXOCYTIC VESICLE	Cellular Component
GO:0009898	0.00270072	71	2.45	CYTOPLASMIC SIDE OF PLASMA MEMBRANE	Cellular Component
GO:0031594	0.0036673	40	2.45	NEUROMUSCULAR JUNCTION	Cellular Component
GO:0150034	0.00378215	120	2.45	DISTAL AXON	Cellular Component
GO:0019898	0.00383926	119	2.45	EXTRINSIC COMPONENT OF MEMBRANE	Cellular Component
GO:0008021	0.00383926	93	2.45	SYNAPTIC VESICLE	Cellular Component
GO:0098982	0.00383926	44	2.45	GABA-ERGIC SYNAPSE	Cellular Component
GO:0034704	0.00500175	32	2.45	CALCIUM CHANNEL COMPLEX	Cellular Component
GO:0005905	0.00502608	39	2.45	CLATHRIN-COATED PIT	Cellular Component
GO:0042641	0.00502608	39	2.45	ACTOMYOSIN	Cellular Component
GO:0042383	0.00694074	64	2.45	SARCOLEMMA	Cellular Component
GO:1902495	0.0071269	142	2.45	TRANSMEMBRANE TRANSPORTER COMPLEX	Cellular Component
GO:0042734	0.00748527	75	2.45	PRESYNAPTIC MEMBRANE	Cellular Component
GO:0098562	0.00778546	80	2.45	CYTOPLASMIC SIDE OF MEMBRANE	Cellular Component
GO:0030864	0.00778546	37	2.45	CORTICAL ACTIN CYTOSKELETON	Cellular Component
GO:1990351	0.00882266	151	2.45	TRANSPORTER COMPLEX	Cellular Component
GO:0048786	0.0101595	43	2.45	PRESYNAPTIC ACTIVE ZONE	Cellular Component
GO:0032589	0.010174	32	2.45	NEURON PROJECTION MEMBRANE	Cellular Component
GO:0044291	0.0115089	36	2.45	CELL-CELL CONTACT ZONE	Cellular Component
GO:0032587	0.0123947	48	2.45	RUFFLE MEMBRANE	Cellular Component
GO:1902710	0.0126719	14	2.45	GABA RECEPTOR COMPLEX	Cellular Component
GO:0030426	0.0140345	74	2.45	GROWTH CONE	Cellular Component
GO:0034706	0.0140345	10	2.45	SODIUM CHANNEL COMPLEX	Cellular Component
GO:0032432	0.0142847	37	2.45	ACTIN FILAMENT BUNDLE	Cellular Component
GO:0001725	0.017183	34	2.45	STRESS FIBER	Cellular Component
GO:0097517	0.017183	34	2.45	CONTRACTILE ACTIN FILAMENT BUNDLE	Cellular Component
GO:0019897	0.017183	65	2.45	EXTRINSIC COMPONENT OF PLASMA MEMBRANE	Cellular Component
GO:0098985	0.017183	11	2.45	ASYMMETRIC, GLUTAMATERGIC, EXCITATORY SYNAPSE	Cellular Component
GO:0009925	0.0175063	102	2.45	BASAL PLASMA MEMBRANE	Cellular Component
GO:0030315	0.0185262	26	2.45	T-TUBULE	Cellular Component
GO:0045178	0.0194949	107	2.45	BASAL PART OF CELL	Cellular Component
GO:0098686	0.0210688	23	2.45	HIPPOCAMPAL MOSSY FIBER TO CA3 SYNAPSE	Cellular Component
GO:0030427	0.0211349	75	2.45	SITE OF POLARIZED GROWTH	Cellular Component
GO:0005581	0.024653	37	2.45	COLLAGEN TRIMER	Cellular Component
GO:0044306	0.025519	59	2.45	NEURON PROJECTION TERMINUS	Cellular Component
GO:0030175	0.025519	47	2.45	FILOPODIUM	Cellular Component
GO:0098858	0.02752	88	2.45	ACTIN-BASED CELL PROJECTION	Cellular Component
GO:0043296	0.0296833	65	2.45	APICAL JUNCTION COMPLEX	Cellular Component
GO:0045121	0.0302152	121	2.45	MEMBRANE RAFT	Cellular Component
GO:0030118	0.0302152	23	2.45	CLATHRIN COAT	Cellular Component
GO:0031012	0.0338491	190	2.45	EXTRACELLULAR MATRIX	Cellular Component
GO:0098857	0.0338491	121	2.45	MEMBRANE MICRODOMAIN	Cellular Component
GO:0030312	0.0371406	190	2.45	EXTERNAL ENCAPSULATING STRUCTURE	Cellular Component
GO:1902711	0.0373973	12	2.45	GABA-A RECEPTOR COMPLEX	Cellular Component
GO:0014704	0.038104	25	2.45	INTERCALATED DISC	Cellular Component
GO:0031528	0.0388239	15	2.45	MICROVILLUS MEMBRANE	Cellular Component
GO:0030136	0.0432893	83	2.45	CLATHRIN-COATED VESICLE	Cellular Component
GO:0030055	0.0436825	170	2.45	CELL-SUBSTRATE JUNCTION	Cellular Component
GO:0005884	0.0478506	47	2.45	ACTIN FILAMENT	Cellular Component
GO:0098978	1.61586e-09	199	2.5	GLUTAMATERGIC SYNAPSE	Cellular Component
GO:0097060	3.0838e-08	184	2.5	SYNAPTIC MEMBRANE	Cellular Component
GO:0098984	5.03729e-08	179	2.5	NEURON TO NEURON SYNAPSE	Cellular Component
GO:0045211	5.03729e-08	136	2.5	POSTSYNAPTIC MEMBRANE	Cellular Component
GO:0032279	1.10353e-07	166	2.5	ASYMMETRIC SYNAPSE	Cellular Component
GO:0005911	1.10353e-07	224	2.5	CELL-CELL JUNCTION	Cellular Component
GO:0014069	4.87669e-07	158	2.5	POSTSYNAPTIC DENSITY	Cellular Component
GO:0098839	1.25614e-06	60	2.5	POSTSYNAPTIC DENSITY MEMBRANE	Cellular Component
GO:0099572	1.25614e-06	166	2.5	POSTSYNAPTIC SPECIALIZATION	Cellular Component
GO:0015629	2.30872e-06	207	2.5	ACTIN CYTOSKELETON	Cellular Component
GO:0043235	4.6621e-06	164	2.5	RECEPTOR COMPLEX	Cellular Component
GO:0034702	8.5179e-06	125	2.5	ION CHANNEL COMPLEX	Cellular Component
GO:0098552	8.5179e-06	193	2.5	SIDE OF MEMBRANE	Cellular Component
GO:0099634	1.76713e-05	69	2.5	POSTSYNAPTIC SPECIALIZATION MEMBRANE	Cellular Component
GO:0031252	2.45061e-05	185	2.5	CELL LEADING EDGE	Cellular Component
GO:0044309	5.62022e-05	86	2.5	NEURON SPINE	Cellular Component
GO:0001726	6.78966e-05	87	2.5	RUFFLE	Cellular Component
GO:0043197	8.45913e-05	84	2.5	DENDRITIC SPINE	Cellular Component
GO:0031256	8.48597e-05	87	2.5	LEADING EDGE MEMBRANE	Cellular Component
GO:0043025	0.000104587	203	2.5	NEURONAL CELL BODY	Cellular Component
GO:0005938	0.000139421	130	2.5	CELL CORTEX	Cellular Component
GO:0030863	0.000207191	53	2.5	CORTICAL CYTOSKELETON	Cellular Component
GO:0008328	0.000232495	27	2.5	IONOTROPIC GLUTAMATE RECEPTOR COMPLEX	Cellular Component
GO:0098878	0.000239499	28	2.5	NEUROTRANSMITTER RECEPTOR COMPLEX	Cellular Component
[truncated: 8,108 more rows]
